# Supplementary material for: Peculiar macrophagous adaptations in a new Cretaceous pliosaurid
Source: R Soc Open Sci. 2015 Dec 23;2(12):150552. doi: 10.1098/rsos.150552 (PMC4807462; doi:10.1098/rsos.150552)
Supplement: Plios_full_BL.nex [file rsos150552supp2.nex]

#NEXUS
[written Tue Oct 06 10:32:19 CEST 2015 by Mesquite  version 3.04 (build 725) at MacBook-Pro-2.local/127.0.0.1]

BEGIN TAXA;
	TITLE Taxa;
	DIMENSIONS NTAX=88;
	TAXLABELS
		'Yunguisaurus_liae' 'Pistosaurus_postcranium' 'Pistosaurus_skull' 'Augustasaurus_hagdorni' 'Bobosaurus_forojuliensis' 'Macroplata_tenuiceps' 'Anningasaura_lymense' 'Stratesaurus_taylori' 'Avalonnectes_arturi' 'Eurycleidus_arcuatus' 'Meyerasaurus_victor' 'Maresaurus_coccai' 'Borealonectes_russelli' 'Rhomaleosaurus_megacephalus' 'Archaeonectrus_rostratus' 'Rhomaleosaurus_cramptoni' 'Rhomaleosaurus_zetlandicus' 'Rhomaleosaurus_thorntoni' 'Thalassiodracon_hawkinsii' 'Hauffiosaurus_longirostris' 'Hauffiosaurus_tomistomimus' 'Hauffiosaurus_zanoni' 'Marmornectes_candrewi' 'Peloneustes_philarchus' 'Simolestes_vorax' 'Pliosaurus_funkei' 'Pliosaurus_westburyensis' 'Pliosaurus_carpenteri' 'Pliosaurus_brachydeirus' 'Pliosaurus_macromerus' 'Pliosaurus_brachyspondylus' 'Pliosaurus_cf._kevani' 'Pliosaurus_kevani' 'Gallardosaurus_iturraldei' 'Pliosaurus_rossicus' 'Pliosaurus_irgisensis' 'Pliosaurus_andrewsi' 'Liopleurodon_ferox' 'Kronosaurus_queenslandicus' 'Polyptychodon_sp' 'Megacephalosaurus_eulerti' 'Brachauchenius_lucasi' 'Brachauchenius_MNA' 'QM_F51291' 'Attenborosaurus_conybeari' 'Plesiosaurus_dolichodeirus' 'Eopleiosaurus_antiquior' 'Eretmosaurus_rugosus' 'Westphaliasaurus_simonsensii' 'Seelyosaurus_guilelmiimperatoris' 'Microcleidus_tournemirensis' 'Microcleidus_brachypterygius' 'Microcleidus_homalospondylus' 'Plesiopterys_wildi' 'Cryptoclidus_eurymerus' 'Tricleidus_seeleyi' 'Muraenosaurus_leedsii' 'Kimmerosaurus_langhami' 'Pantosaurus_striatus' 'Picrocleidus_beloclis' 'Tatenectes_laramiensis' 'Plesiosaurus_mansellii' 'Colymbosaurus_trochanterius' 'Djupedallia_engeri' 'Spitrasaurus_spp' 'Abyssosaurus_nataliae' 'Umoonasaurus_demoscyllus' 'Nichollssaura_borealis' 'Leptocleidus_capensis' 'Leptocleidus_superstes' 'Vectocleidus_pastorum' 'Brancasaurus_brancai' 'Gronausaurus_wegneri' 'Speeton_Clay_plesiosaurian' 'Wapuskanectes_betsynichollsae' 'Futabasaurus_suzukii' 'Callawayasaurus_colombiensis' 'Eromangasaurus_australis' 'Kaiwhekea_katiki' 'Aristonectes_parvidens' 'Libonectes_morgani' 'Hydrotherosaurus_alexandrae' 'Edgarosaurus_muddi' 'Plesiopleurodon_wellesi' 'Richmond_pliosaur' 'Brachauchenius_Villa_Leyva' 'Anguanax_zignoi' 'YKM_B6102' 
	;

END;


BEGIN CHARACTERS;
	TITLE  Character_Matrix;
	DIMENSIONS  NCHAR=270;
	FORMAT DATATYPE = STANDARD GAP = - MISSING = ? SYMBOLS = "  0 1 2 3 4 5 6";
	CHARSTATELABELS 
		1 '1. Transverse constriction of the rostrum at the premaxilla-maxilla suture: absent (0); present (1).', 2 '2. Maxilla, lateral expansion of maxilla posterior to maxilla-premaxilla suture accommodates expanded caniniform bases [?roots?]: absent (0); present (1).', 3 '3. Ratio of orbit length in dorsal view to temporal fenestra length: 0.3?0.7 (0); >0.8 (1).', 4 '4. Ratio of pre-orbital skull length to total skull length measured in dorsal view: <0.44 (0); 0.45?0.55 (1); >0.56 (2).', 5 '5. Orbit, ventral margin of outline in lateral view: concave, resulting in a suboval orbital outline (0); convex, resulting in reniform orbital outline with prominent lobate anterior extension (1).', 6 '6. Dorsal margin of orbit, outline in dorsolateral view: concave, forming part of a suboval orbit (0); convex, skull roof projects into orbit (1).', 7 '7. Relative skull length compared to length of dorsal series: 0.20?0.30 (0); 0.31?0.39 (1); >0.40 (2).', 8 '8. Inclination of the suspensorium: sub-vertical or weakly inclined (~80?90�) (0); significantly inclined (<70�) (1).', 9 '9. Relative positions of external and internal nares: internal naris posterior to external naris (0); nares overlap (1); internal naris anterior to external naris (2).', 10 '10. Position of the mandibular glenoid fossa: coplanar with the occipital condyle (0); just posterior to the occipital condyle (1); far posterior to occipital condyle, distance at least equal to basicranial (basioccipital+basisphenoid) length (2).', 11 '11. Fluted ornamentation of bone surface around the dorsal orbit margin (on prefrontal or postfrontal): absent (0); striations oblique to orbit margin (1); striations perpendicular to orbit margin (2).', 12 '12. Temporal bar, suborbital margin: smoothly curved (0); squared-off posteroventral margin of suborbital skull forms abrupt edge (1).', 13 '13. Alveolar margin of upper jaw in lateral view: approximately straight or weakly convex (0); undulating, forming ''scalloped'' margin (1).', 14 '14. Premaxilla, external surfaces: marked neurovascular foramina but otherwise smooth (0); numerous sharp rugose crests (1); consistently undulating with rounded ridges (2).', 15 '15. Premaxilla contact along the dorsal midline: contacts anterior extension of frontals only (0); partially overlaps the frontal along the midline (1); overlaps the entire length of the frontal along the dorsal midline and contacts the parietal (2).', 16 '16. Premaxilla, posterior termination: tapering and non-interdigitating or weakly interdigitating (0); broad, deeply interdigitating suture with the frontal or parietal (1).', 17 '17. Premaxilla, dorsomedian ridge: absent or indistinct (0); prominent, forming either a narrow crest, a broad bar-like ridge, or a mound-like eminence on the dorsomedian surface of the rostrum (1).', 18 '18. Premaxilla, morphology of dorsomedian ridge: narrow and crest-like (taller than wide) (0); broad, occupying most of the internarial width of the rostrum (1); posterior mound (2).', 19 '19. Premaxilla, dorsomedian ridge location: anterior (0); posterior (1); elongate, extends from interorbital region to rostral tip (2).', 20 '20. Premaxilla dorsomedian foramen: absent (0); present (1).', 21 '21. Premaxilla, participation in medial rim of external naris: participates broadly along anteroposterior length of external naris (0); does not participate (1); small contact at anterodorsal corner of external naris (2).', 22 '22. Premaxilla, constriction of posteromedian process at level of external naris: absent (0); present, and does not expand to original width posterior to naris (1); present, but premaxilla expands to original width posterior to naris (2).', 23 '23. Premaxilla-maxilla sutures: converging posteromedially gradually, for entire length (0); anterior portion extends dorsomedially then abruptly curves posteriorly, resulting in a parallel-sided appearance of the posterior process of the premaxilla (1).', 24 '24. Premaxilla-maxilla sutures, morphology anteriorly: curved, but only weakly interdigitating, sinuous, or straight (0); pronounced, anteroposteriorly interdigitating contact with ?zig-zag? appearance (1).', 25 '25. Maxilla, posterior extent of maxillary tooth row: around orbital midlength or more anteriorly (0); ventral to postorbital bar (1); ventral to temporal fenestra midlength (2).', 26 '26. Maxilla-squamosal contact: absent (0); present (1).', 27 '27. Maxilla participation in internal naris: participates (0); does not participate (1).', 28 '28. Maxilla, trough or depressed region anterior to external naris: absent (0); present, defined laterally by a longitudinal ridge but does not extend far anteriorly (1); prominent longitudinal trough extends most of the prenarial length of the maxilla (2).', 29 '29. Posteromedial extension of the maxilla: extends to anteromedial margin of the external naris (0); extends to midpoint of the medial margin of the external naris (1); extends posteromedial to the external naris (2).', 30 '30. Maxilla, posteromedial (=posterodorsal) portion: not subdivided, forms simple sheet of bone (0); subdivided by anteroposteriorly oriented fissures (1).', 31 '31. Frontal participation in rim of external naris: does not participate (0); participates (1).', 32 '32. Frontal, posterolateral process: present (0); absent (1); inapplicable, premaxilla contacts parietal (?).', 33 '33. Frontal participation in orbital margin: participates (0); does not participate, excluded by prefrontal-postfrontal contact (1).', 34 '34. Lacrimal: absent, maxilla participates in orbit margin (0); present, maxilla excluded from orbit margin (1).', 35 '35. Prefrontal participation in rim of external naris: does not participate (0); participates (1).', 36 '36. Postfrontal participation in orbital margin: participates (0); does not participate, excluded by postorbital-frontal contact (1).', 37 '37. Jugal participation in orbital margin: participates (0); does not participate, excluded by maxilla-postorbital contact (1).', 38 '38. Jugal, size and anteroposterior length: large, with horizontal long axis, extends anteriorly at least one-third of orbital length (0); short, terminates around posterior orbital margin (1); very reduced and anteroposteriorly short with vertical long axis (2).', 39 '39. Jugal, shape of anterior margin: tapering, embayed by orbit margin, or contacts ?lacrimal? (0); squared off (1).', 40 '40. Jugal-squamosal contact: absent (0); present (1).', 41 '41. Jugal-squamosal contact morphology: subvertical and interdigitating (0); subhorizontal for most of length, not interdigitating (1); inapplicable, contact absent (?).', 42 '42. Postorbital-squamosal contact: present, excluding jugal from the margin of the supratemporal fenestra (0); absent, and jugal enters margin of the temporal fenestra (1).', 43 '43. Postorbital posterolateral process length: long, extending posteriorly for at least two-thirds of the temporal fenestra length (0); prominent, but not elongate, extending approximately one-third of temporal fenestra length (1); short or absent (2). ', 44 '44. Pineal foramen: present (0); absent (1).', 45 '45. Pineal foramen, surrounding elements: enclosed entirely within the parietals (0); contacts the frontals or premaxillae anteriorly (1); inapplicable, pineal foramen absent (?).', 46 '46. Pineal foramen-location relative to postorbital bar: level with postorbital bar (0); just posterior to postorbital bar (1).', 47 '47. Morphology of pineal foramen: suboval (0); anteroposteriorly elongate and slot-like (1); inapplicable, pineal foramen absent (?).', 48 '48. Inter-squamosal suture along the dorsal midline in lateral view: low and rounded (0); raised ~1/3 orbit height dorsally relative to skull table (1); raised abruptly and substantially dorsally relative to skull table (2). ', 49 '49. Parietal vault in dorsal view: mediolaterally narrow, lateral surfaces weakly concave or slightly sinuous (0); expanded to approximately one-third the mediolateral width of the skull, lateral surfaces convex, forming abrupt ?lateral angle? of Smith & Dyke (2008) (1); strongly expanded, equal to at least half the transverse width of the posterior cranium, lateral surfaces concave (2).', 50 '50. Parietal, sagittal crest height: crest absent, dorsal surface of parietal broad and flat (0); low, transversely convex (1); high, transversely compressed sheet (2); very high, forming convex dome in lateral view rising above the skull table (3).', 51 '51. Parietal ornamentation adjacent to the pineal foramen: ornamentation absent (0); ornamented with numerous anteroposteriorly oriented ridges that extend from the pineal foramen, surface flat or slightly concave along midline (1); parietal with raised midline ridge (2); ?parietal table? [triangular depression between pineal foramen and sagittal crest; Druckenmiller & Russell, 2008b] present (3).', 52 '52. Parietal, anterior extension: short or absent, parietal extends to the level of the temporal bar (0); long, parietal extends to orbital midlength or more anteriorly (1); very long, parietal extends to anterior orbit margin or more anteriorly (2).', 53 '53. Squamosal arch, posterior margin in dorsal view: dorsal processes extend anterolaterally (0); approximately straight, squamosal dorsal processes extend laterally from midline contact (1); V-shaped, squamosal dorsal processes extend posterolaterally (2).', 54 '54. Squamosal arch, cross-section of dorsal process of squamosal: dorsoventral/mediolateral width subequal to or less than anteroposterior width (0); anteroposteriorly compressed (1). ', 55 '55. Temporal emargination: moderately embayed, temporal bar arches dorsal to a horizontal line drawn through the tooth row (0); weakly embayed, or not embayed, temporal bar does not significantly arch dorsally (1).', 56 '56. Temporal bar, dorsoventral thickness: low, significantly less than height of orbit (0); high, subequal to 2/3 or greater than height of orbit (1).', 57 '57. Squamosal, anterior extent: ventral to postorbital bar (0); significantly posterior to postorbital bar (1).', 58 '58. Inter-squamosal suture along the posterodorsal midline: flat (0); prominent, ?bulb-like? posterior extension (1); low, mediolaterally broad posterior convexity in dorsal view (2).', 59 '59. Squamosal-quadrate foramen: absent (0); present (1).', 60 '60. Squamosal-quadrate contact, length of ventromedial process of the squamosal: short, approximately half the dorsoventral length of the quadrate shaft or less (0); long, extends further ventrally than half the quadrate shaft length (1).', 61 '61. Squamosal, outline of posterior margin in lateral view: approximately straight (0); dorsal portion inflected abruptly anterodorsally (1).', 62 '62. Position of tooth row in lateral view: collinear with the mandibular glenoid fossa (0); considerably higher than the glenoid fossa (1).', 63 '63. Notochordal pit on occipital condyle: absent (0); present (1).', 64 '64. Notochordal pit on occipital condyle, location: centrally or at least partly within ventral two-thirds of condyle (0); comfortably within dorsal one-quarter of condyle (1); inapplicable, notochordal pit absent (?).', 65 '65. Occipital condyle constriction: complete, exoccipital facets are separated from the occipital condyle by a groove (0); incomplete because exoccipital facets contact the occipital condyle (1); or constricting groove altogether absent, even ventrally (2).', 66 '66. Ventral process of the basioccipital: absent, weakly developed or wide, flat, relatively smooth, with a thin plate present [small ?step? between condyle and ventral surface of basioccipital] (0); very prominent, ventrally projecting plate present (1).', 67 '67. Foramen magnum, proportion of foramen enclosed by supraoccipital: less than one-third (0); approximately half (1).', 68 '68. Exoccipital-opisthotic body, dorsoventral height:anteroposterior width ratio: <1.1 (0); 1.2?1.3 (1); >1.35 (2).', 69 '69. Exoccipital, foramina in lateral surface: one (0); two (1); three/four (2).', 70 '70. Opisthotic, paraoccipital process length relative to height of exoccipital body: subequal (0); long, at least 1.3 times as long as body height (1).', 71 '71. Opisthotic, orientation of paraoccipital process relative to ventral surface of exoccipital in posterior view: inclined dorsally (0); paraoccipital process oriented parallel to ventral surface of exoccipital (1); inclined ventrally (2).', 72 '72. Opisthotic, morphology of articulation with suspensorium: anterior surface of expanded lateral end make broad contact with suspensorium (0); lateral end unexpanded, lateral/terminal surface makes narrow contact with suspensorium (1).', 73 '73. Opisthotic, shaft of paraoccipital process cross section: subcircular, dorsoventral height subequal to anteroposterior width (0); dorsoventrally flattened; anteroposterior width much greater than dorsoventral height (1).', 74 '74. Opisthotic, shaft curvature seen in posteromedial view: absent, shaft approximately straight (0); curves dorsodistally (1).', 75 '75. Prootic, anteroventral process: long, meaning that ventral anteroposterior length is much greater than dorsal anteroposterior length (0); short, dorsal anteroposterior length is slightly greater than ventral (1).', 76 '76. Supraoccipital morphology in lateral view: wider than tall (0); or taller than wide (1).', 77 '77. Posteromedian ridge of supraoccipital: present (0); absent (1).', 78 '78. Posteromedian process of supraoccipital: present (0); absent (1).', 79 '79. Supraoccipital, minimum mediolateral width of exoccipital rami in posterior view: a single ramus is substantially narrower than the foramen magnum (0); subequal to foramen magnum (1).', 80 '80. Basisphenoid (or parabasisphenoid) contribution to the basioccipital tuberosities: contributes, enclosing posterior half of tuber and forming part of the articular surface for the pterygoids (0); does not contribute (1).', 81 '81. Deep notch in the posterior margin of the body of the basisphenoid [?clivus?]: absent (0); present (1).', 82 '82. Basisphenoid-basioccipital connection in ventral view: fontanelle absent (0); fontanelle present (1). ', 83 '83. Parasphenoid (or parabasisphenoid), morphology of ventral surface within interpterygoid vacuity: mediolaterally concave (0); flat or weakly convex (1); bears distinct midline keel (2); inapplicable, parasphenoid does not extend far into posterior interpterygoid vacuity (?).', 84 '84. Parasphenoid, posterior extent on midline: terminates within anterior one-third of interpterygoid vacuity or more anteriorly (0); terminates just anterior to basioccipital-basisphenoid contact on ventral surface of basicranium (1); ventrally underlaps basioccipital so basisphenoid-basioccipital contact is not visible in ventral view (2); as state ?2? but also underlaps pterygoids ventrally (3).', 85 '85. Parasphenoid, cultriform process length: extremely short, effectively absent (0); present forming prominent anterior projection (1).', 86 '86. Parasphenoid, ventral surface anteriorly: covered by pterygoids anterior to the posterior interpterygoid vacuities (0); visible through V-shaped notch in posterior pterygoid contact anterior to posterior interperygoid vacuities (1).', 87 '87. Suborbital fenestra bordered by ectopterygoid and maxilla: absent (0); present (1).', 88 '88. Lateral palatal fenestration bordered by palatine and pterygoid: absent (0); present (1).', 89 '89. Element demarcating the anterior margin of the subtemporal fenestra: the ectopterygoid and pterygoid together (0); exclusively the ectopterygoid (1).', 90 '90. Palate, foramina between maxilla and vomer anterior to internal naris: absent (0); present (1).', 91 '91. Posterior extent of the vomers: extend to the internal nares (0); extend posterior to the internal nares (1).', 92 '92. Pterygoid-vomer contact: pterygoid does not separate vomers along midline (0); pterygoid separates vomers along the midline posteriorly (1).', 93 '93. Palatine, participation in the rim of the internal naris seen in ventral view: participates (0); does not participate (1).', 94 '94. Palatines, median contact: do not contact (0); contact (1).', 95 '95. Pterygoid, anterior termination: tapering (0); transversely broad and interdigitates with vomer (1).', 96 '96. Pterygoids, anterior interpterygoid vacuity: absent (0); present (1).', 97 '97. Pterygoids, anterior interpterygoid vacuity, mediolateral width: narrow, approximately one-fifth of combined pterygoid width at vacuity midlength (0); broad, at least one-third of combined pterygoid width at vacuity midlength (1); inapplicable, vacuity absent (?).', 98 '98. Pterygoids, posterior contact with basicranium: loose, overlapping contact (0); firm sutural contact, ventral surface of pterygoids level with ventral surface of basioccipital (1); narrow anteromedial process of the posterior pterygoid contacts parabasisphenoid primarily or only, forming a butt joint (2).', 99 '99. Pterygoids, midline contact posterior to posterior interpterygoid vacuity: absent (0); present posteriorly, but very small (1); present, pterygoid contact for more than two-thirds of their anteroposterior length posterior to posterior interpterygoid vacuity (2).', 100 '100. Pterygoid lateral to the posterior interpterygoid vacuities: flat (0); forms ventrolaterally directed flange with long axis oriented posteromedially (1); relatively broad mediolaterally and forms anteroposteriorly oriented trough or dished, with a marked central depression (2).', 101 '101. Pterygoid flange, posterior midline contact: flanges do not contact on midline posterior to posterior interpterygoid vacuity (0); flanges contact on midline, enclosing semicircular fossa posterior to posterior interpterygoid vacuity (1); inapplicable, pterygoid flanges absent (?).', 102 '102. Pterygoid, posterolateral portion of pterygoid: does not form squared lappet (0); forms squared lappet that distinctly underlaps quadrate ramus of pterygoid (1).', 103 '103. Posterior interpterygoid vacuities, ratio of maximum length to combined width: <1.2 (0); 1.3?1.6 (1); 1.8?2.5 (2); >2.6 (3).', 104 '104. Posterior interpterygoid vacuities, location of midpoint relative to anterior margin of subtemporal fossa: posterior to anterior margin of fossa (0); approximately level with anterior margin of fossa or more anterior (1).', 105 '105. Basioccipital body, exposure posterior to pterygoid midline contact: absent, pterygoids cover ventral surface of basioccipital anterior to condyle (0); present, semioval portion of basioccipital exposed between pterygoids anterior to condyle (1).', 106 '106. Posterior border of anterior interpterygoid vacuity: bordered by pterygoid (0); bordered by parasphenoid (1); inapplicable, anterior interpterygoid vacuity absent (?).', 107 '107. Anterior border of anterior interpterygoid vacuity: bordered by pterygoid (0); bordered by vomer (1); inapplicable, anterior interpterygoid vacuity absent (?).', 108 '108. Morphology of the posterior border of the anterior interpterygoid vacuity: concave/rounded (0); parasphenoid projects into anterior interpterygoid vacuity (1); inapplicable, parasphenoid does not contact anterior interpterygoid vacuity, which is thus enclosed posteriorly by the pterygoids (?).', 109 '109. Ectopterygoid/pterygoid boss/flange: absent (0); ventrally deflected posterior margin forms flange (1); rugose ventral boss present (2).', 110 '110. Ectopterygoid/pterygoid boss, transverse width: approximately as wide mediolaterally as long anteroposteriorly (0); >1.5 times as wide mediolaterally as long anteroposteriorly (1).', 111 '111. Shape of the mandible seen in dorsal/ventral view: bowed medially anterior to glenoid (0); not significantly bowed (1).', 112 '112. Mandible, symphysis length as measured by the number of alveoli adjacent to the symphysis [relative to the number of maxillary teeth or an estimate thereof]: long symphysis, number of alveoli adjacent to symphysis equals c.0.4?0.5 of maxillary alveolar count (0); intermediate, ~0.20?0.30 (1); very short, only 1?2 alveoli adjacent to symphysis (2).', 113 '113. Shape of the mandibular symphysis in ventral view: tapers anteriorly (0); laterally expanded (1).', 114 '114. Structure of the dentary along the ventral surface of the mandibular symphysis: no ventral elaboration (0); forms raised ventral platform or sharp keel/ridge adjacent to symphysis (1).', 115 '115. Contributions to the coronoid eminence laterally: surangular mainly (0); dentary mainly (1).', 116 '116. Length of retroarticular process: shorter than or subequal to glenoid anteroposterior length (0); longer than glenoid (1).', 117 '117. Orientation of glenoid: articular surface faces dorsally or only slightly dorsomedially (0); strongly inclined dorsomedially (1).', 118 '118. Mandible, posterior opening of Meckelian canal on medial surface [anterior margin of the adductor fossa]: dorsoventrally low with V-shaped outline in medial view [anterior margin of adductor fossa ''poorly defined''] (0); dorsoventrally tall [anterior margin of adductor fossa ''well-defined''], occupying at least half the height of the mandible with curving outline in medial view (1).', 119 '119. Mandible, prearticular/splenial-angular contact perforated by anteroposteriorly elongate, oval foramen [lingual mandibular fenestra]: present, emarginates the medial wall of the angular dorsally (0); absent (1).', 120 '120. Rounded medial flange formed by articular and prearticular anterior to the glenoid fossa in dorsal view: present (0); absent (1); absent but anterior part of outline of glenoid in ventral view appears ?squared-off? (2).', 121 '121. Mandible, prominent longitudinal trough occupies much of the lateral surface anterior to the glenoid [dentary, angular, surangular]: absent (0); present, bounded ventrally by robust longitudinal, ventrolateral ridge (1).', 122 '122. Mandible, retroarticular process, dorsoventral orientation of long axis: posterodorsal (0); posteroventral or subhorizontal (1).', 123 '123. Mandible, retroarticular process, mediolateral orientation of long axis: directly posterior, in line with ?anteroposterior? long axis of glenoid (0); inflected slightly posteromedially (1).', 124 '124. Mandible, dorsal rim of ''lingual mandibular fenestra'' formed by: prearticular (0); splenial (1); at prearticular-splenial contact (2); inapplicable, lingual mandibular fenestra absent (?). ', 125 '125. Splenial participation in mandibular symphysis: does not participate (0); participates (1).', 126 '126. Angular relative length and participation in mandibular symphysis: short, extends less than half mandibular length (0); long, extending more than half mandibular length, but does not participate in the symphysis (1); very long, participates in symphysis (2).', 127 '127. Surangular, fossa and longitudinal crest on medial surface anterior to glenoid: prominent longitudinal crest forms ventral margin of deep, dorsomedially facing surangular fossa (0); prominent longitudinal crest forms medial margin of mediolaterally expanded dorsal surface of surangular bearing shallow, dorsally facing fossa (1); crest and surangular fossa weak or absent, dorsal portion of surangular ''blade-like'' (2); dorsolaterally facing fossa bounded laterally by a sharp crest (3).', 128 '128. Coronoid length and morphology: long, approaching or participating in symphysis (0); small, superficial element that is often disarticulated and thus not preserved, but represented by a facet on the surangular (1).', 129 '129. Prearticular, large dorsomedian trough or rugosity: absent or weak (0); present (1).', 130 '130. Articular, deep anteroposteriorly oriented cleft [notch] posterior to glenoid: absent (0); present (1); cleft absent, but dorsal surface is strongly concave mediolaterally (2).', 131 '131. Number of premaxillary teeth: four (0); five (1); six (2); seven or more (3).', 132 '132. Regularity of posterior premaxillary dentition: homodont, distalmost alveolus similar size to more mesial alveoli (0); heterodont, reduced distalmost alveolus (1).', 133 '133. Regularity of maxillary dentition: homodont (0); heterodont (1).', 134 '134. Diastema at premaxillary-maxillary suture: absent (0); present (1).', 135 '135. Spacing between mesial alveoli: narrow, less than mesiodistal length of a single alveolus (0); wide, more than half, or greater than mesiodistal length of a single alveolus and compact bone divides: premaxillary and a small number of mesial dentary alveoli (1); one-third of dentary and more than one half of upper tooth row (2).', 136 '136. Enamel ?striations? (grooves): present (0); absent (1).', 137 '137. Form of apicobasally extending enamel ridges: coarse (0); fine (1); absent (2).', 138 '138. Number of maxillary teeth: 12?17 (0); 20?25 (1); >28 (2).', 139 '139. Cross-sectional shape of teeth in anterior half of tooth row: round or sub-rounded (0); sub-triangular (1).', 140 '140. Premaxilla, diameter of first alveolus: not significantly smaller than third alveolus (0); less than half the diameter of third alveolus (1).', 141 '141. Relative neck length: the neck is shorter (<0.8 times) (0); subequal to (1); or longer than (>1.2 times) trunk length (2).', 142 '142. Axial rib articulation: articulates solely with the axis centrum (0); articulates partly with the atlas centrum (1).', 143 '143. Axial rib facet morphology: double-headed (0); single-headed (1).', 144 '144. Atlas-axis complex, atlantal centrum [odontoid], participation in anterior rim of atlantal cup: does not participate, excluded by atlantal neural arch?atlantal intercentrum contact (0): participates (1). ', 145 '145. Atlas-axis complex, hypophyseal ridge: absent or low bulge (0); present and prominent (1).', 146 '146. Atlas-axis complex, hypophyseal ridge morphology: longitudinally elongate ventral ridge of approximately equal prominence for its entire length (0); substantially more prominent anteriorly, forming an anteroventral eminence (1); located posteriorly (2).', 147 '147. Atlas-axis complex, hypophyseal ridge location: extends across both atlantal centrum, and axial centrum (0); does not contact the axial centrum (1); inapplicable, hypophyseal ridge absent (?).', 148 '148. Atlas rib/rib facet or rib-like projection: absent (0); rib present, contacts atlas via a distinct rib facet [sometimes co-ossified to atlas] (1); posteroventral projection resembling a fused atlantal rib, but lacking evidence of a rib facet (2).', 149 '149. Axial intercentrum, size: small, restricted to ventral surface of atlas-axis complex (0); large, wedge-shaped element that extends dorsally (1).', 150 '150. Axial neural spine: transversely narrow (0); transversely broad (1).', 151 '151. Axial-Atlas-axis complex, length:height ratio of centra: <1.1 (0); 1.15-1.45 (1); >1.5 (2).', 152 '152. Number of cervical vertebrae: <15 (0); 18?23 (1); 24?29 (2); 30?36 (3); 37?49 (4); >50 (5); >60 (6).', 153 '153. Proportions of anterior?middle cervical centra: substantially shorter than high [length <0.7 x height] (0); approximately as long as high (1); substantially longer than high (2).', 154 '154. Lateral surfaces of anterior cervical centra: longitudinal ridge absent (0); present (1).', 155 '155. Cervical centra, ventral notch: absent, centra subcylindrical (0); present, centra ''dumbell? or ?binocular? shaped (1).', 156 '156. Cervical vertebrae, subcentral foramina and foramina on the dorsal surface of the centrum, within the neural canal: both absent (0); both present (1); dorsal foramina present, but subcentral foramina very small or absent (2).', 157 '157. Anterior cervical neural spines, morphology: curve posterodorsally (0); inclined straight posterodorsally (1); inflected anterodorsally (2); inapplicable in some pistosaurians that have extremely low neural spines (?).', 158 '158. Posterior cervical neural spines, morphology: curve posterodorsally (0); inclined straight posterodorsally (1); inflected anterodorsally (2); inapplicable in some pistosaurians that have extremely low neural spines (?).', 159 '159. Posterior cervical neural spines, height relative to centrum: substantially shorter than centrum (0); subequal (1); substantially taller [equal to of greater than 1.2 times centrum height] (2).', 160 '160. Rib facets of the anterior?middle cervical vertebrae: rib facets broadly separated (0); two co-joined rib facets (1); mixture of single and double headed anterior cervical ribs (2); one rib facet (3).', 161 '161. Rib facets of the posterior cervical vertebrae: rib facets broadly separated (0); two co-joined rib facets (1); one rib facet (2).', 162 '162. Cervical rib facets location: ventrolaterally on centrum, do not contact neural arch peduncles (0); more dorsally, contact neural arch peduncles (1).', 163 '163. Cervical ribs, size and orientation of distal processes: marked anterior and posterior processes throughout cervical rib series, combined long axis of processes oriented approximately anteroposteriorly (0); processes reduced, especially anterior process, combined long axis oriented posteroventrally (1); large, anteroposteriorly expansive, sheet-like ribs with prominent processes (2).', 164 '164. Cervical zygapophyses, combined width: broader than the centrum (0); subequal to the centrum (1); or distinctly narrower than the centrum (2).', 165 '165. Cervical centra, median ventral surface: approximately flat or convex (0); bears a rounded midline ridge [cf. Tarlo, 1960] (1); or bears a sharp keel (2).', 166 '166. Cervical centra, paired lateral ridges on ventral surface: absent (0); present (1).', 167 '167. Cervical zygapophyses, orientation: horizontal (0); dorsomedially facing (1).', 168 '168. Cervical zygapophyses, median contact between left and right zygapophyseal facets: absent for most/all of length (0); present for most of anteroposterior length (1).', 169 '169. Cervical zygapophyseal facets: planar (0); transversely concave/convex (1).', 170 '170. Dorsal and posterior cervical neural spines, dorsoventrally elongate groove on posterior surface: absent (0); present (1).', 171 '171. Cervical vertebrae, proportions of anterior cervical neural spines: taller than their anteroposterior length (0); longer than tall (1); anteroposteriorly short and ''rod-like'', approximately as long anteroposteriorly as the transverse width (2); as long as tall (3).', 172 '172. Cervical vertebrae, shape of neurocentral suture in anterior?middle cervical vertebrae in lateral view: rounded, ventrally convex (0); V-shaped (1); extends far ventrally so that neural arch contacts dorsal part of rib facet (2); extends far ventrally but is evenly convex and does not contact rib facet (3).', 173 '173. Cervical centrum, proportional width: mediolateral width subequal to height or less (0); at least 1.2 times are wide mediolaterally as high dorsoventrally (1).', 174 '174. Cervical neural spines, apices of posteriormost cervical and anterior dorsal neural spines: weakly expanded and convex (0); apex transversely expanded into prominent spine table (1).', 175 '175. Anterior cervical centra, small, semi-oval ?lip? extends ventrally from anterior articular surface: no (0); small, transversely narrow lip (1); broad, prominent lip, at least 0.5 times the width of the centrum (2).', 176 '176. Posterior cervical rib facets: face laterally (0); or posterolaterally (1).', 177 '177. Middle� to posterior dorsal transverse processes, distal articular facet: dorsoventrally tall oval, perhaps composed of two weakly divided rib facets (0); composed of only a single subcircular facet (1).', 178 '178. Height of dorsal neural spines in lateral view: less than or equal to the height of the centrum (0); conspicuously taller than the centrum (1); more than twice as tall as the centrum (2).', 179 '179. Number of dorsal vertebrae: 17?19 (0); 20?23 (1); >24 (2).', 180 '180. Number of pectoral vertebrae: 2?4 (0); 5?7 (1). ', 181 '181. Dorsal neural arch height: tall, base of transverse process located dorsal to midheight of neural canal (0); short, transverse process adjacent to neural canal (1).', 182 '182. Dorsal transverse processes, orientation in middle dorsal region: approximately horizontal [laterally oriented] (0); inclined significantly dorsolaterally (1).', 183 '183. Dorsal neural spines, strong anteroposterior constriction at base: absent (0); present (1).', 184 '184. Dorsal neural spines, mediolateral width of apices in mid?posterior dorsal neural spines: unexpanded, transversely narrow relative to anteroposterior width (0); mediolaterally thick, subequal to anteroposterior width (1); alternate spines expanded laterally to one side (2).', 185 '185. Posteriormost dorsal rib facets: prominent transverse process located entirely on neural arch (0); rib facet split between neural arch and centrum [?sacralised?], but bears a typical posterior dorsal rib (1).', 186 '186. Sacral ribs: cylindrical and slightly expanded towards distal end (0); transversely expanded, dorsoventrally thin and sheet-like (1).', 187 '187. Caudal vertebral count: 25?30 (0); 33?35 (1); 36?40 (2); >40 (3).', 188 '188. Caudal ribs facet location in proximal?middle caudal vertebrae: located dorsally, contacting or almost contacting neural arch (0); placed dorsally but neural arch does not form part of facet (1); at midheight of centrum or lower (2).', 189 '189. Caudal centra, outline of middle caudal centra in anterior view: suboval (0); subrectangular, chevron facets widely spaced and located ventrolaterally, ventral surface approximately flat giving a subrectangular appearance to centrum in anterior view (1).', 190 '190. Caudal centra, length:height ratio of proximal caudal centra: >0.85 (0); 0.6-0.8 (1); <0.55 (2).', 191 '191. Caudal centrum, subcentral foramina on ventral surface: paired lateral foramina (0); single midline foramen (1).', 192 '192. Caudal vertebrae, chevron facet: located equally on anterior and posterior edges of the centrum (0) or mainly on the posterior edge, low, mound-like eminence may be present on ventrolateral surface of centrum anteriorly (1).', 193 '193. Middle and distal caudal vertebrae, chevron facets: flush with level of ventral surface of centrum (0); project significantly ventrally (1).', 194 '194. Proximal caudal centra: width to height ratio: 0.9-1.1 (0); >1.1 (1).', 195 '195. Distalmost caudal vertebrae, forming ?pygostyle?: absent (0); present (1).', 196 '196. Ratio of coracoid to scapular length: > or equal to 1.9 (0); 1.6?1.9 (1) < or equal to 1.6 (2).', 197 '197. Anteromedial margin of the coracoid: does not contact the scapula (0); contacts the scapula (1).', 198 '198. Anteromedial margins of the coracoids: do not contact the dermal girdle elements [clavicle and interclavicle] (0); contact the dermal girdle elements (1).', 199 '199. Scapula morphology: dorsal blade expanding ventrally to form acetabular region, lacks expanded ventral plate (0); triradiate with expansive ventral plate (1).', 200 '200. Contact of the ventral plates of the scapulae along the midline: do not meet along the midline (0); meet along the ventral midline (1).', 201 '201. Scapula blade, outline of anterior margin in lateral view: approximately straight, weakly concave or weakly convex (0); pronounced posterodorsal inflection (1); distinct concave region anterodorsally (2).', 202 '202. Shape of the anterolateral margin of the scapula where the dorsal ramus meets the ventral ramus: flat or gently convex (0); forms prominent ridge or shelf (1); inapplicable, ventral plate not developed (?).', 203 '203. Scapular blade, anteroposterior width at distal end: subequal to width at midlength (0); narrow, tapering dorsally (1); broad, distal part expanded relative to midlength (2).', 204 '204. Scapula blade, length relative to posterior process of scapula: blade longer (0); blade subequal to or shorter than (1).', 205 '205. Scapula blade, angle relative to ventral scapula margin: vertical/subvertical [70-90 degrees] (0); intermediate posterodorsal inclination [45-60 degrees] (1); strong posterodorsal inclination [30-45 degrees] (2).', 206 '206. Scapula blade, medial surface: smoothly convex or flat (0); robust buttress oriented parallel to long axis of blade (1).', 207 '207. Coracoid, posterolateral cornu: does not extend as far laterally as glenoid (0); extends to level of glenoid (1); extends lateral to glenoid (2).', 208 '208. Coracoid, median fenestra/large embayment: absent, although intercoracoid contact may be slightly split posteriorly (0); median embayment present (1); posterior processes strongly divergent forming prominent V-shaped or otherwise mediolaterally narrow emargination (2).', 209 '209. Coracoid, shape of anterior process: anteroposteriorly long and transversely broad, approximately rectangular (0); anteroposteriorly long and transversely narrow (1); anteroposteriorly short and subtriangular (2).', 210 '210. Coracoid, posterior margin, outline in dorsal view: oriented approximately mediolaterally, may be convex, straight or weakly concave (0); anterolaterally oriented (1); possesses by distinct posterior process adjacent to midline (2); oriented posterolaterally (3).', 211 '211. Coracoid plate, perforations/large foramina: absent (0); present (1).', 212 '212. Coracoid, dorsoventral height of anterior process: dorsoventrally low and thus plate-like (0); taller dorsoventrally than mediolaterally (1).', 213 '213. Coracoid, anterior process orientation: extends approximately anteriorly (0); inflected anterolaterally (1).', 214 '214. Coracoid, robust buttress on dorsal [visceral] surface connecting glenoid to median symphysis, orientation: posteromedially (0); mediolaterally, and forms posterior margin of an anterior depression (1); mediolaterally oriented, but located anteriorly so anterior depression is absent (2).', 215 '215. Coracoid, ventral projection/process extends from intercoracoid symphysis: absent (0); present (1).', 216 '216. Coracoid, low, mediolaterally oriented buttress connecting glenoid to median symphysis on ventral surface: present (0); absent (1); mediolaterally oriented shelf or sharp crest extends anteriorly from coracoid surface bounding pectoral fenestra posteriorly (2).', 217 '217. Clavicle/interclavicle complex, median fenestra: absent (0): present (1).', 218 '218. Contact of the clavicles along the midline: present (0); absent (1).', 219 '219. Clavicle/interclavicle complex, shape of anterior margin: markedly concave, mediolateral width of concavity at least 1.25 times the anteroposterior depth (0); anteriorly convex or pointed (1); transversely broad and almost straight (2); small, transversely narrow, weakly concave region (3).', 220 '220. Median pelvic bar: present (0); absent (1).', 221 '221. Ilium curvature shaft in lateral view: appears straight, pelvic articular end equally expanded anteriorly and posteriorly (0); curves anterodorsally, articular end expanded only anteriorly (1); sigmoidal (2).', 222 '222. Ilium, rotation of dorsal blade relative to long axis of proximal articular end: ends perpendicular to one another (0); ends rotated by approximately 45 degrees relative to one another (1). ', 223 '223. Ilium, shape of dorsal expansion: subequal anterior and posterior expansion, occupies dorsal half of ilium (0); subequal anterior and posterior expansion (or narrowing) confined to dorsal one-third of ilium (1); asymmetrical, extends much further posterodorsally than anteriorly, dorsal surface slopes posterodorsally (2); inapplicable, dorsal expansion absent (?). ', 224 '224. Ilium, anteroposterior width of dorsal expansion: tapering, less than minimum shaft width (0); slight, just greater than minimum shaft width (1); expanded, between 1.5?2.0 times the minimum anteroposterior width of the shaft (2); large, over 2.5 times minimum shaft width (3). ', 225 '225. Ilium, tubercle on posterior surface around midlength: absent (0); present as a tubercle (1); rugose, proximodistally oriented crest present (2). ', 226 '226. Ilium, cross-section of shaft around midlength: subcircular (0); mediolaterally compressed, suboval (1).', 227 '227. Ilium ratio of length to minimum anteroposterior width: <3.0 (0); 4.0?5.2 (1); >5.3 (2).', 228 '228. Ilium, pronounced, broad fossa on medial surface of the dorsal end: present (0); absent or weak (1).', 229 '229. Pubis, ratio of anteroposterior length to minimum mediolateral width: < or equal to 1.2 (0); >1.3 (1). ', 230 '230. Pubis, anterolateral cornu: absent or weak and rounded, extending less far laterally than acetabulum (0); or present, extending further laterally than acetabulum (1).', 231 '231. Ischium, length to width ratio: < or equal to 0.9 (0); 1.0?1.3 (1); 1.4?1.8 (2); >1.85 (3).', 232 '232. Limbs, postaxial accessory ossicles: absent, or small, round elements appearing late in ontogeny without well-defined articular surfaces (0); present as small elements (1); present as large, well-defined elements contacting other limb bones (e.g. humerus, ulna) via well-defined articular surfaces, ossification of these elements is often late but their presence can be inferred by the presence of articular surfaces (2).', 233 '233. Second postaxial accessory ossicle articulating with propodial: absent (0); present (1).', 234 '234. Limbs, preaxial accessory ossicles: absent (0); present but small (1); present as large, well-defined elements contacting other limb bones (e.g. humerus, radius) via well-defined articular surfaces, ossification of these elements is often late but their presence can be inferred by the presence of articular surfaces (2).', 235 '235. Forefin, ratio of proximodistal length excluding humerus to maximum anteroposterior width of humerus/proximal epipodials [aspect ratio]: <3.0 (0); 3.1?3.5 (1); >3.6 (2).', 236 '236. Ratio of forelimb length to trunk length: <0.8 (0); >0.9 (1).', 237 '237. Difference in the axes of propodial and rest of the paddle in the forelimb: proximodistal axis of digits and tarsals/carpals collinear with propodial long axis (0); digits/tarsal/carpal axis extends posterodistally relative to propodial long axis because proximodistal length of radius/tibia is substantially greater than that of the ulna/fibula (1).', 238 '238. Propodials, dorsal and ventral surfaces of distal half: uniformly convex or flat with robust pre-and postaxial margins (0); weakly concave region separates central, convex portion from strongly tapering, flange-like pre- and postaxial margins (1).', 239 '239. Humerus, long axis curvature in anterior view: straight or almost straight (0); pronounced dorsodistal curve (1).', 240 '240. Femur, long axis curvature in anterior view: straight or almost straight (0); pronounced dorsodistal curve (1); pronounced ventrodistal curve (2).', 241 '241. Ratio of humerus to femur length: <0.85 (0); 0.9?1.1(1); >1.1 (2).', 242 '242. Epipodials, ratio of radius to tibia length: <0.89 (0); 0.9?1.1(1); 1.1?1.3 (2); >1.4 (3).', 243 '243. "Tongue-and-groove" articulation between propodial and epipodial: absent, distal articular surfaces of propodials smooth (0); present, deep recesses in distal articular surfaces of propodials accommodate highly convex proximal surfaces of epipodials (1); absent, but a prominent anteroposteriorly oriented ridge bisects the epipodial facets (2).', 244 '244. Humerus length versus width ratio: >2.9 (0); 2.3?2.7 (1); 1.7?2.2 (2); < 1.6 (3).', 245 '245. Preaxial margin of distal humerus in dorsal or ventral view: straight or convex (0); concave [distal humerus expands anteriorly], but anterior expansion relatively small, substantially less than posterior expansion (1); concave, and anterior expansion is large, approaching the size of the posterior expansion (2).', 246 '246. Sharp longitudinal ridge on anterior margin of humerus: absent (0); present (1).', 247 '247. Shape of the distal end of propodials: uniformly convex (0); propodials distinctly angled for articulation with the epipodials (1).', 248 '248. Propodials, angle between long axes of epipodial facets in dorsal view: oblique (0); close to 180 degrees (1).', 249 '249. Humerus, inclination of proximal end in dorsal view: inclined posteriorly so that the proximal portion of the anterior margin is convex in dorsal view [often a low mound is located proximally on anterior surface] (0); not inclined, extends proximally so shaft appears straight (1); inclined anteriorly so shaft appears sigmoidal (2).', 250 '250. Humerus, shallow groove on ventral surface between epipodial facets (flexor groove): present and prominent (0); present but anteroposteriorly short and shallow (1); absent (2).', 251 '251. Femoral length versus width ratio: >2.8 (0); 2.1?2.7 (1); 1.55?2.0 (2); < 1.5 (3).', 252 '252. Humerus, tuberosity morphology: narrow and projects dorsally (0); broad and projects posterodorsally [tilted] (1).', 253 '253. Femur, trochanter morphology: narrow and projects dorsally (0); broad and projects slightly posterodorsally [slightly tilted] (1).', 254 '254. Ratio of radius length to maximum width: >2.7 (0); 1.1?1.5 (1); 0.8?1.0 (2); < or equal to 0.75 (3).', 255 '255. Ratio of tibia length to maximum width: >2.5 (0); 1.1?1.8 (1); 0.8?1.0 (2); < or equal to 0.75 (3).', 256 '256. Radius morphology: preaxial margin concave (0); straight or convex (1).', 257 '257. Radius, prominent anterior flange extends from anteroproximal surface: absent (0); present (1).', 258 '258. Ulna morphology: postaxial margin concave (0); convex (1).', 259 '259. Tibia morphology: preaxial side of tibia concave (0); convex or straight (1).', 260 '260. Ulna, expansion of distal end relative to shaft: absent or very weak (0); present (1).', 261 '261. Epipodial foramen [=spatium interosseum; =antebrachial foramen]: present, proximodistal length slightly shorter than epipodials (0); present but short, proximodistal length less than half epipodial length (1); absent (2).', 262 '262. Ratio, of maximum radius length to maximum ulna length: 1.0?1.3 (0); 1.4?1.7 (1); > or equal to 2.0 (2).', 263 '263. Radius, posterodistal facet for intermedium: absent (0); present (1).', 264 '264. Tibia, posterodistal facet for intermedium: absent (0); present (1).', 265 '265. Width of epipodials of the hind limb: tibia larger (0); widths within 10% of each other (1); fibula larger (2).', 266 '266. Anterior (I) and central (II) distal tarsals/carpals: offset relative to proximal tarsals/carpals so distal elements articulate with multiple proximal elements (0); in line with proximal tarsals/carpals, lacking anteroproximal or posteroproximal articular surfaces (1).', 267 '267. Interlocking distal phalanges: absent, digits splayed (0); present, digits parallel (1). ', 268 '268. Position of the fifth metapodial: lies in the metapodial row (0); shifted proximally so that the proximal half is in the distal mesopodial row (1); shifted proximally so the entire fifth metapodial is in the mesopodial row in manus (2).', 269 '269. Metapodials, morphology of proximal ends: all metapodials form straight, anteroposteriorly oriented butt contacts with distal tarsals (0); at least one metapodial possesses a bi-faceted proximal articular surface (1).', 270 '270. Phalanx proportions: long and slender [~2-3 times as long proximodistally as broad anteroposteriorly] (0); short and robust (1).' ; 
	MATRIX
	'Yunguisaurus_liae'               0001000??10000000??0010010?000010010?000?000110??200??00?????01020???????????????02?10???????0?0?0010020???10011001100?1001?1????13??0??????1??????????41000??00?000000?001??0??01210?0?00{2 3}??0??????0?000?200????????????0?00122011?0000002000??11000?000?0?000000010000100000
	'Pistosaurus_postcranium'         ????????????????????????????????????????????????????????????????????????????????????????????????????????????????????????????????????????????????????????20011100000000000110100101100010????101110?00?001?202100??0??001????0122210???1??????01?1?00000000???0???0?10????????0
	'Pistosaurus_skull'               010100?0010000000??001001000000?10000001000001001200?000????0010?0???????????????02??00000??0000?0010020????20????????????????????{1 2}0100??00???????????????????????????????????????????????????????????????????????????????????????????????????????????????????????????????????
	'Augustasaurus_hagdorni'          010100?0010?00000??00100100000000000000100?0010012101000010??????0???0?0000??????02??000?0110000?0010000????0?1100?10??1001??1???01010002100???00??21??41?01??000000200?0?10000011??0000???????????00?000?102?020000?0?????????????????000??00???100000000???0?100?1000???0?00
	'Bobosaurus_forojuliensis'        ????????????????0??????????????????????????????????????????????????????????????????????????????????????????????????????????????????????02?0?00?00??01?2100000??110?12?000?00??001221100?10{2 3}1????????????????????????????????0122010?001??????0???1?000????????0???0?0??0??????
	'Macroplata_tenuiceps'            1101001??10?10101110{0 2}?001??1001010?0???????0010????0?????????010100?012?100??01?100211???????????100??00??????1111??0??21???11??00201001110000100??210220001???110?120100??30?001?11100000?0110000?20110?1????0000000?001?0001?2012?002?????0?101?0?0?0?0?110?1???010??01?????
	'Anningasaura_lymense'            111000?0120?00??10000100?0010000100000?10000010112001000?10?0?1020?0110111010010?00211?1000000011?00?000?111??1110?100?1010?110??00010011000?0?00??0?0??10010??3?0?120100?031?1???????????????????????????????????????????????????????????????????????????????????????????????
	'Stratesaurus_taylori'            001000?0100100100??0110010000010?0?000010000010001001000010101101012002000010?00102211???01000010110?000000?2?111?11000110001?0?001000011000?0?00??2001?10010011100120100003101??1????00?0????????????1?????????????????????01022111??????????????????????????1???010??010??10
	'Avalonnectes_arturi'             ??????????01??10????????10?????01??00001000001001100100001010???????????????????1??????0????????????????????????????????????????????????????{1 2}??????????2100?00211001??100?0110001101101200?0110?00????1?01201???????????????0102?110??1?????????11020?000?110110?101000010?100
	'Eurycleidus_arcuatus'            ???????????????????????????????????????????????????????????????????????????????????????????????????????????????111??????????1?????????01110?????????????100100211000201000010100?1?1101????0110100?201101120010201000100?10001020110001??????0101?02110010110????1?10????????0
	'Meyerasaurus_victor'             10?00?0?21??00??11??0100??0000???0??????????????????10?0??0101??{0 1}0????????0??????022?0?1?01010111122?11000101?0111100?02110211???01?1001010?0???0???1?120?01?????00?20????0???0011211012002?110?0?0111?0?1????0201000?0001000102011?0011002100??12020?00021??11011010001101100
	'Maresaurus_coccai'               110100?1220?1???1120{0 2}1001?0?00?????????????00001120?10???10?0110?0?????0?????????0??11?000101010?122?1000???200111?00??2100?11???01?1?011100????0???????0001???2?0?{0 1}??1???030?????????????????????????????????????????????????????????????????????????????????????????????????
	'Borealonectes_russelli'          11010?1?210?102011100?00{1 2}0?0000??010?0010010000?{0 1}??1?000??0?0???20???12000???????022?1?0???????0??2???201?????111??00???1?0?110??0{1 2}?1?01?10?00100??21?120001???2?0??20?????30?0????????1???????????????????????????????????????????????100??00?????1101012???2?011?0001???11?1
	'Rhomaleosaurus_megacephalus'     100101212201121010002100100100?000?000010000010012001000110101???0?201?000???0??1002111000100011011???00?0002001111?0??20?0?11??0??00001020?0???0???10120001???1100?201????10?00111?1012001??20?0?0??????????1??????????????01022110????????00??1?0201001?110?1??1010??0?????0
	'Archaeonectrus_rostratus'        1002002???0?102?1111??00?????????0?000?10000010012011000?1??01?????????????????????????????????????????????????11??1????1?????????????11120?0??????????2100100111000201???0?11?0110110110010??????0?????0?20?1??????????????01?2?1100?10001000??1?020?00??11011011010001101100
	'Rhomaleosaurus_cramptoni'        10000021220?1020100121101?00001?1000000???0001001201100011110?10?0???1?000???????02?1110?01010110122?1000000200?11?00??2100?11???01?1?01020?00?????????200???1211000??1?0?01?1?0002110?100?0????0?????1??????????????1??????0102?11000?10???00??1?021?001?1??110110100?11?1?00
	'Rhomaleosaurus_zetlandicus'      11000??1220?102010012110??00001??000???????001001?0110?0?1110110?????1?0?0????????2211??0?1????1?1?2??0??0??2001111000021002110000??1001020?0??????????200010??110?020100?010?00??2110?1???01201000????????????????????????????????????1?0??001212021000121101101101001?????0?
	'Rhomaleosaurus_thorntoni'        11??0???2?0?10??1021?1101?00?????0??0001000?????????????1?????????????????????????????1??01??01?????????????200111??10?11???11000?11100101000???????????0001???110?000100??10??01?21101?00?0110100??01100120210?0?000100?10001220110001??????0111?02100002110?????????????????
	'Thalassiodracon_hawkinsii'       00100001110100111120??0?1000???0000000?10020000001011000010110101010002000011000101011?00011001??100?000????0?11101100010000?1200?001001110010000??2101310010011100120100002100011101000001011000002011011001?00000001000?0001020111001000200000110100000010?11001010000101100
	'Hauffiosaurus_longirostris'      00?20??0?1??12111120??00???2????????????????????02???????????01001??0???1?0?????1110?????????????110?0??0?????1001?100?1100?11?0023010011200??????????????????????????????????????????????????????????????????????????????????????????????????????????????????????????????????
	'Hauffiosaurus_tomistomimus'      00020?10210?1?110??0100?0?0210100100???????00?00010100?0?101?01011??????1001????111011?0?0100010?100?010??????1000?100?1100?112002301001120?1100???{0 2}?1231001?11110?100100002000011101010001??10???0???1??1?0?0????????????00????????00???0?1000012010000121?01101?1?0?11201?00
	'Hauffiosaurus_zanoni'            00?2??1??1??????????????0?0??????????0?10???????????00?001???010????????????????11101101?0100010?100?010????20100??100?1100??12002301{0 1}01120000?00??????310011?11100100100?020?00?????????0?01100000201101120??0020000?010?0001020?2?0001001000??11010?00121??11011010001101100
	'Marmornectes_candrewi'           0???????????00??0?????00???????????????????????0????10???0???0????????????????????????????????????????????????10100110?0000?111000201021020000000??21?1?0001???1200100100?200?1001??1?00?1?0010000??????1?0??000?00???00????00220111??2000??00110001000012100?1??1110??011???1
	'Peloneustes_philarchus'          10020120211100210??010001000101?010000010020010003121100010?00101100011000011?10102211100110{0 1}010?12110200???2110110110000001111000211001020001000??21?110001?121200110100000011001201100?1?0010001?00?1011000010000002000??1002301111022000?01??000210001220022101110111111111
	'Simolestes_vorax'                110101???21?10210??010001??010??0100000100200?0003111?000?0?0010110??11000????1???221110???????0?121?0210???210111??10?0000?111000??1?01010?0??00???111100011121?0?1000001200110????11?????0????0??20?10012010?02?000?0????000230??1102201??010100021010122001110111001111????
	'Pliosaurus_funkei'               ???????0?????0????????????????????????????????????????????????2?2??????????????????????????????????????????????????01????00?1????0????010?11????????????0001???1????00???0?00?2?00??1100??????????????????????2000000200?????????????????0??0?0????2?01012???3?101?0101???1??1
	'Pliosaurus_westburyensis'        110101?0221110210??010011000011?1100000100200100231111000201002020???1????0????0?0121110011??????12110210???1?101?0010?200???13000{2 3}01011011?????????????0001???1?00?00?????00???00??1100??????????????????????????????????????????????????????????????????????????????????????
	'Pliosaurus_carpenteri'           11010????2??10210??0??011?00???????????????00?00231111???20?002020??????????????????11?00110?010??2110?1??????1011??10?{0 2}0?0?1110002111010111???0????1?0?0001?0?1?0?1000000200120?0??110????????????1??1?0?2000?????0?2?0???????????????2????00????1???10?????3310?1?1011?11??1
	'Pliosaurus_brachydeirus'         11?1?????2??102?0??01001???0???????????????00?0???1??????????02020?????????????0?????????1?????0?12110310?????101??010?2000??13000{1 2}011010?1?0???????????0001???120??10???0?00?2010??1100????????????????????????????????????????????????0???00????0?????1?1??23???1?1??10????1
	'Pliosaurus_macromerus'           1101????22??10210??0??011?0????????????????00?0???1??????????0???0?????????????00022111001100010?12110310?????1011??10?{0 2}000?11300010110101{1 2}1??????????????????????????????????????????????????????????????????????????????????????????????????????????????????????????????????
	'Pliosaurus_brachyspondylus'      ???1?????????????????????????????????????????????????????????0????????????????????????????????????????????????1011?010?{0 2}000?113000????01011?010?????1?010001???120??00?????01?20??20???????????????1??1??0???0{1 2}??????200?????????????????????0110?02101012100????????????????1
	'Pliosaurus_cf._kevani'           ?????????????0???????????????????????????????????????????????????????????????????????????????????????????????????????????0????????????010?2?????????????0001???1?0??00???0?00?2?00??11??????????????0?1???????{1 2}020000200???0002300111032????00??001{1 2}10101210023101101?11011211
	'Pliosaurus_kevani'               110101?022??10210??010011000011?1100?0010020010023021100020?00202000011010?0??10?022111001100010??????{2 3}???????10??0010021001113?002111010?21??????????????????????????????????????????????????????????????????????????????????????????????????????????????????????????????????
	'Gallardosaurus_iturraldei'       ??0?01?022?1??21????????10??????11?0000100200100?3121100020?011021???1????????????121110???0?010?12110310???211?????1???0?????????????????2????00??2111?00011??1?0?110?0??20??????????????????????????????????????????????????????????????????????????????????????????????????
	'Pliosaurus_rossicus'             11?1?1??????10210??01001??????1?11000001??200?0??3111??????????????????????????????????????????????????????????1????????0?????????1?1?01011???????????????????????????????????????????????????????????1000200?2????0?2????????????????????????????????????????????????????????
	'Pliosaurus_irgisensis'           ???????0??????21????????????????11?0000100200?0?231?11?002??0???2????1??????????????????????????????????????????????????????????????????????????????????000??1?1?0?1??000?200???????????????????????????????????????????????????????????001?0?????0???10??1???3???1????1?111??
	'Pliosaurus_andrewsi'             01020?2021??10210??0??00??00???????????????00?00?3{0 1}211?0??0?00??11??????????????102?11?00110?010?1211020????21111?0110000101111000211001010001001102??210001012110010000002001100120110??1?0010000??????????????????????????00230110???200??01??02021010122003210?100011011211
	'Liopleurodon_ferox'              11010120221110210??010001000101?11?0000100200000031211000?0100101100?1100001??101022111001101110?12110210???2111110010?0010?111000111101010001100??0110100011121200100101000011000?0110????2010100????1??0?000?????0??01???1????????10320???010???02101012?0?2?101?0001???1?11
	'Kronosaurus_queenslandicus'      ??0?0?20?2??????0?????????????????????????????????????????01000?{0 1}?00011000?01110?111?0???????????12110{2 3}10??????????0????001????0??????01010?011?0??2??00000?11?3211?0?000?0001??0?20?1??0??2?10000?00?10?0?????02??0020????1????????103??????????????????????????????????1????
	'Polyptychodon_sp'                ?????????????0?????????????????????????????00100231210???20?0?????????????????????????????????????????????????????????????????????????110?0???????????????????????????????????????????????????????????????????????????????????????????????????????????????????????????????????
	'Megacephalosaurus_eulerti'       010200?0211100210??1100010?0210?11100001012001002312100012??00???????????????????011?0?00011000101211031010?21110?0010?0001?11???00000110100???????????????????1??????????????????????????????????????????????????????????????????????????????????????????????????????????????
	'Brachauchenius_lucasi'           00020120211100210??010001000210?111?0001012001000312100012??00???????????????????011?0100?1011?0??2100310???211???001?00001{1 2}11?????????10?0?0???0?????000002????211?00?????????00??001???????????????????????????????????????????????????????????????????????????????????11111
	'Brachauchenius_MNA'              0102?????1?100210??0100010?0????????0001???00?002{2 3}1210?0?20?0????0?????????????????????00????110??2110210???2111000010?0001?1110000000110100???????????0000211?3211100000?200?2?0???01??????????????0?1???????22200002?????11??0011?10????????????????????????????????????????
	'QM_F51291'                       ????01??2?????210??010?????0210?1110000????0010???12?????????????????????????????????0?00?????????????{2 3}??????????????????????????????????10???????????????????????????????????????????????????????????????????????????????????????????????????????????????????????????????????
	'Attenborosaurus_conybeari'       00010010???110??112???0010?0?????0??0001002??????2??10000???11??????????????????1?2???????????????????????????0110??0???0?????????10100???0?2??????????310??011110????1???0{0 3}00??11101100?0???1???1?20?10?1????0220000?000?310?02??1?0010001000??1??10?00?????1?001?100???01101
	'Plesiosaurus_dolichodeirus'      001100?0110?00100??0010010?000010010000100?001000100100001010110{0 1}010?02000?1111?10?01100?01000110100?000?1110?0100?100?1000???????100001110?2???0????01410010121{0 1}00100101003{0 1}00011111100001000010{0 1}?211101100110000000?000?000002012100100020000?1102010000200110{0 1}1010000?01100
	'Eopleiosaurus_antiquior'         ????????????????????????????????????????????????????????????????????????????????????????????????????????????????????????????????????????????2??????????4100?0111?0?12?1???03??0??????????01000?11?02??1001002?0?0??00???????0??2?11?00110020000?11010100??1?0110?1010000101100
	'Eretmosaurus_rugosus'            ????????????????????????????????????????????????????????????????????????????????????????????????????????????????????????????????????????????{1 2}??????????{3 4}100110?100?12010000?000111??11?0???0000?01????1???????{0 1}?0??0???????0010201200011000000??11021?100020011011010000201100
	'Westphaliasaurus_simonsensii'    ????????????????????????????????????????????????????????????????????????????????????????????????????????????????????????????????????????????2????????????0011021?0??0010?1031000111?1?0010?0000101?211100120??00000001??10000??20?20001?????00011002100011100110110100011?1??1
	'Seelyosaurus_guilelmiimperatoris'00000?00?10?02?????0???????0?????0??0011001????1?1?01000?0??11?????????????????????????????????????????????????10??100?1010???????100001100?2??????????3100?1221000???1???00?00?1200110010{2 3}100001101101001201?10030?1?0???300?02??200011000100??11020?100?20011011000011201101
	'Microcleidus_tournemirensis'     0000000?120102100??0010010000000001011110010010002001000110?1???{1 2}1?????000?????0112?110000??00?0?12100100???20????????????????????11000110012?????????142101112100?20?100?0010011200111010?????????201100120211013010?010?300122012000110????0??1?020?100?2?0110110100012?1??1
	'Microcleidus_brachypterygius'    0011000?110102100??0010010000000101011110010010102001000100?????1???????????????101??100?0010000?12100000???20?????????????????????0000110012?????????2321011121?00??1????00100?12011110?03100011?0210???1????20130?0?01???101220?10??01002000??11021?100?2??11010010011101101
	'Microcleidus_homalospondylus'    0000000011010210???0010020?000?010?0111100100101020010001??11110110010200001??001021?1?00????000??2100100???2001001??00?0???102???10000??0012??????????42101112100020110010010011201111010?1000011??1011110001?01?010101???00122012000010?20000011021?100110011011010011201101
	'Plesiopterys_wildi'              00100?0?1???00????????00???00??1?0?0???10??01?0001001000?00?0?10101110200001001010110???1????0011?00??00?100???20??100?1000?0?2??0?00?01110??????????02420011121101?001??0001001111?1100003000000?01?11?01201??0??0???010?3?0102012?001???00?000110200101?2??11001010011101110
	'Cryptoclidus_eurymerus'          00100?0010?101100??00100101000010000020100201001011010000000010?1011101101?111011111??00101100011?00?0????000?02001100?1000?0021?0200001110121111101?013100111232011001110000000111011000000010001121011001010201201020200?1100210110112010?101113032010122101300110{1 2}2{0 1}{0 1}001211
	'Tricleidus_seeleyi'              01100???????011010?00?0010?000?100????????{1 2}01001?3001000?000010?00?0111111?????111110?????????011200?000?1100?0201110001000?0021?01110011001?11?1101?02210011123201100111000100?11?01100???????????110110000002012010202?13????????????210??1011130210101221023001101111101211
	'Muraenosaurus_leedsii'           00????????0?01100??001001??000?10??????????010?0?????1???0???10?00?0????11?????11011??????????????0???????????0201010002000?0021?010100110012?1?1101??14210112232012001110001001??11111000?200?111???????0???0{1 2}????1?2020?3?1012?021??12????1001230311101221023001100111001210
	'Kimmerosaurus_langhami'          ??1??0?1??0?0????????????0?????10??0??????20100000102000000011101010201101?101111111?????????????200?0????????0200110001000?002??0?00?01220???1?1001?01?00011??3?01100111???1?0???????????????????????????????????????????????????????????????????????????????????????????????
	'Pantosaurus_striatus'            ???????????????????????????????????????????????????????????????????????????????????????????????????????????????????????????????????????????????????????{3 4}100111?320??00???000100??1??110000?2000111?????????????????????????01001?021011200??10????0210101??1?1?10???211???1211
	'Picrocleidus_beloclis'           ?????????????????????????????????????????????????????0????0?010?{0 1}0?????????????10012??????????????????????????????1100?1000???2??2?????11?????1?1101?02411011223201200111000100111?011?0?0?200?101001011002010201201020201?01?12?021112200??101???02111012210110010011111?1?10
	'Tatenectes_laramiensis'          ???????0?????????????????0??????0??????1??{1 2}?????????2000?0000??????????????????????????????????11????????0?1???????????????????????????11??????01001????00011??32011001?1000100?110?110000??????????1011??????{1 2}01??1020101?10?110021011210??10????0210101??1?2?001?0211??01??1
	'Plesiosaurus_mansellii'          ?????????????????????????????????????????????????????????????????????????????????????????????????????????????????????????????????????????????1111101??2{3 4}1101???320??00?????01?01??1111?????1010011??0???????????2??1?202????????????????????????????????????????????2?????????
	'Colymbosaurus_trochanterius'     ???????????????????????????????????????????????????????????????????????????????????????????????????????????????????100?1000??????0????????????1?1110??2410012??320?200111??01?01??1011??00?2010101??0???????????2??102?2???????????????201??10111?2210101221022101102?11101211
	'Djupedallia_engeri'              ??????0?????0?????????????????????????????????????????????00???????0?01111????????????????????????????????????020??????????????????00?0??1??2011???100?510012113201200111030100110??1100??????????????11?0???0?0??01???{1 2}??3????????????2?0??????1?02?0?012?1???101102???1?1211
	'Spitrasaurus_spp'                ??????0?????0?????????????????????????????????????????0???00??1010?????????????1??????????????????0???????????0201?100?1000???2??0?00?01110?20111111??2521012213201200111030100110?01100??????????????11?0???0?0??01???2???????????????2?11?????1?02{1 2}0?012?1???101102?1???1{1 2}11
	'Abyssosaurus_nataliae'           ????????????????????????????????????????????????????????????????????????????????????????????????????????????????????????????????????????????2???1110??1{4 5}1001???3201200111??01?01??1011??0??{1 2}0???????0010000100??2??10?0?001?1?1101110??2?1??1????10???10?22?0?3??110{0 2}??1001211
	'Umoonasaurus_demoscyllus'        00000100112??1101020??00??00????0??????????0?002222?10???10?11????1??12?11?0??0??022?????0?????11122?1211000????????0??1111???????1111010?01????????????1001????20?1??1010??00?110101102000201?00?1???1?01?010?????????????0???????????21????0111?02001022210?2???1?0??10?1??1
	'Nichollssaura_borealis'          0000010011200010102010001100000100?000010010000122301010010011??211?2??0???00000?0221110101100011122?13110000?0111110??0101?112??02?1001010100100??20022100100132011?010??000??1102?101?00000?????????10110020??????????????2?12102?01?2?{0 1}0000??1??200101?21012101100011101110
	'Leptocleidus_capensis'           010001?1112?1010102002001?0000?10??0000??01001022{2 3}201010?0??01??21?????0?????????0221110?01?00011122?12110001?????1110?0111??{1 2}2?111111010101???????????210010??320?1?0100?0?0?0?????1??????????????????????????????????????????????????2????00????0???????????2???1?0??10?1???
	'Leptocleidus_superstes'          ??0?0??1?1?0????10{1 2}?????1??????????????????0?10222201010?100011121?0011?01???????02211???????????122??31????1??????????????????????????????????????????{1 2}0?01?0132011001000??00?110?11102???1011001?10110011020??1?100200102??????????????????01???02001012?0??????????????????
	'Vectocleidus_pastorum'           ??????????????????????????????????????????????????????????????????????????????????????????????????????????????????????????????????????????????????????????01?01??0?1??1010??00??10??1102?????????????1???1?02???1??01?10?0????????????????????????????????????????????????????
	'Brancasaurus_brancai'            0010?000100000{0 1}?101002001?00000?0?1000???0101?02223010?0?00?011101101120101000100022?????011000???0???????????01???100?1110???2??121100111?120100??20014100100232012?0101100000110101102000101?1011???1?01?0201?10?0?210?0201012102101121????0111002001022200321?11???110?1???
	'Gronausaurus_wegneri'            ??????????????????????????????????????????????????????????????????????????????????????????????????????????????????????????????????????????????????????????01?12?20?2001111?000?1110011100002011101????1????????????0?210???01012102101021????0112?02000022210?1???1?0????????1
	'Speeton_Clay_plesiosaurian'      ????????????????????????????????????????????????????????????????????????????????????????????????????????????????????????????????????????????2???????????2101012320120011110010011201111000?20?1111??1011?1??20??1??002?????010121011011200??00102103001022?1021001100011101?11
	'Wapuskanectes_betsynichollsae'   ?????????????????????????????????????????????????????????????????????????????????????????????????????????????????????????????????????????????????????????????????????????????????1??1??0???????????2101{0 1}2?110?1110110?10??3????????????200???01???03000022???????????????????0
	'Futabasaurus_suzukii'            00??000?1?0?00??0??00?0?2?0000????????????????????0???1??????????????????????????????????0110000???????????????100??????0????{1 2}????100001100???????????????11?22?2022001111?010?11110111000??????????????????????????????01301?1??01?0?1100200000220300102221122101100011101{1 2}10
	'Callawayasaurus_colombiensis'    000010?0?10000{1 2}?10100?0020?000?10????????01010000220101010001111011?{1 2}02?1010??1?002211001????0?0???2?1100???1?1101{0 1}?0??20?????2??010000110012??????????5210102232022001111{0 1}0100111211110???????????200100?11001120010?10?01?????????00??0{0 1}??100?220300102?3101200?10{0 1}0111??2?1
	'Eromangasaurus_australis'        000000???10000??10200?0020?000??00?000010??0010???????101?0?11????????????????????2????????????0???????????????1011?????010???????{0 1}000011001?01?1101??2?2101???3?0??????????1?0???????????????????????????????????????????????????????????????????????????????????????????????
	'Kaiwhekea_katiki'                00001010??000???1020020020?000?????????11????0?0?32?2111000?00????????????????????????????????????????????????0101?10??1000??????0300001120?2??????????51011122320?2?0111?10100?11111?10???2????0??????????????????????????????????????000??00??11?32?11??3?12110100{0 1}0012?1??0
	'Aristonectes_parvidens'          00?010??1?0000201??00200200000??00???{0 1}?11??01010?3212?1?0000?00?1?01212010???????????????0?10000??????????????0101010??1000???????3000011200?1101101?02?1111???3???200111??01?0???????????????????????????????????????????????????????????????????????????????????????????????
	'Libonectes_morgani'              010010?011000020102002002000000?00110001001110??0?21??111?00010?010?20201010?00100221100101?00?0?122?1200???2101000101?2000?112000101001?0012???1?????1621?122?320?200111??01??1???????????????????21011??????11100?0?100?1?????????????00??00????????10??????200??01?1???????
	'Hydrotherosaurus_alexandrae'     000010?0??0000201{1 2}100?002??0000?0011000100111?????2121?111??01?????????????????????????????????????????????????100010?1?01??112???10000110012???1?????1521112223202200111?101001110011100002011?11?1001{0 1}00001011200?020????120111011000100?000??12031010123102300110{0 1}011101211
	'Edgarosaurus_muddi'              100101?021001020111010001??0?0??001000010?200102220011101000110?01?02?2?1?0????1002211?01??????10122?1300100201100011011110?120011{2 3}110111100?010100000121001?1132011201000000000???01????????????????????????????????????????????????????00?00??????0010?2?0?3?10??0101??01211
	'Plesiopleurodon_wellesi'         00010??0?100102?1120?000???2?0?????????????1???222201010?10?11????????????????????????????????????????????????0001?11???110?1????1{1 2}000210?0?????????????100?011320?120100?0?0?0??0??110{0 2}???{0 1}0??101????????????20110?1?01???????????????????????????{2 3}{0 1}?1012?1??????????????????
	'Richmond_pliosaur'               00010120110011201120?000{1 2}??2?0??00??01010??1???2222010101100111101?????????????1?022??001???00???1?2?100????1??001??????1???11????100011020?11101000?0210001{0 1}02320?1201001000100100?1100?00101010011??1???????20?1??????????20100121011200110110111200101221022101100011101{1 2}10
	'Brachauchenius_Villa_Leyva'      ?002012???????210??0{1 2}0??????????????00?????0000???1??????????0????????????????????????????????????????????????1{0 1}0?0?????1?????????????0?????0??????????0000????311??00????????????????????????????????10??20?0????????????????????????????{0 1}?0???0?????001?????????????????1??1
	'Anguanax_zignoi'                 ??0{1 2}01?0?????????????????????????1???????????????????????????0?????????????????????????????????????????????????????11???01?????????????10?0????0????11??0?01?????0??10?????????????????????00?????????????????{0 1}????????????????????????????????0??0???00??1????1?1?0?0????1??1
	'YKM_B6102'                       0??????????????????????????????????????????????????????????????????????????????????????????????????????????????100??????????11????20??010?10????????????????????????????????????????11???????????????????????????????????????????1????????????????????????????????????????????

;

END;
BEGIN ASSUMPTIONS;
	OPTIONS DEFTYPE = unord PolyTcount = MINSTEPS;
	TYPESET * UNTITLED   =  unord:  1 -  270;

END;

BEGIN MacClade;
	Version 4.0 81;
	LastModified -852467291;
	FileSettings editor '0' '0' '1' '1';
	Singles 100;
	Editor 0001100111111110010001001 '0' '24' Geneva '9' '140' '1' all;
	EditorPosition '40' '4' '723' '1003';
	TreeWindowPosition '40' '2' '728' '1018';
	ListWindow Characters closed Geneva '9' '50' '10' '265' '359' 000;
	ListWindow Taxa closed Geneva '9' '50' '10' '276' '490' 100;
	ListWindow Trees closed Geneva '9' '50' '10' '276' '490';
	ListWindow TypeSets closed Geneva '9' '50' '10' '276' '490';
	ListWindow WtSets closed Geneva '9' '50' '10' '276' '490';
	ListWindow ExSets closed Geneva '9' '50' '10' '276' '490';
	ListWindow CharSets closed Geneva '9' '50' '10' '276' '490';
	ListWindow TaxSets closed Geneva '9' '50' '10' '276' '490';
	ListWindow CharPartitions closed Geneva '9' '50' '10' '276' '490';
	ListWindow CharPartNames closed Geneva '9' '50' '10' '276' '490';
	ListWindow WtSets closed Geneva '9' '50' '10' '276' '490';
	ChartWindowPosition '52' '30' '686' '964';
	StateNamesSymbols closed Geneva '9' '10' '50' '30' '148' '220';
	WindowOrder Data;
	OtherSymbols & / 00 ? -;
	Correlation '0' '0' '1000' '0' '0' 10011010;
	Salmo 00000001;
	EditorFile '2';
	ExportHTML _ MOSS '100' 110000;
	PrettyPrint 10;
	EditorToolsPosition '605' '44' '115' '165';
	TreeWindowProgram 10;
	TreeWindow 0000;
	Continuous '1' '3' 1;
	Calculations 0000001;
	SummaryMode '0' '0' 0;
	Charts Geneva '9' ( normal ) 0010;
	NexusOptions '0' '0' '50' 001011001;
	TipLabel '1';
	TreeFont Geneva '9' ( normal );
	TreeShape 1.0 1.0 0100;
	TraceLabels 0101;
	ChartColors '0' '0' '-1' '9' '0' 1;
	ChartBiggestSpot 1;
	ChartPercent 10;
	ChartBarWidth '10' 1;
	ChartVerticalAxis 10101;
	ChartMinMax '0';
	TraceAllChangesDisplay '1' 1;
	BarsOnBranchesDisplay '0' '0' '-5536' '10000' '10000' '10000' '10000' '-5536' '-536' '-536' '-536' '6' '1' 0000101;
	ContinuousBranchLabels 0;
	AllStatesBranchLabels 1;
	IndexNotation '2' 1;
	PrintTree 10.00 '2' '2' '2' '2' '2' '2' '2' '2' '2' '2' '2' Geneva '9' ( normal ) Geneva '10' ( normal ) Geneva '9' ( normal ) Geneva '9' ( normal ) Geneva '9' ( bold ) Geneva '9' ( normal ) Geneva '9' ( normal ) '0' '0' '0' '0' '0' '0' '0' '0' '0' '0' '0' '0' '0' '0' '0' '0' '0' '0' '0' '0' '0' '0' '0' '0' '0' '0' '0' '0' '0' '0' '1' '1' '1' '1' '4381' '-23296' '-39' '4' '-40' '0' '1' '2' '1' '8' '0' '0' '0' '2' 1000111000000000000100000111000;
	MatchChar 00 .;
	EntryInterpretation 01;
	ColorOptions 0;
	TreeTools '0' '5' '4' '0' '10' '4' '0' 00100111111101110;
	EditorTools '0' '0' '0' '1000' '0' '0' '6' '3' '0' 100000101110001;
	PairAlign '2' '2' '3' '2' '1' '1' '2' '1' '3' 1010;
	BothTools '1';

END;
BEGIN MESQUITECHARMODELS;
	ProbModelSet * UNTITLED   =  'Mk1 (est.)':  1 -  270;
END;

BEGIN TREES;
	Title 'Trees from "Full_BL.tre"';
	LINK Taxa = Taxa;
	TRANSLATE
[0] 		1 'Yunguisaurus_liae',
[1] 		2 'Pistosaurus_postcranium',
[2] 		3 'Pistosaurus_skull',
[3] 		4 'Augustasaurus_hagdorni',
[4] 		5 'Bobosaurus_forojuliensis',
[5] 		6 'Macroplata_tenuiceps',
[6] 		7 'Anningasaura_lymense',
[7] 		8 'Stratesaurus_taylori',
[8] 		9 'Avalonnectes_arturi',
[9] 		10 'Eurycleidus_arcuatus',
[10] 		11 'Meyerasaurus_victor',
[11] 		12 'Maresaurus_coccai',
[12] 		13 'Borealonectes_russelli',
[13] 		14 'Rhomaleosaurus_megacephalus',
[14] 		15 'Archaeonectrus_rostratus',
[15] 		16 'Rhomaleosaurus_cramptoni',
[16] 		17 'Rhomaleosaurus_zetlandicus',
[17] 		18 'Rhomaleosaurus_thorntoni',
[18] 		19 'Thalassiodracon_hawkinsii',
[19] 		20 'Hauffiosaurus_longirostris',
[20] 		21 'Hauffiosaurus_tomistomimus',
[21] 		22 'Hauffiosaurus_zanoni',
[22] 		23 'Marmornectes_candrewi',
[23] 		24 'Peloneustes_philarchus',
[24] 		25 'Simolestes_vorax',
[25] 		26 'Pliosaurus_funkei',
[26] 		27 'Pliosaurus_westburyensis',
[27] 		28 'Pliosaurus_carpenteri',
[28] 		29 'Pliosaurus_brachydeirus',
[29] 		30 'Pliosaurus_macromerus',
[30] 		31 'Pliosaurus_brachyspondylus',
[31] 		32 'Pliosaurus_cf._kevani',
[32] 		33 'Pliosaurus_kevani',
[33] 		34 'Gallardosaurus_iturraldei',
[34] 		35 'Pliosaurus_rossicus',
[35] 		36 'Pliosaurus_irgisensis',
[36] 		37 'Pliosaurus_andrewsi',
[37] 		38 'Liopleurodon_ferox',
[38] 		39 'Kronosaurus_queenslandicus',
[39] 		40 'Polyptychodon_sp',
[40] 		41 'Megacephalosaurus_eulerti',
[41] 		42 'Brachauchenius_lucasi',
[42] 		43 'Brachauchenius_MNA',
[43] 		44 'QM_F51291',
[44] 		45 'Attenborosaurus_conybeari',
[45] 		46 'Plesiosaurus_dolichodeirus',
[46] 		47 'Eopleiosaurus_antiquior',
[47] 		48 'Eretmosaurus_rugosus',
[48] 		49 'Westphaliasaurus_simonsensii',
[49] 		50 'Seelyosaurus_guilelmiimperatoris',
[50] 		51 'Microcleidus_tournemirensis',
[51] 		52 'Microcleidus_brachypterygius',
[52] 		53 'Microcleidus_homalospondylus',
[53] 		54 'Plesiopterys_wildi',
[54] 		55 'Cryptoclidus_eurymerus',
[55] 		56 'Tricleidus_seeleyi',
[56] 		57 'Muraenosaurus_leedsii',
[57] 		58 'Kimmerosaurus_langhami',
[58] 		59 'Pantosaurus_striatus',
[59] 		60 'Picrocleidus_beloclis',
[60] 		61 'Tatenectes_laramiensis',
[61] 		62 'Plesiosaurus_mansellii',
[62] 		63 'Colymbosaurus_trochanterius',
[63] 		64 'Djupedallia_engeri',
[64] 		65 'Spitrasaurus_spp',
[65] 		66 'Abyssosaurus_nataliae',
[66] 		67 'Umoonasaurus_demoscyllus',
[67] 		68 'Nichollssaura_borealis',
[68] 		69 'Leptocleidus_capensis',
[69] 		70 'Leptocleidus_superstes',
[70] 		71 'Vectocleidus_pastorum',
[71] 		72 'Brancasaurus_brancai',
[72] 		73 'Gronausaurus_wegneri',
[73] 		74 'Speeton_Clay_plesiosaurian',
[74] 		75 'Wapuskanectes_betsynichollsae',
[75] 		76 'Futabasaurus_suzukii',
[76] 		77 'Callawayasaurus_colombiensis',
[77] 		78 'Eromangasaurus_australis',
[78] 		79 'Kaiwhekea_katiki',
[79] 		80 'Aristonectes_parvidens',
[80] 		81 'Libonectes_morgani',
[81] 		82 'Hydrotherosaurus_alexandrae',
[82] 		83 'Edgarosaurus_muddi',
[83] 		84 'Plesiopleurodon_wellesi',
[84] 		85 'Richmond_pliosaur',
[85] 		86 'Brachauchenius_Villa_Leyva',
[86] 		87 'Anguanax_zignoi',
[87] 		88 'YKM_B6102';
	TREE Imported_tree_1 = (1:9,((2:12,(4:7,(5:9,(((6:8,(9:3,((10:1,14:5):11,((11:12,((12:0.0,13:5):17,((16:1,17:0.0):5,18:5):4):6):9,15:6):15):6):13):16,7:16):17,(((8:12,(46:11,(48:3,(49:6,((50:6,(51:10,(52:10,53:2):8):10):25,(54:4,((((55:14,(58:3,61:0.0):14):14,(56:7,(57:11,60:7):10):10):4,((59:1,62:3):4,((63:2,66:2):3,(64:1,65:3):1):8):8):25,((((((67:6,(69:1,70:2):9):8,68:12):15,(83:15,(84:1,85:5):17):30):2,71:0.0):19,72:11):29,(73:2,((74:1,((75:5,77:3):8,((76:5,(79:1,80:0.0):13):13,(81:3,82:8):11):20):11):5,78:2):8):17):37):23):24):11):6):19):14):2,47:3):14,(19:7,(((20:1,22:0.0):5,21:7):19,(((23:4,(24:6,((25:10,((((((((26:0.0,28:0.0):3,(32:0.0,33:0.0):4):2,((30:0.0,31:0.0):0.0,35:1):3):0.0,29:2):2,27:2):16,(39:2,(((((40:0.0,44:0.0):0.0,41:2):4,43:1):2,(42:0.0,86:3):4):2,88:1):2):26):2,(34:0.0,36:0.0):4):12,38:12):7):8,37:9):12):13):1,87:3):26,45:8):24):30):19):11):10):25):3):3,3:1):8):0.0;
	TREE Imported_tree_2 = (1:9,(2:11,(3:2,(4:6,(5:9,((((((6:9,(9:3,((10:1,14:5):11,((11:12,((12:0.0,13:5):17,((16:1,17:0.0):5,18:5):4):6):9,15:6):15):6):12):15,7:17):16,8:6):17,(46:11,(48:3,(49:6,((50:6,(51:10,(52:10,53:2):8):10):25,(54:4,((((55:14,(58:3,61:0.0):14):14,(56:7,(57:11,60:7):10):10):4,((59:1,62:3):4,((63:2,66:2):3,(64:1,65:3):1):8):8):25,((((((67:6,(69:1,70:2):9):8,68:12):15,(83:15,(84:1,85:5):17):30):2,71:0.0):20,72:10):29,(73:2,(74:1,(((75:0.0,78:0.0):8,77:4):8,((76:5,(79:1,80:0.0):13):13,(81:3,82:8):11):23):11):8):18):36):23):24):11):6):19):20):9,(19:6,((20:3,(21:5,22:3):2):19,(((23:4,(24:6,((25:10,(((((((((((26:0.0,28:0.0):3,(32:0.0,33:0.0):4):1,31:2):1,30:1):2,36:0.0):0.0,29:2):2,27:2):1,35:1):13,(((((39:2,(42:0.0,86:3):1):4,43:2):3,(40:0.0,41:0.0):5):3,88:1):0.0,44:0.0):25):2,34:4):12,38:12):7):8,37:9):12):13):1,87:3):26,45:8):24):31):19):4,47:4):9):25):3):3):7):0.0;
	TREE Imported_tree_3 = (1:10,(2:12,(((3:2,(((6:8,(9:3,((10:1,14:5):11,((11:12,((12:0.0,13:5):17,((16:1,17:0.0):5,18:5):4):6):9,15:6):15):6):13):16,7:16):16,((8:12,((46:10,(48:3,(49:6,((50:6,(51:10,(52:10,53:2):8):10):25,(54:4,((((55:14,(58:3,61:0.0):14):14,(56:7,(57:11,60:7):10):10):4,((59:1,62:3):4,(((63:2,66:2):3,65:2):3,64:0.0):8):8):25,((((((67:6,(69:1,70:2):9):8,68:12):15,(83:15,(84:1,85:5):17):30):2,71:0.0):20,72:10):29,(73:2,(74:1,((75:5,(77:1,78:3):3):8,((76:5,(79:1,80:0.0):13):13,(81:3,82:8):11):23):11):8):18):36):23):24):11):6):20):5,47:2):12):14,(19:7,(((20:3,21:2):5,22:3):19,(((23:4,(24:6,((25:10,((((((((26:0.0,28:0.0):3,(32:0.0,33:0.0):4):2,(29:0.0,(30:0.0,35:1):0.0):3):2,27:2):3,34:5):2,(31:1,36:0.0):1):11,(((39:2,(((40:0.0,44:0.0):0.0,41:2):4,(42:3,43:1):2):3):3,88:0.0):0.0,86:4):25):13,38:12):7):8,37:9):12):13):1,87:3):26,45:8):24):30):19):12):11):9,5:9):18,4:6):3):7):0.0;
	TREE Imported_tree_4 = (1:10,(2:12,(((3:2,(((6:8,(9:3,((10:1,14:5):11,((11:12,((12:0.0,13:5):17,((16:1,17:0.0):5,18:5):4):6):9,15:6):15):6):13):16,7:16):16,(((8:2,47:1):12,(46:11,(48:3,(49:6,((50:6,(51:10,(52:10,53:2):8):10):25,(54:4,((((55:14,(58:3,61:0.0):14):14,(56:7,(57:11,60:7):10):10):4,((59:1,62:3):4,(((63:2,66:2):3,65:2):3,64:0.0):8):8):25,(((((67:5,(69:1,70:2):10):8,68:12):14,(71:1,(83:15,(84:1,85:5):17):4):28):21,72:10):28,(73:2,(74:1,((75:5,(77:1,78:3):3):8,((76:5,(79:1,80:0.0):13):13,(81:3,82:8):11):23):11):8):18):36):23):24):11):6):19):16):14,(19:7,(((20:3,21:2):5,22:3):19,(((23:4,(24:6,((25:10,((((((((26:0.0,28:0.0):3,(32:0.0,33:0.0):4):4,(29:0.0,((30:0.0,35:1):0.0,36:0.0):0.0):3):2,27:2):0.0,31:2):14,((39:2,((((40:0.0,42:1):0.0,86:4):2,43:1):2,41:6):3):2,(44:0.0,88:1):0.0):25):2,34:4):12,38:12):7):8,37:9):12):13):1,87:3):26,45:8):24):30):19):12):11):9,5:9):18,4:6):3):7):0.0;
	TREE Imported_tree_5 = (1:9,((2:12,(4:7,(5:9,(((6:8,(9:3,((10:1,14:5):11,((11:12,((12:0.0,13:5):17,((16:1,17:0.0):5,18:5):4):6):9,15:6):15):6):13):16,7:16):17,(((8:12,(46:11,(48:3,(49:6,((50:6,(51:10,(52:10,53:2):8):10):25,(54:4,((((55:14,(58:3,61:0.0):14):14,(56:7,(57:11,60:7):10):10):4,((59:1,62:3):4,((63:2,66:2):3,(64:1,65:3):1):8):8):25,((((((67:6,(69:1,70:2):9):8,68:12):15,(83:15,(84:1,85:5):17):30):2,71:0.0):20,72:10):29,(73:2,(74:1,(((75:0.0,78:0.0):8,77:4):8,((76:5,(79:1,80:0.0):13):13,(81:3,82:8):11):23):11):8):18):36):23):24):11):6):19):14):2,47:3):14,(19:7,((20:3,(21:5,22:3):2):19,(((23:4,(24:6,((25:10,((((((((26:0.0,28:0.0):3,(32:0.0,33:0.0):4):2,((30:0.0,31:0.0):0.0,35:1):3):0.0,29:2):2,27:2):16,((((39:2,(42:0.0,86:3):1):4,43:2):3,(40:0.0,41:0.0):5):3,(44:0.0,88:1):0.0):25):2,(34:0.0,36:0.0):4):12,38:12):7):8,37:9):12):13):1,87:3):26,45:8):24):30):19):11):10):25):3):3,3:1):8):0.0;
	TREE Imported_tree_6 = (1:10,(2:12,((3:2,(5:9,(((6:8,(9:3,((10:1,14:5):11,((11:12,((12:0.0,13:5):17,((16:1,17:0.0):5,18:5):4):6):9,15:6):15):6):13):16,7:16):16,(((8:12,(46:11,(48:3,(49:6,((50:6,(51:10,(52:10,53:2):8):10):25,(54:4,((((55:14,(58:3,61:0.0):14):14,(56:7,(57:11,60:7):10):10):4,((59:1,62:3):4,((63:2,66:2):3,(64:1,65:3):1):8):8):25,((((((67:6,(69:1,70:2):9):8,68:12):15,(83:15,(84:1,85:5):17):30):2,71:0.0):19,72:11):29,(73:2,((74:1,((75:5,77:3):8,((76:5,(79:1,80:0.0):13):13,(81:3,82:8):11):20):11):5,78:2):8):17):37):23):24):11):6):19):14):2,47:3):14,(19:7,(((20:1,22:0.0):5,21:7):19,(((23:4,(24:6,((25:10,((((((((26:0.0,28:0.0):3,(32:0.0,33:0.0):4):2,((30:0.0,31:0.0):0.0,35:1):3):0.0,29:2):2,27:2):16,(39:2,(((((40:0.0,44:0.0):0.0,41:2):4,43:1):2,(42:0.0,86:3):4):2,88:1):2):26):2,(34:0.0,36:0.0):4):12,38:12):7):8,37:9):12):13):1,87:3):26,45:8):24):30):19):12):10):10):18,4:6):3):7):0.0;
	TREE Imported_tree_7 = (1:9,((2:12,(4:7,(5:9,(((6:8,(9:3,((10:1,14:5):11,((11:12,((12:0.0,13:5):17,((16:1,17:0.0):5,18:5):4):6):9,15:6):15):6):13):16,7:16):17,(((8:12,(46:11,(48:3,(49:6,((50:6,(51:10,(52:10,53:2):8):10):25,(54:4,((((55:14,(58:3,61:0.0):14):14,(56:7,(57:11,60:7):10):10):4,((59:1,62:3):4,((63:2,66:2):3,(64:1,65:3):1):8):8):25,((((((67:6,(69:1,70:2):9):8,68:12):15,(83:15,(84:1,85:5):17):30):2,71:0.0):19,72:11):29,(73:2,((74:1,((75:5,77:3):8,((76:5,(79:1,80:0.0):13):13,(81:3,82:8):11):20):11):5,78:2):8):17):37):23):24):11):6):19):14):2,47:3):14,(19:7,(((20:1,22:0.0):5,21:7):19,(((23:4,(24:6,((25:10,(((((((26:0.0,28:0.0):3,(32:0.0,33:0.0):4):2,((29:0.0,35:1):1,(30:0.0,31:0.0):1):3):2,27:2):16,(39:2,(((((40:0.0,44:0.0):0.0,41:2):4,43:1):2,(42:0.0,86:3):4):2,88:1):2):26):2,(34:0.0,36:0.0):4):12,38:12):7):8,37:9):12):13):1,87:3):26,45:8):24):30):19):11):10):25):3):3,3:1):8):0.0;
	TREE Imported_tree_8 = (1:9,((2:12,(4:7,(5:9,(((6:8,(9:3,((10:1,14:5):11,((11:12,((12:0.0,13:5):17,((16:1,17:0.0):5,18:5):4):6):9,15:6):15):6):13):16,7:16):17,(((8:12,(46:11,(48:3,(49:6,((50:6,(51:10,(52:10,53:2):8):10):25,(54:4,((((55:14,(58:3,61:0.0):14):14,(56:7,(57:11,60:7):10):10):4,((59:1,62:3):4,((63:2,66:2):3,(64:1,65:3):1):8):8):25,((((((67:6,(69:1,70:2):9):8,68:12):15,(83:15,(84:1,85:5):17):30):2,71:0.0):19,72:11):29,(73:2,((74:1,((75:5,77:3):8,((76:5,(79:1,80:0.0):13):13,(81:3,82:8):11):20):11):5,78:2):8):17):37):23):24):11):6):19):14):2,47:3):14,(19:7,(((20:1,22:0.0):5,21:7):19,(((23:4,(24:6,((25:10,(((((((((26:0.0,28:0.0):3,(32:0.0,33:0.0):4):1,(30:0.0,35:1):1):1,29:2):2,27:2):0.0,31:2):16,(39:2,(((((40:0.0,44:0.0):0.0,41:2):4,43:1):2,(42:0.0,86:3):4):2,88:1):2):26):2,(34:0.0,36:0.0):4):12,38:12):7):8,37:9):12):13):1,87:3):26,45:8):24):30):19):11):10):25):3):3,3:1):8):0.0;
	TREE Imported_tree_9 = (1:9,((2:12,(4:7,(5:9,(((6:8,(9:3,((10:1,14:5):11,((11:12,((12:0.0,13:5):17,((16:1,17:0.0):5,18:5):4):6):9,15:6):15):6):13):16,7:16):17,(((8:12,(46:11,(48:3,(49:6,((50:6,(51:10,(52:10,53:2):8):10):25,(54:4,((((55:14,(58:3,61:0.0):14):14,(56:7,(57:11,60:7):10):10):4,((59:1,62:3):4,((63:2,66:2):3,(64:1,65:3):1):8):8):25,((((((67:6,(69:1,70:2):9):8,68:12):15,(83:15,(84:1,85:5):17):30):2,71:0.0):19,72:11):29,(73:2,((74:1,((75:5,77:3):8,((76:5,(79:1,80:0.0):13):13,(81:3,82:8):11):20):11):5,78:2):8):17):37):23):24):11):6):19):14):2,47:3):14,(19:7,(((20:1,22:0.0):5,21:7):19,(((23:4,(24:6,((25:10,(((((((((26:0.0,28:0.0):3,(32:0.0,33:0.0):4):1,(30:0.0,35:1):1):1,29:2):0.0,31:2):2,27:2):16,(39:2,(((((40:0.0,44:0.0):0.0,41:2):4,43:1):2,(42:0.0,86:3):4):2,88:1):2):26):2,(34:0.0,36:0.0):4):12,38:12):7):8,37:9):12):13):1,87:3):26,45:8):24):30):19):11):10):25):3):3,3:1):8):0.0;
	TREE Imported_tree_10 = (1:9,((2:12,(4:7,(5:9,(((6:8,(9:3,((10:1,14:5):11,((11:12,((12:0.0,13:5):17,((16:1,17:0.0):5,18:5):4):6):9,15:6):15):6):13):16,7:16):17,(((8:12,(46:11,(48:3,(49:6,((50:6,(51:10,(52:10,53:2):8):10):25,(54:4,((((55:14,(58:3,61:0.0):14):14,(56:7,(57:11,60:7):10):10):4,((59:1,62:3):4,((63:2,66:2):3,(64:1,65:3):1):8):8):25,((((((67:6,(69:1,70:2):9):8,68:12):15,(83:15,(84:1,85:5):17):30):2,71:0.0):19,72:11):29,(73:2,((74:1,((75:5,77:3):8,((76:5,(79:1,80:0.0):13):13,(81:3,82:8):11):20):11):5,78:2):8):17):37):23):24):11):6):19):14):2,47:3):14,(19:7,(((20:1,22:0.0):5,21:7):19,(((23:4,(24:6,((25:10,(((((((((26:0.0,28:0.0):3,(32:0.0,33:0.0):4):1,(30:0.0,35:1):1):1,31:2):0.0,29:2):2,27:2):16,(39:2,(((((40:0.0,44:0.0):0.0,41:2):4,43:1):2,(42:0.0,86:3):4):2,88:1):2):26):2,(34:0.0,36:0.0):4):12,38:12):7):8,37:9):12):13):1,87:3):26,45:8):24):30):19):11):10):25):3):3,3:1):8):0.0;
	TREE Imported_tree_11 = (1:9,((2:12,(4:7,(5:9,(((6:8,(9:3,((10:1,14:5):11,((11:12,((12:0.0,13:5):17,((16:1,17:0.0):5,18:5):4):6):9,15:6):15):6):13):16,7:16):17,(((8:12,(46:11,(48:3,(49:6,((50:6,(51:10,(52:10,53:2):8):10):25,(54:4,((((55:14,(58:3,61:0.0):14):14,(56:7,(57:11,60:7):10):10):4,((59:1,62:3):4,((63:2,66:2):3,(64:1,65:3):1):8):8):25,((((((67:6,(69:1,70:2):9):8,68:12):15,(83:15,(84:1,85:5):17):30):2,71:0.0):19,72:11):29,(73:2,((74:1,((75:5,77:3):8,((76:5,(79:1,80:0.0):13):13,(81:3,82:8):11):20):11):5,78:2):8):17):37):23):24):11):6):19):14):2,47:3):14,(19:7,(((20:1,22:0.0):5,21:7):19,(((23:4,(24:6,((25:10,((((((((26:0.0,28:0.0):3,(32:0.0,33:0.0):4):2,((30:0.0,35:1):0.0,31:0.0):3):0.0,29:2):2,27:2):16,(39:2,(((((40:0.0,44:0.0):0.0,41:2):4,43:1):2,(42:0.0,86:3):4):2,88:1):2):26):2,(34:0.0,36:0.0):4):12,38:12):7):8,37:9):12):13):1,87:3):26,45:8):24):30):19):11):10):25):3):3,3:1):8):0.0;
	TREE Imported_tree_12 = (1:9,((2:12,(4:7,(5:9,(((6:8,(9:3,((10:1,14:5):11,((11:12,((12:0.0,13:5):17,((16:1,17:0.0):5,18:5):4):6):9,15:6):15):6):13):16,7:16):17,(((8:12,(46:11,(48:3,(49:6,((50:6,(51:10,(52:10,53:2):8):10):25,(54:4,((((55:14,(58:3,61:0.0):14):14,(56:7,(57:11,60:7):10):10):4,((59:1,62:3):4,((63:2,66:2):3,(64:1,65:3):1):8):8):25,((((((67:6,(69:1,70:2):9):8,68:12):15,(83:15,(84:1,85:5):17):30):2,71:0.0):19,72:11):29,(73:2,((74:1,((75:5,77:3):8,((76:5,(79:1,80:0.0):13):13,(81:3,82:8):11):20):11):5,78:2):8):17):37):23):24):11):6):19):14):2,47:3):14,(19:7,(((20:1,22:0.0):5,21:7):19,(((23:4,(24:6,((25:10,(((((((((26:0.0,28:0.0):3,(32:0.0,33:0.0):4):2,((30:0.0,31:0.0):0.0,35:1):3):0.0,29:2):2,27:2):16,(39:2,(((((40:0.0,44:0.0):0.0,41:2):4,43:1):2,(42:0.0,86:3):4):2,88:1):2):26):0.0,36:0.0):2,34:4):12,38:12):7):8,37:9):12):13):1,87:3):26,45:8):24):30):19):11):10):25):3):3,3:1):8):0.0;
	TREE Imported_tree_13 = (1:9,((2:12,(4:7,(5:9,(((6:8,(9:3,((10:1,14:5):11,((11:12,((12:0.0,13:5):17,((16:1,17:0.0):5,18:5):4):6):9,15:6):15):6):13):16,7:16):17,(((8:12,(46:11,(48:3,(49:6,((50:6,(51:10,(52:10,53:2):8):10):25,(54:4,((((55:14,(58:3,61:0.0):14):14,(56:7,(57:11,60:7):10):10):4,((59:1,62:3):4,((63:2,66:2):3,(64:1,65:3):1):8):8):25,((((((67:6,(69:1,70:2):9):8,68:12):15,(83:15,(84:1,85:5):17):30):2,71:0.0):19,72:11):29,(73:2,((74:1,((75:5,77:3):8,((76:5,(79:1,80:0.0):13):13,(81:3,82:8):11):20):11):5,78:2):8):17):37):23):24):11):6):19):14):2,47:3):14,(19:7,(((20:1,22:0.0):5,21:7):19,(((23:4,(24:6,((25:10,(((((((((26:0.0,28:0.0):3,(32:0.0,33:0.0):4):2,(30:0.0,31:0.0):3):0.0,29:2):2,27:2):1,35:1):15,(39:2,(((((40:0.0,44:0.0):0.0,41:2):4,43:1):2,(42:0.0,86:3):4):2,88:1):2):26):2,(34:0.0,36:0.0):4):12,38:12):7):8,37:9):12):13):1,87:3):26,45:8):24):30):19):11):10):25):3):3,3:1):8):0.0;
	TREE Imported_tree_14 = (1:9,((2:12,(4:7,(5:9,(((6:8,(9:3,((10:1,14:5):11,((11:12,((12:0.0,13:5):17,((16:1,17:0.0):5,18:5):4):6):9,15:6):15):6):13):16,7:16):17,(((8:12,(46:11,(48:3,(49:6,((50:6,(51:10,(52:10,53:2):8):10):25,(54:4,((((55:14,(58:3,61:0.0):14):14,(56:7,(57:11,60:7):10):10):4,((59:1,62:3):4,((63:2,66:2):3,(64:1,65:3):1):8):8):25,((((((67:6,(69:1,70:2):9):8,68:12):15,(83:15,(84:1,85:5):17):30):2,71:0.0):19,72:11):29,(73:2,((74:1,((75:5,77:3):8,((76:5,(79:1,80:0.0):13):13,(81:3,82:8):11):20):11):5,78:2):8):17):37):23):24):11):6):19):14):2,47:3):14,(19:7,(((20:1,22:0.0):5,21:7):19,(((23:4,(24:6,((25:10,(((((((((26:0.0,28:0.0):3,(32:0.0,33:0.0):4):2,((30:0.0,31:0.0):0.0,35:1):3):0.0,29:2):2,27:2):2,36:0.0):14,(39:2,(((((40:0.0,44:0.0):0.0,41:2):4,43:1):2,(42:0.0,86:3):4):2,88:1):2):26):2,34:4):12,38:12):7):8,37:9):12):13):1,87:3):26,45:8):24):30):19):11):10):25):3):3,3:1):8):0.0;
	TREE Imported_tree_15 = (1:9,((2:12,(4:7,(5:9,(((6:8,(9:3,((10:1,14:5):11,((11:12,((12:0.0,13:5):17,((16:1,17:0.0):5,18:5):4):6):9,15:6):15):6):13):16,7:16):17,(((8:12,(46:11,(48:3,(49:6,((50:6,(51:10,(52:10,53:2):8):10):25,(54:4,((((55:14,(58:3,61:0.0):14):14,(56:7,(57:11,60:7):10):10):4,((59:1,62:3):4,((63:2,66:2):3,(64:1,65:3):1):8):8):25,((((((67:6,(69:1,70:2):9):8,68:12):15,(83:15,(84:1,85:5):17):30):2,71:0.0):19,72:11):29,(73:2,((74:1,((75:5,77:3):8,((76:5,(79:1,80:0.0):13):13,(81:3,82:8):11):20):11):5,78:2):8):17):37):23):24):11):6):19):14):2,47:3):14,(19:7,(((20:1,22:0.0):5,21:7):19,(((23:4,(24:6,((25:10,(((((((((26:0.0,28:0.0):3,(32:0.0,33:0.0):4):2,((30:0.0,31:0.0):0.0,35:1):3):0.0,29:2):2,36:0.0):2,27:2):14,(39:2,(((((40:0.0,44:0.0):0.0,41:2):4,43:1):2,(42:0.0,86:3):4):2,88:1):2):26):2,34:4):12,38:12):7):8,37:9):12):13):1,87:3):26,45:8):24):30):19):11):10):25):3):3,3:1):8):0.0;
	TREE Imported_tree_16 = (1:9,((2:12,(4:7,(5:9,(((6:8,(9:3,((10:1,14:5):11,((11:12,((12:0.0,13:5):17,((16:1,17:0.0):5,18:5):4):6):9,15:6):15):6):13):16,7:16):17,(((8:12,(46:11,(48:3,(49:6,((50:6,(51:10,(52:10,53:2):8):10):25,(54:4,((((55:14,(58:3,61:0.0):14):14,(56:7,(57:11,60:7):10):10):4,((59:1,62:3):4,((63:2,66:2):3,(64:1,65:3):1):8):8):25,((((((67:6,(69:1,70:2):9):8,68:12):15,(83:15,(84:1,85:5):17):30):2,71:0.0):19,72:11):29,(73:2,((74:1,((75:5,77:3):8,((76:5,(79:1,80:0.0):13):13,(81:3,82:8):11):20):11):5,78:2):8):17):37):23):24):11):6):19):14):2,47:3):14,(19:7,(((20:1,22:0.0):5,21:7):19,(((23:4,(24:6,((25:10,((((((((26:0.0,28:0.0):3,(32:0.0,33:0.0):4):2,((30:0.0,31:0.0):0.0,35:1):3):0.0,29:2):4,(27:0.0,36:0.0):2):14,(39:2,(((((40:0.0,44:0.0):0.0,41:2):4,43:1):2,(42:0.0,86:3):4):2,88:1):2):26):2,34:4):12,38:12):7):8,37:9):12):13):1,87:3):26,45:8):24):30):19):11):10):25):3):3,3:1):8):0.0;
	TREE Imported_tree_17 = (1:9,((2:12,(4:7,(5:9,(((6:8,(9:3,((10:1,14:5):11,((11:12,((12:0.0,13:5):17,((16:1,17:0.0):5,18:5):4):6):9,15:6):15):6):13):16,7:16):17,(((8:12,(46:11,(48:3,(49:6,((50:6,(51:10,(52:10,53:2):8):10):25,(54:4,((((55:14,(58:3,61:0.0):14):14,(56:7,(57:11,60:7):10):10):4,((59:1,62:3):4,((63:2,66:2):3,(64:1,65:3):1):8):8):25,((((((67:6,(69:1,70:2):9):8,68:12):15,(83:15,(84:1,85:5):17):30):2,71:0.0):19,72:11):29,(73:2,((74:1,((75:5,77:3):8,((76:5,(79:1,80:0.0):13):13,(81:3,82:8):11):20):11):5,78:2):8):17):37):23):24):11):6):19):14):2,47:3):14,(19:7,(((20:1,22:0.0):5,21:7):19,(((23:4,(24:6,((25:10,((((((((26:0.0,28:0.0):3,(32:0.0,33:0.0):4):2,((30:0.0,31:0.0):0.0,35:1):3):2,(29:0.0,36:0.0):2):2,27:2):14,(39:2,(((((40:0.0,44:0.0):0.0,41:2):4,43:1):2,(42:0.0,86:3):4):2,88:1):2):26):2,34:4):12,38:12):7):8,37:9):12):13):1,87:3):26,45:8):24):30):19):11):10):25):3):3,3:1):8):0.0;
	TREE Imported_tree_18 = (1:9,((2:12,(4:7,(5:9,(((6:8,(9:3,((10:1,14:5):11,((11:12,((12:0.0,13:5):17,((16:1,17:0.0):5,18:5):4):6):9,15:6):15):6):13):16,7:16):17,(((8:12,(46:11,(48:3,(49:6,((50:6,(51:10,(52:10,53:2):8):10):25,(54:4,((((55:14,(58:3,61:0.0):14):14,(56:7,(57:11,60:7):10):10):4,((59:1,62:3):4,((63:2,66:2):3,(64:1,65:3):1):8):8):25,((((((67:6,(69:1,70:2):9):8,68:12):15,(83:15,(84:1,85:5):17):30):2,71:0.0):19,72:11):29,(73:2,((74:1,((75:5,77:3):8,((76:5,(79:1,80:0.0):13):13,(81:3,82:8):11):20):11):5,78:2):8):17):37):23):24):11):6):19):14):2,47:3):14,(19:7,(((20:1,22:0.0):5,21:7):19,(((23:4,(24:6,((25:10,((((((((26:0.0,28:0.0):3,(32:0.0,33:0.0):4):4,(((30:0.0,31:0.0):0.0,35:1):1,36:0.0):2):0.0,29:2):2,27:2):14,(39:2,(((((40:0.0,44:0.0):0.0,41:2):4,43:1):2,(42:0.0,86:3):4):2,88:1):2):26):2,34:4):12,38:12):7):8,37:9):12):13):1,87:3):26,45:8):24):30):19):11):10):25):3):3,3:1):8):0.0;
	TREE Imported_tree_19 = (1:9,((2:12,(4:7,(5:9,(((6:8,(9:3,((10:1,14:5):11,((11:12,((12:0.0,13:5):17,((16:1,17:0.0):5,18:5):4):6):9,15:6):15):6):13):16,7:16):17,(((8:12,(46:11,(48:3,(49:6,((50:6,(51:10,(52:10,53:2):8):10):25,(54:4,((((55:14,(58:3,61:0.0):14):14,(56:7,(57:11,60:7):10):10):4,((59:1,62:3):4,((63:2,66:2):3,(64:1,65:3):1):8):8):25,((((((67:6,(69:1,70:2):9):8,68:12):15,(83:15,(84:1,85:5):17):30):2,71:0.0):19,72:11):29,(73:2,((74:1,((75:5,77:3):8,((76:5,(79:1,80:0.0):13):13,(81:3,82:8):11):20):11):5,78:2):8):17):37):23):24):11):6):19):14):2,47:3):14,(19:7,(((20:1,22:0.0):5,21:7):19,(((23:4,(24:6,((25:10,((((((((26:0.0,28:0.0):3,(32:0.0,33:0.0):4):4,(((30:0.0,31:0.0):1,36:0.0):0.0,35:1):2):0.0,29:2):2,27:2):14,(39:2,(((((40:0.0,44:0.0):0.0,41:2):4,43:1):2,(42:0.0,86:3):4):2,88:1):2):26):2,34:4):12,38:12):7):8,37:9):12):13):1,87:3):26,45:8):24):30):19):11):10):25):3):3,3:1):8):0.0;
	TREE Imported_tree_20 = (1:9,((2:12,(4:7,(5:9,(((6:8,(9:3,((10:1,14:5):11,((11:12,((12:0.0,13:5):17,((16:1,17:0.0):5,18:5):4):6):9,15:6):15):6):13):16,7:16):17,(((8:12,(46:11,(48:3,(49:6,((50:6,(51:10,(52:10,53:2):8):10):25,(54:4,((((55:14,(58:3,61:0.0):14):14,(56:7,(57:11,60:7):10):10):4,((59:1,62:3):4,((63:2,66:2):3,(64:1,65:3):1):8):8):25,((((((67:6,(69:1,70:2):9):8,68:12):15,(83:15,(84:1,85:5):17):30):2,71:0.0):19,72:11):29,(73:2,((74:1,((75:5,77:3):8,((76:5,(79:1,80:0.0):13):13,(81:3,82:8):11):20):11):5,78:2):8):17):37):23):24):11):6):19):14):2,47:3):14,(19:7,(((20:1,22:0.0):5,21:7):19,(((23:4,(24:6,((25:10,((((((((26:0.0,28:0.0):3,(32:0.0,33:0.0):4):2,((30:0.0,31:0.0):0.0,35:1):3):0.0,29:2):2,27:2):15,(36:0.0,(39:2,(((((40:0.0,44:0.0):0.0,41:2):4,43:1):2,(42:0.0,86:3):4):2,88:1):2):7):20):2,34:4):12,38:12):7):8,37:8):13):13):1,87:3):26,45:8):24):30):19):11):10):25):3):3,3:1):8):0.0;
	TREE Imported_tree_21 = (1:9,((2:12,(4:7,(5:9,(((6:8,(9:3,((10:1,14:5):11,((11:12,((12:0.0,13:5):17,((16:1,17:0.0):5,18:5):4):6):9,15:6):15):6):13):16,7:16):17,(((8:12,(46:11,(48:3,(49:6,((50:6,(51:10,(52:10,53:2):8):10):25,(54:4,((((55:14,(58:3,61:0.0):14):14,(56:7,(57:11,60:7):10):10):4,((59:1,62:3):4,((63:2,66:2):3,(64:1,65:3):1):8):8):25,((((((67:6,(69:1,70:2):9):8,68:12):15,(83:15,(84:1,85:5):17):30):2,71:0.0):19,72:11):29,(73:2,((74:1,((75:5,77:3):8,((76:5,(79:1,80:0.0):13):13,(81:3,82:8):11):20):11):5,78:2):8):17):37):23):24):11):6):19):14):2,47:3):14,(19:7,(((20:1,22:0.0):5,21:7):19,(((23:4,(24:6,((25:10,((((((((26:0.0,28:0.0):3,(32:0.0,33:0.0):4):2,((30:0.0,31:0.0):0.0,35:1):3):0.0,29:2):2,27:2):16,(39:2,(((((40:0.0,44:0.0):0.0,43:0.0):1,(42:0.0,86:3):4):2,41:6):3,88:1):2):25):2,(34:0.0,36:0.0):4):12,38:12):7):8,37:9):12):13):1,87:3):26,45:8):24):30):19):11):10):25):3):3,3:1):8):0.0;
	TREE Imported_tree_22 = (1:9,((2:12,(4:7,(5:9,(((6:8,(9:3,((10:1,14:5):11,((11:12,((12:0.0,13:5):17,((16:1,17:0.0):5,18:5):4):6):9,15:6):15):6):13):16,7:16):17,(((8:12,(46:11,(48:3,(49:6,((50:6,(51:10,(52:10,53:2):8):10):25,(54:4,((((55:14,(58:3,61:0.0):14):14,(56:7,(57:11,60:7):10):10):4,((59:1,62:3):4,((63:2,66:2):3,(64:1,65:3):1):8):8):25,((((((67:6,(69:1,70:2):9):8,68:12):15,(83:15,(84:1,85:5):17):30):2,71:0.0):19,72:11):29,(73:2,((74:1,((75:5,77:3):8,((76:5,(79:1,80:0.0):13):13,(81:3,82:8):11):20):11):5,78:2):8):17):37):23):24):11):6):19):14):2,47:3):14,(19:7,(((20:1,22:0.0):5,21:7):19,(((23:4,(24:6,((25:10,((((((((26:0.0,28:0.0):3,(32:0.0,33:0.0):4):2,((30:0.0,31:0.0):0.0,35:1):3):0.0,29:2):2,27:2):16,(39:2,(((((40:0.0,44:0.0):0.0,41:2):4,(42:3,43:1):2):1,86:4):2,88:1):2):25):2,(34:0.0,36:0.0):4):12,38:12):7):8,37:9):12):13):1,87:3):26,45:8):24):30):19):11):10):25):3):3,3:1):8):0.0;
	TREE Imported_tree_23 = (1:9,((2:12,(4:7,(5:9,(((6:8,(9:3,((10:1,14:5):11,((11:12,((12:0.0,13:5):17,((16:1,17:0.0):5,18:5):4):6):9,15:6):15):6):13):16,7:16):17,(((8:12,(46:11,(48:3,(49:6,((50:6,(51:10,(52:10,53:2):8):10):25,(54:4,((((55:14,(58:3,61:0.0):14):14,(56:7,(57:11,60:7):10):10):4,((59:1,62:3):4,((63:2,66:2):3,(64:1,65:3):1):8):8):25,((((((67:6,(69:1,70:2):9):8,68:12):15,(83:15,(84:1,85:5):17):30):2,71:0.0):19,72:11):29,(73:2,((74:1,((75:5,77:3):8,((76:5,(79:1,80:0.0):13):13,(81:3,82:8):11):20):11):5,78:2):8):17):37):23):24):11):6):19):14):2,47:3):14,(19:7,(((20:1,22:0.0):5,21:7):19,(((23:4,(24:6,((25:10,((((((((26:0.0,28:0.0):3,(32:0.0,33:0.0):4):2,((30:0.0,31:0.0):0.0,35:1):3):0.0,29:2):2,27:2):16,((39:2,((((40:0.0,41:0.0):5,43:1):3,(42:0.0,86:3):4):2,88:1):2):0.0,44:0.0):26):2,(34:0.0,36:0.0):4):12,38:12):7):8,37:9):12):13):1,87:3):26,45:8):24):30):19):11):10):25):3):3,3:1):8):0.0;
	TREE Imported_tree_24 = (1:9,((2:12,(4:7,(5:9,(((6:8,(9:3,((10:1,14:5):11,((11:12,((12:0.0,13:5):17,((16:1,17:0.0):5,18:5):4):6):9,15:6):15):6):13):16,7:16):17,(((8:12,(46:11,(48:3,(49:6,((50:6,(51:10,(52:10,53:2):8):10):25,(54:4,((((55:14,(58:3,61:0.0):14):14,(56:7,(57:11,60:7):10):10):4,((59:1,62:3):4,((63:2,66:2):3,(64:1,65:3):1):8):8):25,((((((67:6,(69:1,70:2):9):8,68:12):15,(83:15,(84:1,85:5):17):30):2,71:0.0):19,72:11):29,(73:2,((74:1,((75:5,77:3):8,((76:5,(79:1,80:0.0):13):13,(81:3,82:8):11):20):11):5,78:2):8):17):37):23):24):11):6):19):14):2,47:3):14,(19:7,(((20:1,22:0.0):5,21:7):19,(((23:4,(24:6,((25:10,((((((((26:0.0,28:0.0):3,(32:0.0,33:0.0):4):2,((30:0.0,31:0.0):0.0,35:1):3):0.0,29:2):2,27:2):16,(39:2,(((((40:0.0,41:0.0):5,43:1):3,(42:0.0,86:3):4):0.0,44:0.0):2,88:1):2):26):2,(34:0.0,36:0.0):4):12,38:12):7):8,37:9):12):13):1,87:3):26,45:8):24):30):19):11):10):25):3):3,3:1):8):0.0;
	TREE Imported_tree_25 = (1:9,((2:12,(4:7,(5:9,(((6:8,(9:3,((10:1,14:5):11,((11:12,((12:0.0,13:5):17,((16:1,17:0.0):5,18:5):4):6):9,15:6):15):6):13):16,7:16):17,(((8:12,(46:11,(48:3,(49:6,((50:6,(51:10,(52:10,53:2):8):10):25,(54:4,((((55:14,(58:3,61:0.0):14):14,(56:7,(57:11,60:7):10):10):4,((59:1,62:3):4,((63:2,66:2):3,(64:1,65:3):1):8):8):25,((((((67:6,(69:1,70:2):9):8,68:12):15,(83:15,(84:1,85:5):17):30):2,71:0.0):19,72:11):29,(73:2,((74:1,((75:5,77:3):8,((76:5,(79:1,80:0.0):13):13,(81:3,82:8):11):20):11):5,78:2):8):17):37):23):24):11):6):19):14):2,47:3):14,(19:7,(((20:1,22:0.0):5,21:7):19,(((23:4,(24:6,((25:10,((((((((26:0.0,28:0.0):3,(32:0.0,33:0.0):4):2,((30:0.0,31:0.0):0.0,35:1):3):0.0,29:2):2,27:2):16,(39:2,((((40:0.0,41:0.0):5,43:1):3,((42:0.0,86:3):0.0,44:0.0):4):2,88:1):2):26):2,(34:0.0,36:0.0):4):12,38:12):7):8,37:9):12):13):1,87:3):26,45:8):24):30):19):11):10):25):3):3,3:1):8):0.0;
	TREE Imported_tree_26 = (1:9,((2:12,(4:7,(5:9,(((6:8,(9:3,((10:1,14:5):11,((11:12,((12:0.0,13:5):17,((16:1,17:0.0):5,18:5):4):6):9,15:6):15):6):13):16,7:16):17,(((8:12,(46:11,(48:3,(49:6,((50:6,(51:10,(52:10,53:2):8):10):25,(54:4,((((55:14,(58:3,61:0.0):14):14,(56:7,(57:11,60:7):10):10):4,((59:1,62:3):4,((63:2,66:2):3,(64:1,65:3):1):8):8):25,((((((67:6,(69:1,70:2):9):8,68:12):15,(83:15,(84:1,85:5):17):30):2,71:0.0):19,72:11):29,(73:2,((74:1,((75:5,77:3):8,((76:5,(79:1,80:0.0):13):13,(81:3,82:8):11):20):11):5,78:2):8):17):37):23):24):11):6):19):14):2,47:3):14,(19:7,(((20:1,22:0.0):5,21:7):19,(((23:4,(24:6,((25:10,((((((((26:0.0,28:0.0):3,(32:0.0,33:0.0):4):2,((30:0.0,31:0.0):0.0,35:1):3):0.0,29:2):2,27:2):16,(39:2,(((((40:0.0,41:0.0):5,43:1):1,44:0.0):2,(42:0.0,86:3):4):2,88:1):2):26):2,(34:0.0,36:0.0):4):12,38:12):7):8,37:9):12):13):1,87:3):26,45:8):24):30):19):11):10):25):3):3,3:1):8):0.0;
	TREE Imported_tree_27 = (1:9,((2:12,(4:7,(5:9,(((6:8,(9:3,((10:1,14:5):11,((11:12,((12:0.0,13:5):17,((16:1,17:0.0):5,18:5):4):6):9,15:6):15):6):13):16,7:16):17,(((8:12,(46:11,(48:3,(49:6,((50:6,(51:10,(52:10,53:2):8):10):25,(54:4,((((55:14,(58:3,61:0.0):14):14,(56:7,(57:11,60:7):10):10):4,((59:1,62:3):4,((63:2,66:2):3,(64:1,65:3):1):8):8):25,((((((67:6,(69:1,70:2):9):8,68:12):15,(83:15,(84:1,85:5):17):30):2,71:0.0):19,72:11):29,(73:2,((74:1,((75:5,77:3):8,((76:5,(79:1,80:0.0):13):13,(81:3,82:8):11):20):11):5,78:2):8):17):37):23):24):11):6):19):14):2,47:3):14,(19:7,(((20:1,22:0.0):5,21:7):19,(((23:4,(24:6,((25:10,((((((((26:0.0,28:0.0):3,(32:0.0,33:0.0):4):2,((30:0.0,31:0.0):0.0,35:1):3):0.0,29:2):2,27:2):16,(39:2,((((40:0.0,41:0.0):5,43:1):3,(42:0.0,(44:0.0,86:1):2):4):2,88:1):2):26):2,(34:0.0,36:0.0):4):12,38:12):7):8,37:9):12):13):1,87:3):26,45:8):24):30):19):11):10):25):3):3,3:1):8):0.0;
	TREE Imported_tree_28 = (1:9,((2:12,(4:7,(5:9,(((6:8,(9:3,((10:1,14:5):11,((11:12,((12:0.0,13:5):17,((16:1,17:0.0):5,18:5):4):6):9,15:6):15):6):13):16,7:16):17,(((8:12,(46:11,(48:3,(49:6,((50:6,(51:10,(52:10,53:2):8):10):25,(54:4,((((55:14,(58:3,61:0.0):14):14,(56:7,(57:11,60:7):10):10):4,((59:1,62:3):4,(((63:2,66:2):3,65:2):3,64:0.0):8):8):25,((((((67:6,(69:1,70:2):9):8,68:12):15,(83:15,(84:1,85:5):17):30):2,71:0.0):19,72:11):29,(73:2,((74:1,((75:5,77:3):8,((76:5,(79:1,80:0.0):13):13,(81:3,82:8):11):20):11):5,78:2):8):17):37):23):24):11):6):19):14):2,47:3):14,(19:7,(((20:1,22:0.0):5,21:7):19,(((23:4,(24:6,((25:10,((((((((26:0.0,28:0.0):3,(32:0.0,33:0.0):4):2,((30:0.0,31:0.0):0.0,35:1):3):0.0,29:2):2,27:2):16,(39:2,(((((40:0.0,44:0.0):0.0,41:2):4,43:1):2,(42:0.0,86:3):4):2,88:1):2):26):2,(34:0.0,36:0.0):4):12,38:12):7):8,37:9):12):13):1,87:3):26,45:8):24):30):19):11):10):25):3):3,3:1):8):0.0;
	TREE Imported_tree_29 = (1:9,((2:12,(4:7,(5:9,(((6:8,(9:3,((10:1,14:5):11,((11:12,((12:0.0,13:5):17,((16:1,17:0.0):5,18:5):4):6):9,15:6):15):6):13):16,7:16):17,(((8:12,(46:11,(48:3,(49:6,((50:6,(51:10,(52:10,53:2):8):10):25,(54:4,((((55:14,(58:3,61:0.0):14):14,(56:7,(57:11,60:7):10):10):4,((59:1,62:3):4,((63:2,66:2):3,(64:1,65:3):1):8):8):25,(((((67:5,(69:1,70:2):10):8,68:12):14,(71:1,(83:15,(84:1,85:5):17):4):28):20,72:11):28,(73:2,((74:1,((75:5,77:3):8,((76:5,(79:1,80:0.0):13):13,(81:3,82:8):11):20):11):5,78:2):8):17):37):23):24):11):6):19):14):2,47:3):14,(19:7,(((20:1,22:0.0):5,21:7):19,(((23:4,(24:6,((25:10,((((((((26:0.0,28:0.0):3,(32:0.0,33:0.0):4):2,((30:0.0,31:0.0):0.0,35:1):3):0.0,29:2):2,27:2):16,(39:2,(((((40:0.0,44:0.0):0.0,41:2):4,43:1):2,(42:0.0,86:3):4):2,88:1):2):26):2,(34:0.0,36:0.0):4):12,38:12):7):8,37:9):12):13):1,87:3):26,45:8):24):30):19):11):10):25):3):3,3:1):8):0.0;
	TREE Imported_tree_30 = (1:9,((2:12,(4:7,(5:9,(((6:8,(9:3,((10:1,14:5):11,((11:12,((12:0.0,13:5):17,((16:1,17:0.0):5,18:5):4):6):9,15:6):15):6):13):16,7:16):17,(((8:12,(46:11,(48:3,(49:6,((50:6,(51:10,(52:10,53:2):8):10):25,(54:4,((((55:14,(58:3,61:0.0):14):14,(56:7,(57:11,60:7):10):10):4,((59:1,62:3):4,((63:2,66:2):3,(64:1,65:3):1):8):8):25,((((((67:6,(69:1,70:2):9):8,68:12):15,(83:15,(84:1,85:5):17):30):2,71:0.0):19,72:11):30,((73:3,(74:1,((75:5,77:3):8,((76:5,(79:1,80:0.0):13):13,(81:3,82:8):11):20):11):7):5,78:2):17):36):23):24):11):6):19):14):2,47:3):14,(19:7,(((20:1,22:0.0):5,21:7):19,(((23:4,(24:6,((25:10,((((((((26:0.0,28:0.0):3,(32:0.0,33:0.0):4):2,((30:0.0,31:0.0):0.0,35:1):3):0.0,29:2):2,27:2):16,(39:2,(((((40:0.0,44:0.0):0.0,41:2):4,43:1):2,(42:0.0,86:3):4):2,88:1):2):26):2,(34:0.0,36:0.0):4):12,38:12):7):8,37:9):12):13):1,87:3):26,45:8):24):30):19):11):10):25):3):3,3:1):8):0.0;
	TREE Imported_tree_31 = (1:9,((2:12,(4:7,(5:9,(((6:8,(9:3,((10:1,14:5):11,((11:12,((12:0.0,13:5):17,((16:1,17:0.0):5,18:5):4):6):9,15:6):15):6):13):16,7:16):17,(((8:12,(46:11,(48:3,(49:6,((50:6,(51:10,(52:10,53:2):8):10):25,(54:4,((((55:14,(58:3,61:0.0):14):14,(56:7,(57:11,60:7):10):10):4,((59:1,62:3):4,((63:2,66:2):3,(64:1,65:3):1):8):8):25,((((((67:6,(69:1,70:2):9):8,68:12):15,(83:15,(84:1,85:5):17):30):2,71:0.0):20,72:10):29,(73:2,(74:1,(((75:5,77:3):1,78:3):8,((76:5,(79:1,80:0.0):13):13,(81:3,82:8):11):23):11):8):18):36):23):24):11):6):19):14):2,47:3):14,(19:7,(((20:1,22:0.0):5,21:7):19,(((23:4,(24:6,((25:10,((((((((26:0.0,28:0.0):3,(32:0.0,33:0.0):4):2,((30:0.0,31:0.0):0.0,35:1):3):0.0,29:2):2,27:2):16,(39:2,(((((40:0.0,44:0.0):0.0,41:2):4,43:1):2,(42:0.0,86:3):4):2,88:1):2):26):2,(34:0.0,36:0.0):4):12,38:12):7):8,37:9):12):13):1,87:3):26,45:8):24):30):19):11):10):25):3):3,3:1):8):0.0;
	TREE Imported_tree_32 = (1:9,((2:12,(4:7,(5:9,(((6:8,(9:3,((10:1,14:5):11,((11:12,((12:0.0,13:5):17,((16:1,17:0.0):5,18:5):4):6):9,15:6):15):6):13):16,7:16):17,(((8:12,(46:11,(48:3,(49:6,((50:6,(51:10,(52:10,53:2):8):10):25,(54:4,((((55:14,(58:3,61:0.0):14):14,(56:7,(57:11,60:7):10):10):4,((59:1,62:3):4,((63:2,66:2):3,(64:1,65:3):1):8):8):25,((((((67:6,(69:1,70:2):9):8,68:12):15,(83:15,(84:1,85:5):17):30):2,71:0.0):19,72:11):29,(73:2,((74:1,((75:5,77:3):8,((76:5,(79:1,80:0.0):13):13,(81:3,82:8):11):20):11):5,78:2):8):17):37):23):24):11):6):19):14):2,47:3):14,(19:7,(((20:1,22:0.0):5,21:7):19,(((23:4,(24:6,((25:10,((((((((26:0.0,28:0.0):3,(32:0.0,33:0.0):4):2,((30:0.0,31:0.0):0.0,35:1):3):0.0,29:2):2,27:2):5,(34:0.0,36:0.0):5):13,(39:2,(((((40:0.0,44:0.0):0.0,41:2):4,43:1):2,(42:0.0,86:3):4):2,88:1):2):25):12,38:11):7):9,37:9):12):13):1,87:3):26,45:8):24):30):19):11):10):25):3):3,3:1):8):0.0;
	TREE Imported_tree_33 = (1:9,((2:12,(4:7,(5:9,(((6:8,(9:3,((10:1,14:5):11,((11:12,((12:0.0,13:5):17,((16:1,17:0.0):5,18:5):4):6):9,15:6):15):6):13):16,7:16):17,(((8:12,(46:11,(48:3,(49:6,((50:6,(51:10,(52:10,53:2):8):10):25,(54:4,((((55:14,(58:3,61:0.0):14):14,(56:7,(57:11,60:7):10):10):4,((59:1,62:3):4,((63:2,66:2):3,(64:1,65:3):1):8):8):25,((((((67:6,(69:1,70:2):9):8,68:12):15,(83:15,(84:1,85:5):17):30):2,71:0.0):19,72:11):29,(73:2,((74:1,((75:5,77:3):8,((76:5,(79:1,80:0.0):13):13,(81:3,82:8):11):20):11):5,78:2):8):17):37):23):24):11):6):19):14):2,47:3):14,(19:7,(((20:1,22:0.0):5,21:7):19,(((23:4,(24:6,((25:10,((((((((26:0.0,28:0.0):3,(32:0.0,33:0.0):4):2,((30:0.0,31:0.0):0.0,35:1):3):0.0,29:2):2,27:2):16,((39:0.0,88:1):2,(((40:0.0,44:0.0):0.0,41:2):4,((42:0.0,86:3):4,43:1):2):5):25):2,(34:0.0,36:0.0):4):12,38:12):7):8,37:9):12):13):1,87:3):26,45:8):24):30):19):11):10):25):3):3,3:1):8):0.0;
	TREE Imported_tree_34 = (1:9,((2:12,(4:7,(5:9,(((6:8,(9:3,((10:1,14:5):11,((11:12,((12:0.0,13:5):17,((16:1,17:0.0):5,18:5):4):6):9,15:6):15):6):13):16,7:16):17,(((8:12,(46:11,(48:3,(49:6,((50:6,(51:10,(52:10,53:2):8):10):25,(54:4,((((55:14,(58:3,61:0.0):14):14,(56:7,(57:11,60:7):10):10):4,((59:1,62:3):4,((63:2,66:2):3,(64:1,65:3):1):8):8):25,((((((67:6,(69:1,70:2):9):8,68:12):15,(83:15,(84:1,85:5):17):30):2,71:0.0):19,72:11):29,(73:2,((74:1,((75:5,77:3):8,((76:5,(79:1,80:0.0):13):13,(81:3,82:8):11):20):11):5,78:2):8):17):37):23):24):11):6):19):14):2,47:3):14,(19:7,(((20:1,22:0.0):5,21:7):19,(((23:4,(24:6,((25:10,((((((((26:0.0,28:0.0):3,(32:0.0,33:0.0):4):2,((30:0.0,31:0.0):0.0,35:1):3):0.0,29:2):2,27:2):16,((39:0.0,88:1):2,((40:0.0,(41:6,((42:0.0,86:3):4,43:1):2):0.0):0.0,44:0.0):5):25):2,(34:0.0,36:0.0):4):12,38:12):7):8,37:9):12):13):1,87:3):26,45:8):24):30):19):11):10):25):3):3,3:1):8):0.0;
	TREE Imported_tree_35 = (1:10,(2:11,((3:4,4:1):7,(5:9,((((((6:9,(9:3,((10:1,14:5):11,((11:12,((12:0.0,13:5):17,((16:1,17:0.0):5,18:5):4):6):9,15:6):15):6):12):15,7:17):16,8:6):17,(46:11,(48:3,(49:6,((50:6,(51:10,(52:10,53:2):8):10):25,(54:4,((((55:14,(58:3,61:0.0):14):14,(56:7,(57:11,60:7):10):10):4,((59:1,62:3):4,((63:2,66:2):3,(64:1,65:3):1):8):8):25,((((((67:6,(69:1,70:2):9):8,68:12):15,(83:15,(84:1,85:5):17):30):2,71:0.0):20,72:10):29,(73:2,(74:1,(((75:0.0,78:0.0):8,77:4):8,((76:5,(79:1,80:0.0):13):13,(81:3,82:8):11):23):11):8):18):36):23):24):11):6):19):20):9,(19:6,((20:3,(21:5,22:3):2):19,(((23:4,(24:6,((25:10,(((((((((((26:0.0,28:0.0):3,(32:0.0,33:0.0):4):1,31:2):1,30:1):2,36:0.0):0.0,29:2):2,27:2):1,35:1):13,(((((39:2,(42:0.0,86:3):1):4,43:2):3,(40:0.0,41:0.0):5):3,88:1):0.0,44:0.0):25):2,34:4):12,38:12):7):8,37:9):12):13):1,87:3):26,45:8):24):31):19):4,47:4):9):24):3):6):0.0;
	TREE Imported_tree_36 = (1:9,(2:11,(3:2,(4:6,(5:9,((((((6:9,(9:3,((10:1,14:5):11,((11:12,((12:0.0,13:5):17,((16:1,17:0.0):5,18:5):4):6):9,15:6):15):6):12):15,7:17):16,8:6):17,(46:11,(48:3,(49:6,((50:6,(51:10,(52:10,53:2):8):10):25,(54:4,((((55:14,(58:3,61:0.0):14):14,(56:7,(57:11,60:7):10):10):4,((59:1,62:3):4,((63:2,66:2):3,(64:1,65:3):1):8):8):25,((((((67:6,(69:1,70:2):9):8,68:12):15,(83:15,(84:1,85:5):17):30):2,71:0.0):20,72:10):29,(73:2,(74:1,(((75:0.0,78:0.0):8,77:4):8,((76:5,(79:1,80:0.0):13):13,(81:3,82:8):11):23):11):8):18):36):23):24):11):6):19):20):9,(19:6,((20:3,(21:5,22:3):2):19,(((23:4,(24:6,((25:10,(((((((((((26:0.0,28:0.0):3,(32:0.0,33:0.0):4):1,30:1):3,36:0.0):0.0,29:2):2,27:2):0.0,31:2):1,35:1):13,(((((39:2,(42:0.0,86:3):1):4,43:2):3,(40:0.0,41:0.0):5):3,88:1):0.0,44:0.0):25):2,34:4):12,38:12):7):8,37:9):12):13):1,87:3):26,45:8):24):31):19):4,47:4):9):25):3):3):7):0.0;
	TREE Imported_tree_37 = (1:9,(2:11,(3:2,(4:6,(5:9,((((((6:9,(9:3,((10:1,14:5):11,((11:12,((12:0.0,13:5):17,((16:1,17:0.0):5,18:5):4):6):9,15:6):15):6):12):15,7:17):16,8:6):17,(46:11,(48:3,(49:6,((50:6,(51:10,(52:10,53:2):8):10):25,(54:4,((((55:14,(58:3,61:0.0):14):14,(56:7,(57:11,60:7):10):10):4,((59:1,62:3):4,((63:2,66:2):3,(64:1,65:3):1):8):8):25,((((((67:6,(69:1,70:2):9):8,68:12):15,(83:15,(84:1,85:5):17):30):2,71:0.0):20,72:10):29,(73:2,(74:1,(((75:0.0,78:0.0):8,77:4):8,((76:5,(79:1,80:0.0):13):13,(81:3,82:8):11):23):11):8):18):36):23):24):11):6):19):20):9,(19:6,((20:3,(21:5,22:3):2):19,(((23:4,(24:6,((25:10,(((((((((((26:0.0,28:0.0):3,(32:0.0,33:0.0):4):1,30:1):3,36:0.0):0.0,29:2):0.0,31:2):2,27:2):1,35:1):13,(((((39:2,(42:0.0,86:3):1):4,43:2):3,(40:0.0,41:0.0):5):3,88:1):0.0,44:0.0):25):2,34:4):12,38:12):7):8,37:9):12):13):1,87:3):26,45:8):24):31):19):4,47:4):9):25):3):3):7):0.0;
	TREE Imported_tree_38 = (1:9,(2:11,(3:2,(4:6,(5:9,((((((6:9,(9:3,((10:1,14:5):11,((11:12,((12:0.0,13:5):17,((16:1,17:0.0):5,18:5):4):6):9,15:6):15):6):12):15,7:17):16,8:6):17,(46:11,(48:3,(49:6,((50:6,(51:10,(52:10,53:2):8):10):25,(54:4,((((55:14,(58:3,61:0.0):14):14,(56:7,(57:11,60:7):10):10):4,((59:1,62:3):4,((63:2,66:2):3,(64:1,65:3):1):8):8):25,((((((67:6,(69:1,70:2):9):8,68:12):15,(83:15,(84:1,85:5):17):30):2,71:0.0):20,72:10):29,(73:2,(74:1,(((75:0.0,78:0.0):8,77:4):8,((76:5,(79:1,80:0.0):13):13,(81:3,82:8):11):23):11):8):18):36):23):24):11):6):19):20):9,(19:6,((20:3,(21:5,22:3):2):19,(((23:4,(24:6,((25:10,(((((((((((26:0.0,28:0.0):3,(32:0.0,33:0.0):4):1,31:2):1,30:1):2,36:0.0):0.0,29:2):2,27:2):1,35:1):3,34:5):11,(((((39:2,(42:0.0,86:3):1):4,43:2):3,(40:0.0,41:0.0):5):3,88:1):0.0,44:0.0):25):12,38:12):7):8,37:9):12):13):1,87:3):26,45:8):24):31):19):4,47:4):9):25):3):3):7):0.0;
	TREE Imported_tree_39 = (1:9,(2:11,(3:2,(4:6,(5:9,((((((6:9,(9:3,((10:1,14:5):11,((11:12,((12:0.0,13:5):17,((16:1,17:0.0):5,18:5):4):6):9,15:6):15):6):12):15,7:17):16,8:6):17,(46:11,(48:3,(49:6,((50:6,(51:10,(52:10,53:2):8):10):25,(54:4,((((55:14,(58:3,61:0.0):14):14,(56:7,(57:11,60:7):10):10):4,((59:1,62:3):4,((63:2,66:2):3,(64:1,65:3):1):8):8):25,((((((67:6,(69:1,70:2):9):8,68:12):15,(83:15,(84:1,85:5):17):30):2,71:0.0):20,72:10):29,(73:2,(74:1,(((75:0.0,78:0.0):8,77:4):8,((76:5,(79:1,80:0.0):13):13,(81:3,82:8):11):23):11):8):18):36):23):24):11):6):19):20):9,(19:6,((20:3,(21:5,22:3):2):19,(((23:4,(24:6,((25:10,((((((((((26:0.0,28:0.0):3,(32:0.0,33:0.0):4):1,31:2):1,(30:0.0,35:1):1):2,36:0.0):0.0,29:2):2,27:2):14,(((((39:2,(42:0.0,86:3):1):4,43:2):3,(40:0.0,41:0.0):5):3,88:1):0.0,44:0.0):25):2,34:4):12,38:12):7):8,37:9):12):13):1,87:3):26,45:8):24):31):19):4,47:4):9):25):3):3):7):0.0;
	TREE Imported_tree_40 = (1:9,(2:11,(3:2,(4:6,(5:9,((((((6:9,(9:3,((10:1,14:5):11,((11:12,((12:0.0,13:5):17,((16:1,17:0.0):5,18:5):4):6):9,15:6):15):6):12):15,7:17):16,8:6):17,(46:11,(48:3,(49:6,((50:6,(51:10,(52:10,53:2):8):10):25,(54:4,((((55:14,(58:3,61:0.0):14):14,(56:7,(57:11,60:7):10):10):4,((59:1,62:3):4,((63:2,66:2):3,(64:1,65:3):1):8):8):25,((((((67:6,(69:1,70:2):9):8,68:12):15,(83:15,(84:1,85:5):17):30):2,71:0.0):20,72:10):29,(73:2,(74:1,(((75:0.0,78:0.0):8,77:4):8,((76:5,(79:1,80:0.0):13):13,(81:3,82:8):11):23):11):8):18):36):23):24):11):6):19):20):9,(19:6,((20:3,(21:5,22:3):2):19,(((23:4,(24:6,((25:10,(((((((((((26:0.0,28:0.0):3,(32:0.0,33:0.0):4):1,31:2):1,30:1):0.0,29:2):2,27:2):1,35:1):15,(((((39:2,(42:0.0,86:3):1):4,43:2):3,(40:0.0,41:0.0):5):3,88:1):0.0,44:0.0):25):2,34:4):0.0,36:0.0):12,38:12):7):8,37:9):12):13):1,87:3):26,45:8):24):31):19):4,47:4):9):25):3):3):7):0.0;
	TREE Imported_tree_41 = (1:9,(2:11,(3:2,(4:6,(5:9,((((((6:9,(9:3,((10:1,14:5):11,((11:12,((12:0.0,13:5):17,((16:1,17:0.0):5,18:5):4):6):9,15:6):15):6):12):15,7:17):16,8:6):17,(46:11,(48:3,(49:6,((50:6,(51:10,(52:10,53:2):8):10):25,(54:4,((((55:14,(58:3,61:0.0):14):14,(56:7,(57:11,60:7):10):10):4,((59:1,62:3):4,((63:2,66:2):3,(64:1,65:3):1):8):8):25,((((((67:6,(69:1,70:2):9):8,68:12):15,(83:15,(84:1,85:5):17):30):2,71:0.0):20,72:10):29,(73:2,(74:1,(((75:0.0,78:0.0):8,77:4):8,((76:5,(79:1,80:0.0):13):13,(81:3,82:8):11):23):11):8):18):36):23):24):11):6):19):20):9,(19:6,((20:3,(21:5,22:3):2):19,(((23:4,(24:6,((25:10,(((((((((((26:0.0,28:0.0):3,(32:0.0,33:0.0):4):1,31:2):1,30:1):0.0,29:2):2,27:2):1,35:1):15,(((((39:2,(42:0.0,86:3):1):4,43:2):3,(40:0.0,41:0.0):5):3,88:1):0.0,44:0.0):25):0.0,36:0.0):2,34:4):12,38:12):7):8,37:9):12):13):1,87:3):26,45:8):24):31):19):4,47:4):9):25):3):3):7):0.0;
	TREE Imported_tree_42 = (1:9,(2:11,(3:2,(4:6,(5:9,((((((6:9,(9:3,((10:1,14:5):11,((11:12,((12:0.0,13:5):17,((16:1,17:0.0):5,18:5):4):6):9,15:6):15):6):12):15,7:17):16,8:6):17,(46:11,(48:3,(49:6,((50:6,(51:10,(52:10,53:2):8):10):25,(54:4,((((55:14,(58:3,61:0.0):14):14,(56:7,(57:11,60:7):10):10):4,((59:1,62:3):4,((63:2,66:2):3,(64:1,65:3):1):8):8):25,((((((67:6,(69:1,70:2):9):8,68:12):15,(83:15,(84:1,85:5):17):30):2,71:0.0):20,72:10):29,(73:2,(74:1,(((75:0.0,78:0.0):8,77:4):8,((76:5,(79:1,80:0.0):13):13,(81:3,82:8):11):23):11):8):18):36):23):24):11):6):19):20):9,(19:6,((20:3,(21:5,22:3):2):19,(((23:4,(24:6,((25:10,((((((((((26:0.0,28:0.0):3,(32:0.0,33:0.0):4):1,31:2):1,30:1):0.0,29:2):2,27:2):1,35:1):14,(36:0.0,(((((39:2,(42:0.0,86:3):1):4,43:2):3,(40:0.0,41:0.0):5):3,88:1):0.0,44:0.0):6):20):2,34:4):12,38:12):7):8,37:8):13):13):1,87:3):26,45:8):24):31):19):4,47:4):9):25):3):3):7):0.0;
	TREE Imported_tree_43 = (1:9,(2:11,(3:2,(4:6,(5:9,((((((6:9,(9:3,((10:1,14:5):11,((11:12,((12:0.0,13:5):17,((16:1,17:0.0):5,18:5):4):6):9,15:6):15):6):12):15,7:17):16,8:6):17,(46:11,(48:3,(49:6,((50:6,(51:10,(52:10,53:2):8):10):25,(54:4,((((55:14,(58:3,61:0.0):14):14,(56:7,(57:11,60:7):10):10):4,((59:1,62:3):4,((63:2,66:2):3,(64:1,65:3):1):8):8):25,((((((67:6,(69:1,70:2):9):8,68:12):15,(83:15,(84:1,85:5):17):30):2,71:0.0):20,72:10):29,(73:2,(74:1,(((75:0.0,78:0.0):8,77:4):8,((76:5,(79:1,80:0.0):13):13,(81:3,82:8):11):23):11):8):18):36):23):24):11):6):19):20):9,(19:6,((20:3,(21:5,22:3):2):19,(((23:4,(24:6,((25:10,((((((((((26:0.0,28:0.0):3,(32:0.0,33:0.0):4):1,31:2):1,30:1):0.0,29:2):2,27:2):1,35:1):14,((36:0.0,((((39:2,(42:0.0,86:3):1):4,43:2):3,(40:0.0,41:0.0):5):3,88:1):6):0.0,44:0.0):20):2,34:4):12,38:12):7):8,37:8):13):13):1,87:3):26,45:8):24):31):19):4,47:4):9):25):3):3):7):0.0;
	TREE Imported_tree_44 = (1:9,(2:11,(3:2,(4:6,(5:9,((((((6:9,(9:3,((10:1,14:5):11,((11:12,((12:0.0,13:5):17,((16:1,17:0.0):5,18:5):4):6):9,15:6):15):6):12):15,7:17):16,8:6):17,(46:11,(48:3,(49:6,((50:6,(51:10,(52:10,53:2):8):10):25,(54:4,((((55:14,(58:3,61:0.0):14):14,(56:7,(57:11,60:7):10):10):4,((59:1,62:3):4,((63:2,66:2):3,(64:1,65:3):1):8):8):25,((((((67:6,(69:1,70:2):9):8,68:12):15,(83:15,(84:1,85:5):17):30):2,71:0.0):20,72:10):29,(73:2,(74:1,(((75:0.0,78:0.0):8,77:4):8,((76:5,(79:1,80:0.0):13):13,(81:3,82:8):11):23):11):8):18):36):23):24):11):6):19):20):9,(19:6,((20:3,(21:5,22:3):2):19,(((23:4,(24:6,((25:10,(((((((((((26:0.0,28:0.0):3,(32:0.0,33:0.0):4):1,31:2):1,30:1):0.0,29:2):2,27:2):1,35:1):2,36:0.0):13,(((((39:2,(42:0.0,86:3):1):4,43:2):3,(40:0.0,41:0.0):5):3,88:1):0.0,44:0.0):25):2,34:4):12,38:12):7):8,37:9):12):13):1,87:3):26,45:8):24):31):19):4,47:4):9):25):3):3):7):0.0;
	TREE Imported_tree_45 = (1:9,(2:11,(3:2,(4:6,(5:9,((((((6:9,(9:3,((10:1,14:5):11,((11:12,((12:0.0,13:5):17,((16:1,17:0.0):5,18:5):4):6):9,15:6):15):6):12):15,7:17):16,8:6):17,(46:11,(48:3,(49:6,((50:6,(51:10,(52:10,53:2):8):10):25,(54:4,((((55:14,(58:3,61:0.0):14):14,(56:7,(57:11,60:7):10):10):4,((59:1,62:3):4,((63:2,66:2):3,(64:1,65:3):1):8):8):25,((((((67:6,(69:1,70:2):9):8,68:12):15,(83:15,(84:1,85:5):17):30):2,71:0.0):20,72:10):29,(73:2,(74:1,(((75:0.0,78:0.0):8,77:4):8,((76:5,(79:1,80:0.0):13):13,(81:3,82:8):11):23):11):8):18):36):23):24):11):6):19):20):9,(19:6,((20:3,(21:5,22:3):2):19,(((23:4,(24:6,((25:10,(((((((((((26:0.0,28:0.0):3,(32:0.0,33:0.0):4):1,31:2):1,30:1):0.0,29:2):2,27:2):2,36:0.0):1,35:1):13,(((((39:2,(42:0.0,86:3):1):4,43:2):3,(40:0.0,41:0.0):5):3,88:1):0.0,44:0.0):25):2,34:4):12,38:12):7):8,37:9):12):13):1,87:3):26,45:8):24):31):19):4,47:4):9):25):3):3):7):0.0;
	TREE Imported_tree_46 = (1:9,(2:11,(3:2,(4:6,(5:9,((((((6:9,(9:3,((10:1,14:5):11,((11:12,((12:0.0,13:5):17,((16:1,17:0.0):5,18:5):4):6):9,15:6):15):6):12):15,7:17):16,8:6):17,(46:11,(48:3,(49:6,((50:6,(51:10,(52:10,53:2):8):10):25,(54:4,((((55:14,(58:3,61:0.0):14):14,(56:7,(57:11,60:7):10):10):4,((59:1,62:3):4,((63:2,66:2):3,(64:1,65:3):1):8):8):25,((((((67:6,(69:1,70:2):9):8,68:12):15,(83:15,(84:1,85:5):17):30):2,71:0.0):20,72:10):29,(73:2,(74:1,(((75:0.0,78:0.0):8,77:4):8,((76:5,(79:1,80:0.0):13):13,(81:3,82:8):11):23):11):8):18):36):23):24):11):6):19):20):9,(19:6,((20:3,(21:5,22:3):2):19,(((23:4,(24:6,((25:10,((((((((((26:0.0,28:0.0):3,(32:0.0,33:0.0):4):1,31:2):1,30:1):0.0,29:2):2,27:2):3,(35:0.0,36:0.0):1):13,(((((39:2,(42:0.0,86:3):1):4,43:2):3,(40:0.0,41:0.0):5):3,88:1):0.0,44:0.0):25):2,34:4):12,38:12):7):8,37:9):12):13):1,87:3):26,45:8):24):31):19):4,47:4):9):25):3):3):7):0.0;
	TREE Imported_tree_47 = (1:9,(2:11,(3:2,(4:6,(5:9,((((((6:9,(9:3,((10:1,14:5):11,((11:12,((12:0.0,13:5):17,((16:1,17:0.0):5,18:5):4):6):9,15:6):15):6):12):15,7:17):16,8:6):17,(46:11,(48:3,(49:6,((50:6,(51:10,(52:10,53:2):8):10):25,(54:4,((((55:14,(58:3,61:0.0):14):14,(56:7,(57:11,60:7):10):10):4,((59:1,62:3):4,((63:2,66:2):3,(64:1,65:3):1):8):8):25,((((((67:6,(69:1,70:2):9):8,68:12):15,(83:15,(84:1,85:5):17):30):2,71:0.0):20,72:10):29,(73:2,(74:1,(((75:0.0,78:0.0):8,77:4):8,((76:5,(79:1,80:0.0):13):13,(81:3,82:8):11):23):11):8):18):36):23):24):11):6):19):20):9,(19:6,((20:3,(21:5,22:3):2):19,(((23:4,(24:6,((25:10,((((((((((26:0.0,28:0.0):3,(32:0.0,33:0.0):4):1,31:2):1,30:1):0.0,29:2):4,(27:0.0,36:0.0):2):1,35:1):13,(((((39:2,(42:0.0,86:3):1):4,43:2):3,(40:0.0,41:0.0):5):3,88:1):0.0,44:0.0):25):2,34:4):12,38:12):7):8,37:9):12):13):1,87:3):26,45:8):24):31):19):4,47:4):9):25):3):3):7):0.0;
	TREE Imported_tree_48 = (1:9,(2:11,(3:2,(4:6,(5:9,((((((6:9,(9:3,((10:1,14:5):11,((11:12,((12:0.0,13:5):17,((16:1,17:0.0):5,18:5):4):6):9,15:6):15):6):12):15,7:17):16,8:6):17,(46:11,(48:3,(49:6,((50:6,(51:10,(52:10,53:2):8):10):25,(54:4,((((55:14,(58:3,61:0.0):14):14,(56:7,(57:11,60:7):10):10):4,((59:1,62:3):4,((63:2,66:2):3,(64:1,65:3):1):8):8):25,((((((67:6,(69:1,70:2):9):8,68:12):15,(83:15,(84:1,85:5):17):30):2,71:0.0):20,72:10):29,(73:2,(74:1,(((75:0.0,78:0.0):8,77:4):8,((76:5,(79:1,80:0.0):13):13,(81:3,82:8):11):23):11):8):18):36):23):24):11):6):19):20):9,(19:6,((20:3,(21:5,22:3):2):19,(((23:4,(24:6,((25:10,(((((((((((26:0.0,28:0.0):3,(32:0.0,33:0.0):4):1,31:2):1,30:1):2,36:0.0):0.0,29:2):2,27:2):1,35:1):13,(39:2,((((40:0.0,41:0.0):6,((42:0.0,86:3):4,43:1):2):3,88:1):0.0,44:0.0):2):25):2,34:4):12,38:12):7):8,37:9):12):13):1,87:3):26,45:8):24):31):19):4,47:4):9):25):3):3):7):0.0;
	TREE Imported_tree_49 = (1:9,(2:11,(3:2,(4:6,(5:9,((((((6:9,(9:3,((10:1,14:5):11,((11:12,((12:0.0,13:5):17,((16:1,17:0.0):5,18:5):4):6):9,15:6):15):6):12):15,7:17):16,8:6):17,(46:11,(48:3,(49:6,((50:6,(51:10,(52:10,53:2):8):10):25,(54:4,((((55:14,(58:3,61:0.0):14):14,(56:7,(57:11,60:7):10):10):4,((59:1,62:3):4,((63:2,66:2):3,(64:1,65:3):1):8):8):25,((((((67:6,(69:1,70:2):9):8,68:12):15,(83:15,(84:1,85:5):17):30):2,71:0.0):20,72:10):29,(73:2,(74:1,(((75:0.0,78:0.0):8,77:4):8,((76:5,(79:1,80:0.0):13):13,(81:3,82:8):11):23):11):8):18):36):23):24):11):6):19):20):9,(19:6,((20:3,(21:5,22:3):2):19,(((23:4,(24:6,((25:10,(((((((((((26:0.0,28:0.0):3,(32:0.0,33:0.0):4):1,31:2):1,30:1):2,36:0.0):0.0,29:2):2,27:2):1,35:1):13,((((39:3,((42:0.0,86:3):3,43:2):1):3,(40:0.0,41:0.0):6):2,88:1):0.0,44:0.0):25):2,34:4):12,38:12):7):8,37:9):12):13):1,87:3):26,45:8):24):31):19):4,47:4):9):25):3):3):7):0.0;
	TREE Imported_tree_50 = (1:9,(2:11,(3:2,(4:6,(5:9,((((((6:9,(9:3,((10:1,14:5):11,((11:12,((12:0.0,13:5):17,((16:1,17:0.0):5,18:5):4):6):9,15:6):15):6):12):15,7:17):16,8:6):17,(46:11,(48:3,(49:6,((50:6,(51:10,(52:10,53:2):8):10):25,(54:4,((((55:14,(58:3,61:0.0):14):14,(56:7,(57:11,60:7):10):10):4,((59:1,62:3):4,((63:2,66:2):3,(64:1,65:3):1):8):8):25,((((((67:6,(69:1,70:2):9):8,68:12):15,(83:15,(84:1,85:5):17):30):2,71:0.0):20,72:10):29,(73:2,(74:1,(((75:0.0,78:0.0):8,77:4):8,((76:5,(79:1,80:0.0):13):13,(81:3,82:8):11):23):11):8):18):36):23):24):11):6):19):20):9,(19:6,((20:3,(21:5,22:3):2):19,(((23:4,(24:6,((25:10,(((((((((((26:0.0,28:0.0):3,(32:0.0,33:0.0):4):1,31:2):1,30:1):2,36:0.0):0.0,29:2):2,27:2):1,35:1):13,((((((39:2,(42:0.0,86:3):1):4,43:2):3,41:5):0.0,40:0.0):3,88:1):0.0,44:0.0):25):2,34:4):12,38:12):7):8,37:9):12):13):1,87:3):26,45:8):24):31):19):4,47:4):9):25):3):3):7):0.0;
	TREE Imported_tree_51 = (1:9,(2:11,(3:2,(4:6,(5:9,((((((6:9,(9:3,((10:1,14:5):11,((11:12,((12:0.0,13:5):17,((16:1,17:0.0):5,18:5):4):6):9,15:6):15):6):12):15,7:17):16,8:6):17,(46:11,(48:3,(49:6,((50:6,(51:10,(52:10,53:2):8):10):25,(54:4,((((55:14,(58:3,61:0.0):14):14,(56:7,(57:11,60:7):10):10):4,((59:1,62:3):4,((63:2,66:2):3,(64:1,65:3):1):8):8):25,((((((67:6,(69:1,70:2):9):8,68:12):15,(83:15,(84:1,85:5):17):30):2,71:0.0):20,72:10):29,(73:2,(74:1,(((75:0.0,78:0.0):8,77:4):8,((76:5,(79:1,80:0.0):13):13,(81:3,82:8):11):23):11):8):18):36):23):24):11):6):19):20):9,(19:6,((20:3,(21:5,22:3):2):19,(((23:4,(24:6,((25:10,(((((((((((26:0.0,28:0.0):3,(32:0.0,33:0.0):4):1,31:2):1,30:1):2,36:0.0):0.0,29:2):2,27:2):1,35:1):13,(((((39:2,(42:0.0,86:3):1):4,(40:0.0,43:0.0):2):3,41:5):3,88:1):0.0,44:0.0):25):2,34:4):12,38:12):7):8,37:9):12):13):1,87:3):26,45:8):24):31):19):4,47:4):9):25):3):3):7):0.0;
	TREE Imported_tree_52 = (1:9,(2:11,(3:2,(4:6,(5:9,((((((6:9,(9:3,((10:1,14:5):11,((11:12,((12:0.0,13:5):17,((16:1,17:0.0):5,18:5):4):6):9,15:6):15):6):12):15,7:17):16,8:6):17,(46:11,(48:3,(49:6,((50:6,(51:10,(52:10,53:2):8):10):25,(54:4,((((55:14,(58:3,61:0.0):14):14,(56:7,(57:11,60:7):10):10):4,((59:1,62:3):4,((63:2,66:2):3,(64:1,65:3):1):8):8):25,((((((67:6,(69:1,70:2):9):8,68:12):15,(83:15,(84:1,85:5):17):30):2,71:0.0):20,72:10):29,(73:2,(74:1,(((75:0.0,78:0.0):8,77:4):8,((76:5,(79:1,80:0.0):13):13,(81:3,82:8):11):23):11):8):18):36):23):24):11):6):19):20):9,(19:6,((20:3,(21:5,22:3):2):19,(((23:4,(24:6,((25:10,(((((((((((26:0.0,28:0.0):3,(32:0.0,33:0.0):4):1,31:2):1,30:1):2,36:0.0):0.0,29:2):2,27:2):1,35:1):13,((((((39:2,(42:0.0,86:3):1):2,40:0.0):2,43:2):3,41:5):3,88:1):0.0,44:0.0):25):2,34:4):12,38:12):7):8,37:9):12):13):1,87:3):26,45:8):24):31):19):4,47:4):9):25):3):3):7):0.0;
	TREE Imported_tree_53 = (1:9,(2:11,(3:2,(4:6,(5:9,((((((6:9,(9:3,((10:1,14:5):11,((11:12,((12:0.0,13:5):17,((16:1,17:0.0):5,18:5):4):6):9,15:6):15):6):12):15,7:17):16,8:6):17,(46:11,(48:3,(49:6,((50:6,(51:10,(52:10,53:2):8):10):25,(54:4,((((55:14,(58:3,61:0.0):14):14,(56:7,(57:11,60:7):10):10):4,((59:1,62:3):4,((63:2,66:2):3,(64:1,65:3):1):8):8):25,((((((67:6,(69:1,70:2):9):8,68:12):15,(83:15,(84:1,85:5):17):30):2,71:0.0):20,72:10):29,(73:2,(74:1,(((75:0.0,78:0.0):8,77:4):8,((76:5,(79:1,80:0.0):13):13,(81:3,82:8):11):23):11):8):18):36):23):24):11):6):19):20):9,(19:6,((20:3,(21:5,22:3):2):19,(((23:4,(24:6,((25:10,(((((((((((26:0.0,28:0.0):3,(32:0.0,33:0.0):4):1,31:2):1,30:1):2,36:0.0):0.0,29:2):2,27:2):1,35:1):13,((((((39:2,(42:0.0,86:3):1):4,43:2):0.0,40:0.0):3,41:5):3,88:1):0.0,44:0.0):25):2,34:4):12,38:12):7):8,37:9):12):13):1,87:3):26,45:8):24):31):19):4,47:4):9):25):3):3):7):0.0;
	TREE Imported_tree_54 = (1:9,(2:11,(3:2,(4:6,(5:9,((((((6:9,(9:3,((10:1,14:5):11,((11:12,((12:0.0,13:5):17,((16:1,17:0.0):5,18:5):4):6):9,15:6):15):6):12):15,7:17):16,8:6):17,(46:11,(48:3,(49:6,((50:6,(51:10,(52:10,53:2):8):10):25,(54:4,((((55:14,(58:3,61:0.0):14):14,(56:7,(57:11,60:7):10):10):4,((59:1,62:3):4,((63:2,66:2):3,(64:1,65:3):1):8):8):25,((((((67:6,(69:1,70:2):9):8,68:12):15,(83:15,(84:1,85:5):17):30):2,71:0.0):20,72:10):29,(73:2,(74:1,(((75:0.0,78:0.0):8,77:4):8,((76:5,(79:1,80:0.0):13):13,(81:3,82:8):11):23):11):8):18):36):23):24):11):6):19):20):9,(19:6,((20:3,(21:5,22:3):2):19,(((23:4,(24:6,((25:10,(((((((((((26:0.0,28:0.0):3,(32:0.0,33:0.0):4):1,31:2):1,30:1):2,36:0.0):0.0,29:2):2,27:2):1,35:1):12,((((39:2,(42:0.0,86:3):1):4,43:2):3,((40:0.0,41:0.0):2,44:0.0):3):4,88:0.0):25):2,34:4):13,38:12):7):8,37:9):12):13):1,87:3):26,45:8):24):31):19):4,47:4):9):25):3):3):7):0.0;
	TREE Imported_tree_55 = (1:9,(2:11,(3:2,(4:6,(5:9,((((((6:9,(9:3,((10:1,14:5):11,((11:12,((12:0.0,13:5):17,((16:1,17:0.0):5,18:5):4):6):9,15:6):15):6):12):15,7:17):16,8:6):17,(46:11,(48:3,(49:6,((50:6,(51:10,(52:10,53:2):8):10):25,(54:4,((((55:14,(58:3,61:0.0):14):14,(56:7,(57:11,60:7):10):10):4,((59:1,62:3):4,((63:2,66:2):3,(64:1,65:3):1):8):8):25,((((((67:6,(69:1,70:2):9):8,68:12):15,(83:15,(84:1,85:5):17):30):2,71:0.0):20,72:10):29,(73:2,(74:1,(((75:0.0,78:0.0):8,77:4):8,((76:5,(79:1,80:0.0):13):13,(81:3,82:8):11):23):11):8):18):36):23):24):11):6):19):20):9,(19:6,((20:3,(21:5,22:3):2):19,(((23:4,(24:6,((25:10,(((((((((((26:0.0,28:0.0):3,(32:0.0,33:0.0):4):1,31:2):1,30:1):2,36:0.0):0.0,29:2):2,27:2):1,35:1):12,(((((39:2,(42:0.0,86:3):1):4,43:2):0.0,44:0.0):3,(40:0.0,41:0.0):5):4,88:0.0):25):2,34:4):13,38:12):7):8,37:9):12):13):1,87:3):26,45:8):24):31):19):4,47:4):9):25):3):3):7):0.0;
	TREE Imported_tree_56 = (1:9,(2:11,(3:2,(4:6,(5:9,((((((6:9,(9:3,((10:1,14:5):11,((11:12,((12:0.0,13:5):17,((16:1,17:0.0):5,18:5):4):6):9,15:6):15):6):12):15,7:17):16,8:6):17,(46:11,(48:3,(49:6,((50:6,(51:10,(52:10,53:2):8):10):25,(54:4,((((55:14,(58:3,61:0.0):14):14,(56:7,(57:11,60:7):10):10):4,((59:1,62:3):4,((63:2,66:2):3,(64:1,65:3):1):8):8):25,((((((67:6,(69:1,70:2):9):8,68:12):15,(83:15,(84:1,85:5):17):30):2,71:0.0):20,72:10):29,(73:2,(74:1,(((75:0.0,78:0.0):8,77:4):8,((76:5,(79:1,80:0.0):13):13,(81:3,82:8):11):23):11):8):18):36):23):24):11):6):19):20):9,(19:6,((20:3,(21:5,22:3):2):19,(((23:4,(24:6,((25:10,(((((((((((26:0.0,28:0.0):3,(32:0.0,33:0.0):4):1,31:2):1,30:1):2,36:0.0):0.0,29:2):2,27:2):1,35:1):12,(((((39:2,(42:0.0,86:3):1):0.0,44:0.0):4,43:2):3,(40:0.0,41:0.0):5):4,88:0.0):25):2,34:4):13,38:12):7):8,37:9):12):13):1,87:3):26,45:8):24):31):19):4,47:4):9):25):3):3):7):0.0;
	TREE Imported_tree_57 = (1:9,(2:11,(3:2,(4:6,(5:9,((((((6:9,(9:3,((10:1,14:5):11,((11:12,((12:0.0,13:5):17,((16:1,17:0.0):5,18:5):4):6):9,15:6):15):6):12):15,7:17):16,8:6):17,(46:11,(48:3,(49:6,((50:6,(51:10,(52:10,53:2):8):10):25,(54:4,((((55:14,(58:3,61:0.0):14):14,(56:7,(57:11,60:7):10):10):4,((59:1,62:3):4,(((63:2,66:2):3,65:2):3,64:0.0):8):8):25,((((((67:6,(69:1,70:2):9):8,68:12):15,(83:15,(84:1,85:5):17):30):2,71:0.0):20,72:10):29,(73:2,(74:1,(((75:0.0,78:0.0):8,77:4):8,((76:5,(79:1,80:0.0):13):13,(81:3,82:8):11):23):11):8):18):36):23):24):11):6):19):20):9,(19:6,((20:3,(21:5,22:3):2):19,(((23:4,(24:6,((25:10,(((((((((((26:0.0,28:0.0):3,(32:0.0,33:0.0):4):1,31:2):1,30:1):2,36:0.0):0.0,29:2):2,27:2):1,35:1):13,(((((39:2,(42:0.0,86:3):1):4,43:2):3,(40:0.0,41:0.0):5):3,88:1):0.0,44:0.0):25):2,34:4):12,38:12):7):8,37:9):12):13):1,87:3):26,45:8):24):31):19):4,47:4):9):25):3):3):7):0.0;
	TREE Imported_tree_58 = (1:9,(2:11,(3:2,(4:6,(5:9,((((((6:9,(9:3,((10:1,14:5):11,((11:12,((12:0.0,13:5):17,((16:1,17:0.0):5,18:5):4):6):9,15:6):15):6):12):15,7:17):16,8:6):17,(46:11,(48:3,(49:6,((50:6,(51:10,(52:10,53:2):8):10):25,(54:4,((((55:14,(58:3,61:0.0):14):14,(56:7,(57:11,60:7):10):10):4,((59:1,62:3):4,((63:2,66:2):3,(64:1,65:3):1):8):8):25,(((((67:5,(69:1,70:2):10):8,68:12):14,(71:1,(83:15,(84:1,85:5):17):4):28):21,72:10):28,(73:2,(74:1,(((75:0.0,78:0.0):8,77:4):8,((76:5,(79:1,80:0.0):13):13,(81:3,82:8):11):23):11):8):18):36):23):24):11):6):19):20):9,(19:6,((20:3,(21:5,22:3):2):19,(((23:4,(24:6,((25:10,(((((((((((26:0.0,28:0.0):3,(32:0.0,33:0.0):4):1,31:2):1,30:1):2,36:0.0):0.0,29:2):2,27:2):1,35:1):13,(((((39:2,(42:0.0,86:3):1):4,43:2):3,(40:0.0,41:0.0):5):3,88:1):0.0,44:0.0):25):2,34:4):12,38:12):7):8,37:9):12):13):1,87:3):26,45:8):24):31):19):4,47:4):9):25):3):3):7):0.0;
	TREE Imported_tree_59 = (1:9,(2:11,(3:2,(4:6,(5:9,((((((6:9,(9:3,((10:1,14:5):11,((11:12,((12:0.0,13:5):17,((16:1,17:0.0):5,18:5):4):6):9,15:6):15):6):12):15,7:17):16,8:6):17,(46:11,(48:3,(49:6,((50:6,(51:10,(52:10,53:2):8):10):25,(54:4,((((55:14,(58:3,61:0.0):14):14,(56:7,(57:11,60:7):10):10):4,((59:1,62:3):4,((63:2,66:2):3,(64:1,65:3):1):8):8):25,((((((67:6,(69:1,70:2):9):8,68:12):15,(83:15,(84:1,85:5):17):30):2,71:0.0):19,72:11):30,((73:3,(74:1,((75:5,77:3):8,((76:5,(79:1,80:0.0):13):13,(81:3,82:8):11):20):11):7):5,78:2):17):36):23):24):11):6):19):20):9,(19:6,((20:3,(21:5,22:3):2):19,(((23:4,(24:6,((25:10,(((((((((((26:0.0,28:0.0):3,(32:0.0,33:0.0):4):1,31:2):1,30:1):2,36:0.0):0.0,29:2):2,27:2):1,35:1):13,(((((39:2,(42:0.0,86:3):1):4,43:2):3,(40:0.0,41:0.0):5):3,88:1):0.0,44:0.0):25):2,34:4):12,38:12):7):8,37:9):12):13):1,87:3):26,45:8):24):31):19):4,47:4):9):25):3):3):7):0.0;
	TREE Imported_tree_60 = (1:9,(2:11,(3:2,(4:6,(5:9,((((((6:9,(9:3,((10:1,14:5):11,((11:12,((12:0.0,13:5):17,((16:1,17:0.0):5,18:5):4):6):9,15:6):15):6):12):15,7:17):16,8:6):17,(46:11,(48:3,(49:6,((50:6,(51:10,(52:10,53:2):8):10):25,(54:4,((((55:14,(58:3,61:0.0):14):14,(56:7,(57:11,60:7):10):10):4,((59:1,62:3):4,((63:2,66:2):3,(64:1,65:3):1):8):8):25,((((((67:6,(69:1,70:2):9):8,68:12):15,(83:15,(84:1,85:5):17):30):2,71:0.0):19,72:11):29,(73:2,((74:1,((75:5,77:3):8,((76:5,(79:1,80:0.0):13):13,(81:3,82:8):11):20):11):5,78:2):8):17):37):23):24):11):6):19):20):9,(19:6,((20:3,(21:5,22:3):2):19,(((23:4,(24:6,((25:10,(((((((((((26:0.0,28:0.0):3,(32:0.0,33:0.0):4):1,31:2):1,30:1):2,36:0.0):0.0,29:2):2,27:2):1,35:1):13,(((((39:2,(42:0.0,86:3):1):4,43:2):3,(40:0.0,41:0.0):5):3,88:1):0.0,44:0.0):25):2,34:4):12,38:12):7):8,37:9):12):13):1,87:3):26,45:8):24):31):19):4,47:4):9):25):3):3):7):0.0;
	TREE Imported_tree_61 = (1:9,(2:11,(3:2,(4:6,(5:9,((((((6:9,(9:3,((10:1,14:5):11,((11:12,((12:0.0,13:5):17,((16:1,17:0.0):5,18:5):4):6):9,15:6):15):6):12):15,7:17):16,8:6):17,(46:11,(48:3,(49:6,((50:6,(51:10,(52:10,53:2):8):10):25,(54:4,((((55:14,(58:3,61:0.0):14):14,(56:7,(57:11,60:7):10):10):4,((59:1,62:3):4,((63:2,66:2):3,(64:1,65:3):1):8):8):25,((((((67:6,(69:1,70:2):9):8,68:12):15,(83:15,(84:1,85:5):17):30):2,71:0.0):19,72:11):29,(73:2,(74:1,(((75:5,77:3):8,((76:5,(79:1,80:0.0):13):13,(81:3,82:8):11):20):5,78:2):11):8):17):37):23):24):11):6):19):20):9,(19:6,((20:3,(21:5,22:3):2):19,(((23:4,(24:6,((25:10,(((((((((((26:0.0,28:0.0):3,(32:0.0,33:0.0):4):1,31:2):1,30:1):2,36:0.0):0.0,29:2):2,27:2):1,35:1):13,(((((39:2,(42:0.0,86:3):1):4,43:2):3,(40:0.0,41:0.0):5):3,88:1):0.0,44:0.0):25):2,34:4):12,38:12):7):8,37:9):12):13):1,87:3):26,45:8):24):31):19):4,47:4):9):25):3):3):7):0.0;
	TREE Imported_tree_62 = (1:9,(2:11,(3:2,(4:6,(5:9,((((((6:9,(9:3,((10:1,14:5):11,((11:12,((12:0.0,13:5):17,((16:1,17:0.0):5,18:5):4):6):9,15:6):15):6):12):15,7:17):16,8:6):17,(46:11,(48:3,(49:6,((50:6,(51:10,(52:10,53:2):8):10):25,(54:4,((((55:14,(58:3,61:0.0):14):14,(56:7,(57:11,60:7):10):10):4,((59:1,62:3):4,((63:2,66:2):3,(64:1,65:3):1):8):8):25,((((((67:6,(69:1,70:2):9):8,68:12):15,(83:15,(84:1,85:5):17):30):2,71:0.0):20,72:10):29,(73:2,(74:1,(((75:0.0,78:0.0):8,77:4):8,((76:5,(79:1,80:0.0):13):13,(81:3,82:8):11):23):11):8):18):36):23):24):11):6):19):20):9,(19:6,((20:3,(21:5,22:3):2):19,(((23:4,(24:6,((25:10,(((((((((((26:0.0,28:0.0):3,(32:0.0,33:0.0):4):1,31:2):1,30:1):2,36:0.0):0.0,29:2):2,27:2):1,35:1):12,(((((39:2,(42:0.0,86:3):1):4,43:2):3,(40:0.0,41:0.0):5):0.0,44:0.0):4,88:0.0):25):2,34:4):13,38:12):7):8,37:9):12):13):1,87:3):26,45:8):24):31):19):4,47:4):9):25):3):3):7):0.0;
	TREE Imported_tree_63 = (1:9,(2:11,(3:1,(4:7,(5:9,(((((6:9,(9:3,((10:1,14:5):11,((11:12,((12:0.0,13:5):17,((16:1,17:0.0):5,18:5):4):6):9,15:6):15):6):12):16,7:16):19,(8:12,(46:11,(48:3,(49:6,((50:6,(51:10,(52:10,53:2):8):10):25,(54:4,((((55:14,(58:3,61:0.0):14):14,(56:7,(57:11,60:7):10):10):4,((59:1,62:3):4,((63:2,66:2):3,(64:1,65:3):1):8):8):25,((((((67:6,(69:1,70:2):9):8,68:12):15,(83:15,(84:1,85:5):17):30):2,71:0.0):20,72:10):29,(73:2,(74:1,(((75:0.0,78:0.0):8,77:4):8,((76:5,(79:1,80:0.0):13):13,(81:3,82:8):11):23):11):8):18):36):23):24):11):6):19):14):14):8,(19:9,((20:3,(21:5,22:3):2):19,(((23:4,(24:6,((25:10,(((((((((((26:0.0,28:0.0):3,(32:0.0,33:0.0):4):1,31:2):1,30:1):2,36:0.0):0.0,29:2):2,27:2):1,35:1):13,(((((39:2,(42:0.0,86:3):1):4,43:2):3,(40:0.0,41:0.0):5):3,88:1):0.0,44:0.0):25):2,34:4):12,38:12):7):8,37:9):12):13):1,87:3):26,45:8):24):28):19):4,47:4):10):24):3):3):8):0.0;
	TREE Imported_tree_64 = (1:9,(2:11,(3:2,(4:6,(5:9,((((((6:9,(9:3,((10:1,14:5):11,((11:12,((12:0.0,13:5):17,((16:1,17:0.0):5,18:5):4):6):9,15:6):15):6):12):15,7:17):16,8:6):17,(46:11,(48:3,(49:6,((50:6,(51:10,(52:10,53:2):8):10):25,(54:4,((((55:14,(58:3,61:0.0):14):14,(56:7,(57:11,60:7):10):10):4,((59:1,62:3):4,((63:2,66:2):3,(64:1,65:3):1):8):8):25,((((((67:6,(69:1,70:2):9):8,68:12):15,(83:15,(84:1,85:5):17):30):2,71:0.0):20,72:10):29,(73:2,(74:1,(((75:0.0,78:0.0):8,77:4):8,((76:5,(79:1,80:0.0):13):13,(81:3,82:8):11):23):11):8):18):36):23):24):11):6):19):20):9,(19:6,((20:3,(21:5,22:3):2):19,(((23:4,(24:6,((25:10,(((((((((((26:0.0,28:0.0):3,(32:0.0,33:0.0):4):1,31:2):1,30:1):2,36:0.0):0.0,29:2):2,27:2):1,35:1):13,((39:2,(((40:0.0,41:0.0):5,43:1):3,(42:0.0,86:3):4):2):2,(44:0.0,88:1):0.0):26):2,34:4):12,38:12):7):8,37:9):12):13):1,87:3):26,45:8):24):31):19):4,47:4):9):25):3):3):7):0.0;
	TREE Imported_tree_65 = (1:9,(2:11,(3:2,(4:6,(5:9,((((((6:9,(9:3,((10:1,14:5):11,((11:12,((12:0.0,13:5):17,((16:1,17:0.0):5,18:5):4):6):9,15:6):15):6):12):15,7:17):16,8:6):17,(46:11,(48:3,(49:6,((50:6,(51:10,(52:10,53:2):8):10):25,(54:4,((((55:14,(58:3,61:0.0):14):14,(56:7,(57:11,60:7):10):10):4,((59:1,62:3):4,((63:2,66:2):3,(64:1,65:3):1):8):8):25,((((((67:6,(69:1,70:2):9):8,68:12):15,(83:15,(84:1,85:5):17):30):2,71:0.0):20,72:10):29,(73:2,(74:1,(((75:0.0,78:0.0):8,77:4):8,((76:5,(79:1,80:0.0):13):13,(81:3,82:8):11):23):11):8):18):36):23):24):11):6):19):20):9,(19:6,((20:3,(21:5,22:3):2):19,(((23:4,(24:6,((25:10,(((((((((((26:0.0,28:0.0):3,(32:0.0,33:0.0):4):1,31:2):1,30:1):2,36:0.0):0.0,29:2):2,27:2):1,35:1):3,34:5):10,(((((39:2,(42:0.0,86:3):1):4,43:2):3,(40:0.0,41:0.0):5):0.0,44:0.0):4,88:0.0):25):13,38:12):7):8,37:9):12):13):1,87:3):26,45:8):24):31):19):4,47:4):9):25):3):3):7):0.0;
	TREE Imported_tree_66 = (1:9,((2:12,(4:7,(5:9,(((6:8,(9:3,((10:1,14:5):11,((11:12,((12:0.0,13:5):17,((16:1,17:0.0):5,18:5):4):6):9,15:6):15):6):13):16,7:16):17,((8:12,((46:10,(48:3,(49:6,((50:6,(51:10,(52:10,53:2):8):10):25,(54:4,((((55:14,(58:3,61:0.0):14):14,(56:7,(57:11,60:7):10):10):4,((59:1,62:3):4,(((63:2,66:2):3,65:2):3,64:0.0):8):8):25,((((((67:6,(69:1,70:2):9):8,68:12):15,(83:15,(84:1,85:5):17):30):2,71:0.0):20,72:10):29,(73:2,(74:1,((75:5,(77:1,78:3):3):8,((76:5,(79:1,80:0.0):13):13,(81:3,82:8):11):23):11):8):18):36):23):24):11):6):20):5,47:2):12):14,(19:7,(((20:3,21:2):5,22:3):19,(((23:4,(24:6,((25:10,((((((((26:0.0,28:0.0):3,(32:0.0,33:0.0):4):2,(29:0.0,(30:0.0,35:1):0.0):3):2,27:2):3,34:5):2,(31:1,36:0.0):1):11,(((39:2,(((40:0.0,44:0.0):0.0,41:2):4,(42:3,43:1):2):3):3,88:0.0):0.0,86:4):25):13,38:12):7):8,37:9):12):13):1,87:3):26,45:8):24):30):19):11):10):25):3):3,3:1):8):0.0;
	TREE Imported_tree_67 = (1:10,(2:12,(((3:2,(((6:8,(9:3,((10:1,14:5):11,((11:12,((12:0.0,13:5):17,((16:1,17:0.0):5,18:5):4):6):9,15:6):15):6):13):16,7:16):16,((8:12,((46:10,(48:3,(49:6,((50:6,(51:10,(52:10,53:2):8):10):25,(54:4,((((55:14,(58:3,61:0.0):14):14,(56:7,(57:11,60:7):10):10):4,((59:1,62:3):4,(((63:2,66:2):3,65:2):3,64:0.0):8):8):25,((((((67:6,(69:1,70:2):9):8,68:12):15,(83:15,(84:1,85:5):17):30):2,71:0.0):20,72:10):29,(73:2,(74:1,((75:5,(77:1,78:3):3):8,((76:5,(79:1,80:0.0):13):13,(81:3,82:8):11):23):11):8):18):36):23):24):11):6):20):5,47:2):12):14,(19:7,(((20:3,21:2):5,22:3):19,(((23:4,(24:6,((25:10,(((((((((26:0.0,28:0.0):3,(32:0.0,33:0.0):4):1,(30:0.0,35:1):1):1,29:2):2,27:2):3,34:5):2,(31:1,36:0.0):1):11,(((39:2,(((40:0.0,44:0.0):0.0,41:2):4,(42:3,43:1):2):3):3,88:0.0):0.0,86:4):25):13,38:12):7):8,37:9):12):13):1,87:3):26,45:8):24):30):19):12):11):9,5:9):18,4:6):3):7):0.0;
	TREE Imported_tree_68 = (1:10,(2:12,(((3:2,(((6:8,(9:3,((10:1,14:5):11,((11:12,((12:0.0,13:5):17,((16:1,17:0.0):5,18:5):4):6):9,15:6):15):6):13):16,7:16):16,((8:12,((46:10,(48:3,(49:6,((50:6,(51:10,(52:10,53:2):8):10):25,(54:4,((((55:14,(58:3,61:0.0):14):14,(56:7,(57:11,60:7):10):10):4,((59:1,62:3):4,(((63:2,66:2):3,65:2):3,64:0.0):8):8):25,((((((67:6,(69:1,70:2):9):8,68:12):15,(83:15,(84:1,85:5):17):30):2,71:0.0):20,72:10):29,(73:2,(74:1,((75:5,(77:1,78:3):3):8,((76:5,(79:1,80:0.0):13):13,(81:3,82:8):11):23):11):8):18):36):23):24):11):6):20):5,47:2):12):14,(19:7,(((20:3,21:2):5,22:3):19,(((23:4,(24:6,((25:10,(((((((((26:0.0,28:0.0):3,(32:0.0,33:0.0):4):2,(29:0.0,(30:0.0,35:1):0.0):3):0.0,31:2):2,27:2):3,34:5):2,36:0.0):11,(((39:2,(((40:0.0,44:0.0):0.0,41:2):4,(42:3,43:1):2):3):3,88:0.0):0.0,86:4):25):13,38:12):7):8,37:9):12):13):1,87:3):26,45:8):24):30):19):12):11):9,5:9):18,4:6):3):7):0.0;
	TREE Imported_tree_69 = (1:10,(2:12,(((3:2,(((6:8,(9:3,((10:1,14:5):11,((11:12,((12:0.0,13:5):17,((16:1,17:0.0):5,18:5):4):6):9,15:6):15):6):13):16,7:16):16,((8:12,((46:10,(48:3,(49:6,((50:6,(51:10,(52:10,53:2):8):10):25,(54:4,((((55:14,(58:3,61:0.0):14):14,(56:7,(57:11,60:7):10):10):4,((59:1,62:3):4,(((63:2,66:2):3,65:2):3,64:0.0):8):8):25,((((((67:6,(69:1,70:2):9):8,68:12):15,(83:15,(84:1,85:5):17):30):2,71:0.0):20,72:10):29,(73:2,(74:1,((75:5,(77:1,78:3):3):8,((76:5,(79:1,80:0.0):13):13,(81:3,82:8):11):23):11):8):18):36):23):24):11):6):20):5,47:2):12):14,(19:7,(((20:3,21:2):5,22:3):19,(((23:4,(24:6,((25:10,((((((((26:0.0,28:0.0):3,(32:0.0,33:0.0):4):2,(29:0.0,(30:0.0,35:1):0.0):3):2,(27:1,31:1):2):3,34:5):2,36:0.0):11,(((39:2,(((40:0.0,44:0.0):0.0,41:2):4,(42:3,43:1):2):3):3,88:0.0):0.0,86:4):25):13,38:12):7):8,37:9):12):13):1,87:3):26,45:8):24):30):19):12):11):9,5:9):18,4:6):3):7):0.0;
	TREE Imported_tree_70 = (1:10,(2:12,(((3:2,(((6:8,(9:3,((10:1,14:5):11,((11:12,((12:0.0,13:5):17,((16:1,17:0.0):5,18:5):4):6):9,15:6):15):6):13):16,7:16):16,((8:12,((46:10,(48:3,(49:6,((50:6,(51:10,(52:10,53:2):8):10):25,(54:4,((((55:14,(58:3,61:0.0):14):14,(56:7,(57:11,60:7):10):10):4,((59:1,62:3):4,(((63:2,66:2):3,65:2):3,64:0.0):8):8):25,((((((67:6,(69:1,70:2):9):8,68:12):15,(83:15,(84:1,85:5):17):30):2,71:0.0):20,72:10):29,(73:2,(74:1,((75:5,(77:1,78:3):3):8,((76:5,(79:1,80:0.0):13):13,(81:3,82:8):11):23):11):8):18):36):23):24):11):6):20):5,47:2):12):14,(19:7,(((20:3,21:2):5,22:3):19,(((23:4,(24:6,((25:10,(((((((((26:0.0,28:0.0):3,(32:0.0,33:0.0):4):1,31:2):1,(29:0.0,(30:0.0,35:1):0.0):3):2,27:2):3,34:5):2,36:0.0):11,(((39:2,(((40:0.0,44:0.0):0.0,41:2):4,(42:3,43:1):2):3):3,88:0.0):0.0,86:4):25):13,38:12):7):8,37:9):12):13):1,87:3):26,45:8):24):30):19):12):11):9,5:9):18,4:6):3):7):0.0;
	TREE Imported_tree_71 = (1:10,(2:12,(((3:2,(((6:8,(9:3,((10:1,14:5):11,((11:12,((12:0.0,13:5):17,((16:1,17:0.0):5,18:5):4):6):9,15:6):15):6):13):16,7:16):16,((8:12,((46:10,(48:3,(49:6,((50:6,(51:10,(52:10,53:2):8):10):25,(54:4,((((55:14,(58:3,61:0.0):14):14,(56:7,(57:11,60:7):10):10):4,((59:1,62:3):4,(((63:2,66:2):3,65:2):3,64:0.0):8):8):25,((((((67:6,(69:1,70:2):9):8,68:12):15,(83:15,(84:1,85:5):17):30):2,71:0.0):20,72:10):29,(73:2,(74:1,((75:5,(77:1,78:3):3):8,((76:5,(79:1,80:0.0):13):13,(81:3,82:8):11):23):11):8):18):36):23):24):11):6):20):5,47:2):12):14,(19:7,(((20:3,21:2):5,22:3):19,(((23:4,(24:6,((25:10,((((((((26:0.0,28:0.0):3,(32:0.0,33:0.0):4):2,(29:0.0,(30:0.0,35:1):0.0):3):2,27:2):2,(31:1,36:0.0):1):13,(((39:2,(((40:0.0,44:0.0):0.0,41:2):4,(42:3,43:1):2):3):3,88:0.0):0.0,86:4):25):2,34:4):13,38:12):7):8,37:9):12):13):1,87:3):26,45:8):24):30):19):12):11):9,5:9):18,4:6):3):7):0.0;
	TREE Imported_tree_72 = (1:10,(2:12,(((3:2,(((6:8,(9:3,((10:1,14:5):11,((11:12,((12:0.0,13:5):17,((16:1,17:0.0):5,18:5):4):6):9,15:6):15):6):13):16,7:16):16,((8:12,((46:10,(48:3,(49:6,((50:6,(51:10,(52:10,53:2):8):10):25,(54:4,((((55:14,(58:3,61:0.0):14):14,(56:7,(57:11,60:7):10):10):4,((59:1,62:3):4,(((63:2,66:2):3,65:2):3,64:0.0):8):8):25,((((((67:6,(69:1,70:2):9):8,68:12):15,(83:15,(84:1,85:5):17):30):2,71:0.0):20,72:10):29,(73:2,(74:1,((75:5,(77:1,78:3):3):8,((76:5,(79:1,80:0.0):13):13,(81:3,82:8):11):23):11):8):18):36):23):24):11):6):20):5,47:2):12):14,(19:7,(((20:3,21:2):5,22:3):19,(((23:4,(24:6,((25:10,((((((((26:0.0,28:0.0):3,(32:0.0,33:0.0):4):2,(29:0.0,(30:0.0,35:1):0.0):3):2,27:2):2,(31:1,36:0.0):1):3,34:5):11,(((39:2,(((40:0.0,44:0.0):0.0,41:2):4,(42:3,43:1):2):3):3,88:0.0):0.0,86:4):25):13,38:12):7):8,37:9):12):13):1,87:3):26,45:8):24):30):19):12):11):9,5:9):18,4:6):3):7):0.0;
	TREE Imported_tree_73 = (1:10,(2:12,(((3:2,(((6:8,(9:3,((10:1,14:5):11,((11:12,((12:0.0,13:5):17,((16:1,17:0.0):5,18:5):4):6):9,15:6):15):6):13):16,7:16):16,((8:12,((46:10,(48:3,(49:6,((50:6,(51:10,(52:10,53:2):8):10):25,(54:4,((((55:14,(58:3,61:0.0):14):14,(56:7,(57:11,60:7):10):10):4,((59:1,62:3):4,(((63:2,66:2):3,65:2):3,64:0.0):8):8):25,((((((67:6,(69:1,70:2):9):8,68:12):15,(83:15,(84:1,85:5):17):30):2,71:0.0):20,72:10):29,(73:2,(74:1,((75:5,(77:1,78:3):3):8,((76:5,(79:1,80:0.0):13):13,(81:3,82:8):11):23):11):8):18):36):23):24):11):6):20):5,47:2):12):14,(19:7,(((20:3,21:2):5,22:3):19,(((23:4,(24:6,((25:10,((((((((26:0.0,28:0.0):3,(32:0.0,33:0.0):4):2,(29:0.0,(30:0.0,35:1):0.0):3):4,(27:0.0,36:0.0):2):3,34:5):0.0,31:2):11,(((39:2,(((40:0.0,44:0.0):0.0,41:2):4,(42:3,43:1):2):3):3,88:0.0):0.0,86:4):25):13,38:12):7):8,37:9):12):13):1,87:3):26,45:8):24):30):19):12):11):9,5:9):18,4:6):3):7):0.0;
	TREE Imported_tree_74 = (1:10,(2:12,(((3:2,(((6:8,(9:3,((10:1,14:5):11,((11:12,((12:0.0,13:5):17,((16:1,17:0.0):5,18:5):4):6):9,15:6):15):6):13):16,7:16):16,((8:12,((46:10,(48:3,(49:6,((50:6,(51:10,(52:10,53:2):8):10):25,(54:4,((((55:14,(58:3,61:0.0):14):14,(56:7,(57:11,60:7):10):10):4,((59:1,62:3):4,(((63:2,66:2):3,65:2):3,64:0.0):8):8):25,((((((67:6,(69:1,70:2):9):8,68:12):15,(83:15,(84:1,85:5):17):30):2,71:0.0):20,72:10):29,(73:2,(74:1,((75:5,(77:1,78:3):3):8,((76:5,(79:1,80:0.0):13):13,(81:3,82:8):11):23):11):8):18):36):23):24):11):6):20):5,47:2):12):14,(19:7,(((20:3,21:2):5,22:3):19,(((23:4,(24:6,((25:10,(((((((((26:0.0,28:0.0):3,(32:0.0,33:0.0):4):2,(29:0.0,(30:0.0,35:1):0.0):3):2,36:0.0):2,27:2):3,34:5):0.0,31:2):11,(((39:2,(((40:0.0,44:0.0):0.0,41:2):4,(42:3,43:1):2):3):3,88:0.0):0.0,86:4):25):13,38:12):7):8,37:9):12):13):1,87:3):26,45:8):24):30):19):12):11):9,5:9):18,4:6):3):7):0.0;
	TREE Imported_tree_75 = (1:10,(2:12,(((3:2,(((6:8,(9:3,((10:1,14:5):11,((11:12,((12:0.0,13:5):17,((16:1,17:0.0):5,18:5):4):6):9,15:6):15):6):13):16,7:16):16,((8:12,((46:10,(48:3,(49:6,((50:6,(51:10,(52:10,53:2):8):10):25,(54:4,((((55:14,(58:3,61:0.0):14):14,(56:7,(57:11,60:7):10):10):4,((59:1,62:3):4,(((63:2,66:2):3,65:2):3,64:0.0):8):8):25,((((((67:6,(69:1,70:2):9):8,68:12):15,(83:15,(84:1,85:5):17):30):2,71:0.0):20,72:10):29,(73:2,(74:1,((75:5,(77:1,78:3):3):8,((76:5,(79:1,80:0.0):13):13,(81:3,82:8):11):23):11):8):18):36):23):24):11):6):20):5,47:2):12):14,(19:7,(((20:3,21:2):5,22:3):19,(((23:4,(24:6,((25:10,((((((((26:0.0,28:0.0):3,(32:0.0,33:0.0):4):4,((29:0.0,(30:0.0,35:1):0.0):0.0,36:0.0):3):2,27:2):3,34:5):0.0,31:2):11,(((39:2,(((40:0.0,44:0.0):0.0,41:2):4,(42:3,43:1):2):3):3,88:0.0):0.0,86:4):25):13,38:12):7):8,37:9):12):13):1,87:3):26,45:8):24):30):19):12):11):9,5:9):18,4:6):3):7):0.0;
	TREE Imported_tree_76 = (1:10,(2:12,(((3:2,(((6:8,(9:3,((10:1,14:5):11,((11:12,((12:0.0,13:5):17,((16:1,17:0.0):5,18:5):4):6):9,15:6):15):6):13):16,7:16):16,((8:12,((46:10,(48:3,(49:6,((50:6,(51:10,(52:10,53:2):8):10):25,(54:4,((((55:14,(58:3,61:0.0):14):14,(56:7,(57:11,60:7):10):10):4,((59:1,62:3):4,(((63:2,66:2):3,65:2):3,64:0.0):8):8):25,((((((67:6,(69:1,70:2):9):8,68:12):15,(83:15,(84:1,85:5):17):30):2,71:0.0):20,72:10):29,(73:2,(74:1,((75:5,(77:1,78:3):3):8,((76:5,(79:1,80:0.0):13):13,(81:3,82:8):11):23):11):8):18):36):23):24):11):6):20):5,47:2):12):14,(19:7,(((20:3,21:2):5,22:3):19,(((23:4,(24:6,((25:10,((((((((26:0.0,28:0.0):3,(32:0.0,33:0.0):4):2,(29:0.0,(30:0.0,35:1):0.0):3):2,27:2):3,34:5):2,(31:1,36:0.0):1):11,(((39:2,(((40:0.0,43:0.0):1,42:3):2,(41:2,44:0.0):4):3):3,88:0.0):0.0,86:4):25):13,38:12):7):8,37:9):12):13):1,87:3):26,45:8):24):30):19):12):11):9,5:9):18,4:6):3):7):0.0;
	TREE Imported_tree_77 = (1:10,(2:12,(((3:2,(((6:8,(9:3,((10:1,14:5):11,((11:12,((12:0.0,13:5):17,((16:1,17:0.0):5,18:5):4):6):9,15:6):15):6):13):16,7:16):16,((8:12,((46:10,(48:3,(49:6,((50:6,(51:10,(52:10,53:2):8):10):25,(54:4,((((55:14,(58:3,61:0.0):14):14,(56:7,(57:11,60:7):10):10):4,((59:1,62:3):4,(((63:2,66:2):3,65:2):3,64:0.0):8):8):25,((((((67:6,(69:1,70:2):9):8,68:12):15,(83:15,(84:1,85:5):17):30):2,71:0.0):20,72:10):29,(73:2,(74:1,((75:5,(77:1,78:3):3):8,((76:5,(79:1,80:0.0):13):13,(81:3,82:8):11):23):11):8):18):36):23):24):11):6):20):5,47:2):12):14,(19:7,(((20:3,21:2):5,22:3):19,(((23:4,(24:6,((25:10,((((((((26:0.0,28:0.0):3,(32:0.0,33:0.0):4):2,(29:0.0,(30:0.0,35:1):0.0):3):2,27:2):3,34:5):2,(31:1,36:0.0):1):11,(((39:2,(((40:0.0,44:0.0):0.0,(42:3,43:1):0.0):2,41:6):3):3,88:0.0):0.0,86:4):25):13,38:12):7):8,37:9):12):13):1,87:3):26,45:8):24):30):19):12):11):9,5:9):18,4:6):3):7):0.0;
	TREE Imported_tree_78 = (1:10,(2:12,(((3:2,(((6:8,(9:3,((10:1,14:5):11,((11:12,((12:0.0,13:5):17,((16:1,17:0.0):5,18:5):4):6):9,15:6):15):6):13):16,7:16):16,((8:12,((46:10,(48:3,(49:6,((50:6,(51:10,(52:10,53:2):8):10):25,(54:4,((((55:14,(58:3,61:0.0):14):14,(56:7,(57:11,60:7):10):10):4,((59:1,62:3):4,(((63:2,66:2):3,65:2):3,64:0.0):8):8):25,((((((67:6,(69:1,70:2):9):8,68:12):15,(83:15,(84:1,85:5):17):30):2,71:0.0):20,72:10):29,(73:2,(74:1,((75:5,(77:1,78:3):3):8,((76:5,(79:1,80:0.0):13):13,(81:3,82:8):11):23):11):8):18):36):23):24):11):6):20):5,47:2):12):14,(19:7,(((20:3,21:2):5,22:3):19,(((23:4,(24:6,((25:10,((((((((26:0.0,28:0.0):3,(32:0.0,33:0.0):4):2,(29:0.0,(30:0.0,35:1):0.0):3):2,27:2):3,34:5):2,(31:1,36:0.0):1):12,((((39:2,((40:0.0,41:0.0):6,(42:3,43:1):2):3):2,88:1):0.0,86:4):0.0,44:0.0):25):12,38:12):7):8,37:9):12):13):1,87:3):26,45:8):24):30):19):12):11):9,5:9):18,4:6):3):7):0.0;
	TREE Imported_tree_79 = (1:10,(2:12,(((3:2,(((6:8,(9:3,((10:1,14:5):11,((11:12,((12:0.0,13:5):17,((16:1,17:0.0):5,18:5):4):6):9,15:6):15):6):13):16,7:16):16,((8:12,((46:10,(48:3,(49:6,((50:6,(51:10,(52:10,53:2):8):10):25,(54:4,((((55:14,(58:3,61:0.0):14):14,(56:7,(57:11,60:7):10):10):4,((59:1,62:3):4,(((63:2,66:2):3,65:2):3,64:0.0):8):8):25,((((((67:6,(69:1,70:2):9):8,68:12):15,(83:15,(84:1,85:5):17):30):2,71:0.0):20,72:10):29,(73:2,(74:1,((75:5,(77:1,78:3):3):8,((76:5,(79:1,80:0.0):13):13,(81:3,82:8):11):23):11):8):18):36):23):24):11):6):20):5,47:2):12):14,(19:7,(((20:3,21:2):5,22:3):19,(((23:4,(24:6,((25:10,((((((((26:0.0,28:0.0):3,(32:0.0,33:0.0):4):2,(29:0.0,(30:0.0,35:1):0.0):3):2,27:2):3,34:5):2,(31:1,36:0.0):1):11,(((39:2,(((40:0.0,41:0.0):6,(42:3,43:1):2):0.0,44:0.0):3):3,88:0.0):0.0,86:4):25):13,38:12):7):8,37:9):12):13):1,87:3):26,45:8):24):30):19):12):11):9,5:9):18,4:6):3):7):0.0;
	TREE Imported_tree_80 = (1:10,(2:12,(((3:2,(((6:8,(9:3,((10:1,14:5):11,((11:12,((12:0.0,13:5):17,((16:1,17:0.0):5,18:5):4):6):9,15:6):15):6):13):16,7:16):16,((8:12,((46:10,(48:3,(49:6,((50:6,(51:10,(52:10,53:2):8):10):25,(54:4,((((55:14,(58:3,61:0.0):14):14,(56:7,(57:11,60:7):10):10):4,((59:1,62:3):4,(((63:2,66:2):3,65:2):3,64:0.0):8):8):25,((((((67:6,(69:1,70:2):9):8,68:12):15,(83:15,(84:1,85:5):17):30):2,71:0.0):20,72:10):29,(73:2,(74:1,((75:5,(77:1,78:3):3):8,((76:5,(79:1,80:0.0):13):13,(81:3,82:8):11):23):11):8):18):36):23):24):11):6):20):5,47:2):12):14,(19:7,(((20:3,21:2):5,22:3):19,(((23:4,(24:6,((25:10,((((((((26:0.0,28:0.0):3,(32:0.0,33:0.0):4):2,(29:0.0,(30:0.0,35:1):0.0):3):2,27:2):3,34:5):2,(31:1,36:0.0):1):11,(((39:2,((40:0.0,41:0.0):6,((42:0.0,44:0.0):3,43:1):2):3):3,88:0.0):0.0,86:4):25):13,38:12):7):8,37:9):12):13):1,87:3):26,45:8):24):30):19):12):11):9,5:9):18,4:6):3):7):0.0;
	TREE Imported_tree_81 = (1:10,(2:12,(((3:2,(((6:8,(9:3,((10:1,14:5):11,((11:12,((12:0.0,13:5):17,((16:1,17:0.0):5,18:5):4):6):9,15:6):15):6):13):16,7:16):16,((8:12,((46:10,(48:3,(49:6,((50:6,(51:10,(52:10,53:2):8):10):25,(54:4,((((55:14,(58:3,61:0.0):14):14,(56:7,(57:11,60:7):10):10):4,((59:1,62:3):4,((63:2,66:2):3,(64:1,65:3):1):8):8):25,((((((67:6,(69:1,70:2):9):8,68:12):15,(83:15,(84:1,85:5):17):30):2,71:0.0):20,72:10):29,(73:2,(74:1,((75:5,(77:1,78:3):3):8,((76:5,(79:1,80:0.0):13):13,(81:3,82:8):11):23):11):8):18):36):23):24):11):6):20):5,47:2):12):14,(19:7,(((20:3,21:2):5,22:3):19,(((23:4,(24:6,((25:10,((((((((26:0.0,28:0.0):3,(32:0.0,33:0.0):4):2,(29:0.0,(30:0.0,35:1):0.0):3):2,27:2):3,34:5):2,(31:1,36:0.0):1):11,(((39:2,(((40:0.0,44:0.0):0.0,41:2):4,(42:3,43:1):2):3):3,88:0.0):0.0,86:4):25):13,38:12):7):8,37:9):12):13):1,87:3):26,45:8):24):30):19):12):11):9,5:9):18,4:6):3):7):0.0;
	TREE Imported_tree_82 = (1:10,(2:12,(((3:2,(((6:8,(9:3,((10:1,14:5):11,((11:12,((12:0.0,13:5):17,((16:1,17:0.0):5,18:5):4):6):9,15:6):15):6):13):16,7:16):16,((8:12,((46:10,(48:3,(49:6,((50:6,(51:10,(52:10,53:2):8):10):25,(54:4,((((55:14,(58:3,61:0.0):14):14,(56:7,(57:11,60:7):10):10):4,((59:1,62:3):4,(((63:2,66:2):3,65:2):3,64:0.0):8):8):25,(((((67:5,(69:1,70:2):10):8,68:12):14,(71:1,(83:15,(84:1,85:5):17):4):28):21,72:10):28,(73:2,(74:1,((75:5,(77:1,78:3):3):8,((76:5,(79:1,80:0.0):13):13,(81:3,82:8):11):23):11):8):18):36):23):24):11):6):20):5,47:2):12):14,(19:7,(((20:3,21:2):5,22:3):19,(((23:4,(24:6,((25:10,((((((((26:0.0,28:0.0):3,(32:0.0,33:0.0):4):2,(29:0.0,(30:0.0,35:1):0.0):3):2,27:2):3,34:5):2,(31:1,36:0.0):1):11,(((39:2,(((40:0.0,44:0.0):0.0,41:2):4,(42:3,43:1):2):3):3,88:0.0):0.0,86:4):25):13,38:12):7):8,37:9):12):13):1,87:3):26,45:8):24):30):19):12):11):9,5:9):18,4:6):3):7):0.0;
	TREE Imported_tree_83 = (1:10,(2:12,(((3:2,(((6:8,(9:3,((10:1,14:5):11,((11:12,((12:0.0,13:5):17,((16:1,17:0.0):5,18:5):4):6):9,15:6):15):6):13):16,7:16):16,((8:12,((46:10,(48:3,(49:6,((50:6,(51:10,(52:10,53:2):8):10):25,(54:4,((((55:14,(58:3,61:0.0):14):14,(56:7,(57:11,60:7):10):10):4,((59:1,62:3):4,(((63:2,66:2):3,65:2):3,64:0.0):8):8):25,((((((67:6,(69:1,70:2):9):8,68:12):15,(83:15,(84:1,85:5):17):30):2,71:0.0):19,72:11):30,((73:3,(74:1,((75:5,77:3):8,((76:5,(79:1,80:0.0):13):13,(81:3,82:8):11):20):11):7):5,78:2):17):36):23):24):11):6):20):5,47:2):12):14,(19:7,(((20:3,21:2):5,22:3):19,(((23:4,(24:6,((25:10,((((((((26:0.0,28:0.0):3,(32:0.0,33:0.0):4):2,(29:0.0,(30:0.0,35:1):0.0):3):2,27:2):3,34:5):2,(31:1,36:0.0):1):11,(((39:2,(((40:0.0,44:0.0):0.0,41:2):4,(42:3,43:1):2):3):3,88:0.0):0.0,86:4):25):13,38:12):7):8,37:9):12):13):1,87:3):26,45:8):24):30):19):12):11):9,5:9):18,4:6):3):7):0.0;
	TREE Imported_tree_84 = (1:10,(2:12,(((3:2,(((6:8,(9:3,((10:1,14:5):11,((11:12,((12:0.0,13:5):17,((16:1,17:0.0):5,18:5):4):6):9,15:6):15):6):13):16,7:16):16,((8:12,((46:10,(48:3,(49:6,((50:6,(51:10,(52:10,53:2):8):10):25,(54:4,((((55:14,(58:3,61:0.0):14):14,(56:7,(57:11,60:7):10):10):4,((59:1,62:3):4,(((63:2,66:2):3,65:2):3,64:0.0):8):8):25,((((((67:6,(69:1,70:2):9):8,68:12):15,(83:15,(84:1,85:5):17):30):2,71:0.0):19,72:11):29,(73:2,((74:1,((75:5,77:3):8,((76:5,(79:1,80:0.0):13):13,(81:3,82:8):11):20):11):5,78:2):8):17):37):23):24):11):6):20):5,47:2):12):14,(19:7,(((20:3,21:2):5,22:3):19,(((23:4,(24:6,((25:10,((((((((26:0.0,28:0.0):3,(32:0.0,33:0.0):4):2,(29:0.0,(30:0.0,35:1):0.0):3):2,27:2):3,34:5):2,(31:1,36:0.0):1):11,(((39:2,(((40:0.0,44:0.0):0.0,41:2):4,(42:3,43:1):2):3):3,88:0.0):0.0,86:4):25):13,38:12):7):8,37:9):12):13):1,87:3):26,45:8):24):30):19):12):11):9,5:9):18,4:6):3):7):0.0;
	TREE Imported_tree_85 = (1:10,(2:12,(((3:2,(((6:8,(9:3,((10:1,14:5):11,((11:12,((12:0.0,13:5):17,((16:1,17:0.0):5,18:5):4):6):9,15:6):15):6):13):16,7:16):16,((8:12,((46:10,(48:3,(49:6,((50:6,(51:10,(52:10,53:2):8):10):25,(54:4,((((55:14,(58:3,61:0.0):14):14,(56:7,(57:11,60:7):10):10):4,((59:1,62:3):4,(((63:2,66:2):3,65:2):3,64:0.0):8):8):25,((((((67:6,(69:1,70:2):9):8,68:12):15,(83:15,(84:1,85:5):17):30):2,71:0.0):19,72:11):29,(73:2,(74:1,(((75:5,77:3):8,((76:5,(79:1,80:0.0):13):13,(81:3,82:8):11):20):5,78:2):11):8):17):37):23):24):11):6):20):5,47:2):12):14,(19:7,(((20:3,21:2):5,22:3):19,(((23:4,(24:6,((25:10,((((((((26:0.0,28:0.0):3,(32:0.0,33:0.0):4):2,(29:0.0,(30:0.0,35:1):0.0):3):2,27:2):3,34:5):2,(31:1,36:0.0):1):11,(((39:2,(((40:0.0,44:0.0):0.0,41:2):4,(42:3,43:1):2):3):3,88:0.0):0.0,86:4):25):13,38:12):7):8,37:9):12):13):1,87:3):26,45:8):24):30):19):12):11):9,5:9):18,4:6):3):7):0.0;
	TREE Imported_tree_86 = (1:10,(2:12,(((3:2,(((6:8,(9:3,((10:1,14:5):11,((11:12,((12:0.0,13:5):17,((16:1,17:0.0):5,18:5):4):6):9,15:6):15):6):13):16,7:16):16,((8:12,((46:10,(48:3,(49:6,((50:6,(51:10,(52:10,53:2):8):10):25,(54:4,((((55:14,(58:3,61:0.0):14):14,(56:7,(57:11,60:7):10):10):4,((59:1,62:3):4,(((63:2,66:2):3,65:2):3,64:0.0):8):8):25,((((((67:6,(69:1,70:2):9):8,68:12):15,(83:15,(84:1,85:5):17):30):2,71:0.0):20,72:10):29,(73:2,(74:1,((75:5,(77:1,78:3):3):8,((76:5,(79:1,80:0.0):13):13,(81:3,82:8):11):23):11):8):18):36):23):24):11):6):20):5,47:2):12):14,(19:7,(((20:3,21:2):5,22:3):19,(((23:4,(24:6,((25:10,((((((((26:0.0,28:0.0):3,(32:0.0,33:0.0):4):2,(29:0.0,(30:0.0,35:1):0.0):3):2,27:2):3,34:5):2,(31:1,36:0.0):1):11,((39:2,(((40:0.0,44:0.0):0.0,41:2):4,((42:0.0,86:3):4,43:1):2):3):3,88:0.0):25):13,38:12):7):8,37:9):12):13):1,87:3):26,45:8):24):30):19):12):11):9,5:9):18,4:6):3):7):0.0;
	TREE Imported_tree_87 = (1:10,(2:12,(((3:2,(((6:8,(9:3,((10:1,14:5):11,((11:12,((12:0.0,13:5):17,((16:1,17:0.0):5,18:5):4):6):9,15:6):15):6):13):16,7:16):16,((8:12,((46:10,(48:3,(49:6,((50:6,(51:10,(52:10,53:2):8):10):25,(54:4,((((55:14,(58:3,61:0.0):14):14,(56:7,(57:11,60:7):10):10):4,((59:1,62:3):4,(((63:2,66:2):3,65:2):3,64:0.0):8):8):25,((((((67:6,(69:1,70:2):9):8,68:12):15,(83:15,(84:1,85:5):17):30):2,71:0.0):20,72:10):29,(73:2,(74:1,((75:5,(77:1,78:3):3):8,((76:5,(79:1,80:0.0):13):13,(81:3,82:8):11):23):11):8):18):36):23):24):11):6):20):5,47:2):12):14,(19:7,(((20:3,21:2):5,22:3):19,(((23:4,(24:6,((25:10,((((((((26:0.0,28:0.0):3,(32:0.0,33:0.0):4):2,(29:0.0,(30:0.0,35:1):0.0):3):2,27:2):3,34:5):2,(31:1,36:0.0):1):11,(((39:2,((((40:0.0,44:0.0):0.0,42:1):2,43:1):2,41:6):3):3,88:0.0):0.0,86:4):25):13,38:12):7):8,37:9):12):13):1,87:3):26,45:8):24):30):19):12):11):9,5:9):18,4:6):3):7):0.0;
	TREE Imported_tree_88 = (1:10,(2:12,(((3:2,(((6:8,(9:3,((10:1,14:5):11,((11:12,((12:0.0,13:5):17,((16:1,17:0.0):5,18:5):4):6):9,15:6):15):6):13):16,7:16):16,((8:12,((46:10,(48:3,(49:6,((50:6,(51:10,(52:10,53:2):8):10):25,(54:4,((((55:14,(58:3,61:0.0):14):14,(56:7,(57:11,60:7):10):10):4,((59:1,62:3):4,(((63:2,66:2):3,65:2):3,64:0.0):8):8):25,((((((67:6,(69:1,70:2):9):8,68:12):15,(83:15,(84:1,85:5):17):30):2,71:0.0):20,72:10):29,(73:2,(74:1,((75:5,(77:1,78:3):3):8,((76:5,(79:1,80:0.0):13):13,(81:3,82:8):11):23):11):8):18):36):23):24):11):6):20):5,47:2):12):14,(19:7,(((20:3,21:2):5,22:3):19,(((23:4,(24:6,((25:10,(((((((26:0.0,28:0.0):3,(32:0.0,33:0.0):4):2,(29:0.0,(30:0.0,35:1):0.0):3):4,(27:1,(31:1,36:0.0):0.0):2):3,34:5):11,(((39:2,(((40:0.0,44:0.0):0.0,41:2):4,(42:3,43:1):2):3):3,88:0.0):0.0,86:4):25):13,38:12):7):8,37:9):12):13):1,87:3):26,45:8):24):30):19):12):11):9,5:9):18,4:6):3):7):0.0;
	TREE Imported_tree_89 = (1:10,(2:12,(((3:2,(((6:8,(9:3,((10:1,14:5):11,((11:12,((12:0.0,13:5):17,((16:1,17:0.0):5,18:5):4):6):9,15:6):15):6):13):16,7:16):16,((8:12,((46:10,(48:3,(49:6,((50:6,(51:10,(52:10,53:2):8):10):25,(54:4,((((55:14,(58:3,61:0.0):14):14,(56:7,(57:11,60:7):10):10):4,((59:1,62:3):4,(((63:2,66:2):3,65:2):3,64:0.0):8):8):25,((((((67:6,(69:1,70:2):9):8,68:12):15,(83:15,(84:1,85:5):17):30):2,71:0.0):20,72:10):29,(73:2,(74:1,((75:5,(77:1,78:3):3):8,((76:5,(79:1,80:0.0):13):13,(81:3,82:8):11):23):11):8):18):36):23):24):11):6):20):5,47:2):12):14,(19:7,(((20:3,21:2):5,22:3):19,(((23:4,(24:6,((25:10,((((((((26:0.0,28:0.0):3,(32:0.0,33:0.0):4):2,(29:0.0,(30:0.0,35:1):0.0):3):2,(31:1,36:0.0):1):2,27:2):3,34:5):11,(((39:2,(((40:0.0,44:0.0):0.0,41:2):4,(42:3,43:1):2):3):3,88:0.0):0.0,86:4):25):13,38:12):7):8,37:9):12):13):1,87:3):26,45:8):24):30):19):12):11):9,5:9):18,4:6):3):7):0.0;
	TREE Imported_tree_90 = (1:10,(2:12,(((3:2,(((6:8,(9:3,((10:1,14:5):11,((11:12,((12:0.0,13:5):17,((16:1,17:0.0):5,18:5):4):6):9,15:6):15):6):13):16,7:16):16,((8:12,((46:10,(48:3,(49:6,((50:6,(51:10,(52:10,53:2):8):10):25,(54:4,((((55:14,(58:3,61:0.0):14):14,(56:7,(57:11,60:7):10):10):4,((59:1,62:3):4,(((63:2,66:2):3,65:2):3,64:0.0):8):8):25,((((((67:6,(69:1,70:2):9):8,68:12):15,(83:15,(84:1,85:5):17):30):2,71:0.0):20,72:10):29,(73:2,(74:1,((75:5,(77:1,78:3):3):8,((76:5,(79:1,80:0.0):13):13,(81:3,82:8):11):23):11):8):18):36):23):24):11):6):20):5,47:2):12):14,(19:7,(((20:3,21:2):5,22:3):19,(((23:4,(24:6,((25:10,(((((((26:0.0,28:0.0):3,(32:0.0,33:0.0):4):4,((29:0.0,(30:0.0,35:1):0.0):1,(31:1,36:0.0):0.0):3):2,27:2):3,34:5):11,(((39:2,(((40:0.0,44:0.0):0.0,41:2):4,(42:3,43:1):2):3):3,88:0.0):0.0,86:4):25):13,38:12):7):8,37:9):12):13):1,87:3):26,45:8):24):30):19):12):11):9,5:9):18,4:6):3):7):0.0;
	TREE Imported_tree_91 = (1:9,((2:12,(4:7,(5:9,(((6:8,(9:3,((10:1,14:5):11,((11:12,((12:0.0,13:5):17,((16:1,17:0.0):5,18:5):4):6):9,15:6):15):6):13):16,7:16):17,(((8:2,47:1):12,(46:11,(48:3,(49:6,((50:6,(51:10,(52:10,53:2):8):10):25,(54:4,((((55:14,(58:3,61:0.0):14):14,(56:7,(57:11,60:7):10):10):4,((59:1,62:3):4,(((63:2,66:2):3,65:2):3,64:0.0):8):8):25,(((((67:5,(69:1,70:2):10):8,68:12):14,(71:1,(83:15,(84:1,85:5):17):4):28):21,72:10):28,(73:2,(74:1,((75:5,(77:1,78:3):3):8,((76:5,(79:1,80:0.0):13):13,(81:3,82:8):11):23):11):8):18):36):23):24):11):6):19):16):14,(19:7,(((20:3,21:2):5,22:3):19,(((23:4,(24:6,((25:10,((((((((26:0.0,28:0.0):3,(32:0.0,33:0.0):4):4,(29:0.0,((30:0.0,35:1):0.0,36:0.0):0.0):3):2,27:2):0.0,31:2):14,((39:2,((((40:0.0,42:1):0.0,86:4):2,43:1):2,41:6):3):2,(44:0.0,88:1):0.0):25):2,34:4):12,38:12):7):8,37:9):12):13):1,87:3):26,45:8):24):30):19):11):10):25):3):3,3:1):8):0.0;
	TREE Imported_tree_92 = (1:10,(2:12,(((3:2,(((6:8,(9:3,((10:1,14:5):11,((11:12,((12:0.0,13:5):17,((16:1,17:0.0):5,18:5):4):6):9,15:6):15):6):13):16,7:16):16,(((8:2,47:1):12,(46:11,(48:3,(49:6,((50:6,(51:10,(52:10,53:2):8):10):25,(54:4,((((55:14,(58:3,61:0.0):14):14,(56:7,(57:11,60:7):10):10):4,((59:1,62:3):4,(((63:2,66:2):3,65:2):3,64:0.0):8):8):25,(((((67:5,(69:1,70:2):10):8,68:12):14,(71:1,(83:15,(84:1,85:5):17):4):28):21,72:10):28,(73:2,(74:1,((75:5,(77:1,78:3):3):8,((76:5,(79:1,80:0.0):13):13,(81:3,82:8):11):23):11):8):18):36):23):24):11):6):19):16):14,(19:7,(((20:3,21:2):5,22:3):19,(((23:4,(24:6,((25:10,((((((((26:0.0,28:0.0):3,(32:0.0,33:0.0):4):4,(29:0.0,((30:0.0,35:1):0.0,36:0.0):0.0):3):0.0,31:2):2,27:2):14,((39:2,((((40:0.0,42:1):0.0,86:4):2,43:1):2,41:6):3):2,(44:0.0,88:1):0.0):25):2,34:4):12,38:12):7):8,37:9):12):13):1,87:3):26,45:8):24):30):19):12):11):9,5:9):18,4:6):3):7):0.0;
	TREE Imported_tree_93 = (1:10,(2:12,(((3:2,(((6:8,(9:3,((10:1,14:5):11,((11:12,((12:0.0,13:5):17,((16:1,17:0.0):5,18:5):4):6):9,15:6):15):6):13):16,7:16):16,(((8:2,47:1):12,(46:11,(48:3,(49:6,((50:6,(51:10,(52:10,53:2):8):10):25,(54:4,((((55:14,(58:3,61:0.0):14):14,(56:7,(57:11,60:7):10):10):4,((59:1,62:3):4,(((63:2,66:2):3,65:2):3,64:0.0):8):8):25,(((((67:5,(69:1,70:2):10):8,68:12):14,(71:1,(83:15,(84:1,85:5):17):4):28):21,72:10):28,(73:2,(74:1,((75:5,(77:1,78:3):3):8,((76:5,(79:1,80:0.0):13):13,(81:3,82:8):11):23):11):8):18):36):23):24):11):6):19):16):14,(19:7,(((20:3,21:2):5,22:3):19,(((23:4,(24:6,((25:10,((((((((26:0.0,28:0.0):3,(32:0.0,33:0.0):4):1,31:2):3,(29:0.0,((30:0.0,35:1):0.0,36:0.0):0.0):3):2,27:2):14,((39:2,((((40:0.0,42:1):0.0,86:4):2,43:1):2,41:6):3):2,(44:0.0,88:1):0.0):25):2,34:4):12,38:12):7):8,37:9):12):13):1,87:3):26,45:8):24):30):19):12):11):9,5:9):18,4:6):3):7):0.0;
	TREE Imported_tree_94 = (1:10,(2:12,(((3:2,(((6:8,(9:3,((10:1,14:5):11,((11:12,((12:0.0,13:5):17,((16:1,17:0.0):5,18:5):4):6):9,15:6):15):6):13):16,7:16):16,(((8:2,47:1):12,(46:11,(48:3,(49:6,((50:6,(51:10,(52:10,53:2):8):10):25,(54:4,((((55:14,(58:3,61:0.0):14):14,(56:7,(57:11,60:7):10):10):4,((59:1,62:3):4,(((63:2,66:2):3,65:2):3,64:0.0):8):8):25,(((((67:5,(69:1,70:2):10):8,68:12):14,(71:1,(83:15,(84:1,85:5):17):4):28):21,72:10):28,(73:2,(74:1,((75:5,(77:1,78:3):3):8,((76:5,(79:1,80:0.0):13):13,(81:3,82:8):11):23):11):8):18):36):23):24):11):6):19):16):14,(19:7,(((20:3,21:2):5,22:3):19,(((23:4,(24:6,((25:10,((((((((26:0.0,28:0.0):3,(32:0.0,33:0.0):4):4,(29:0.0,((30:0.0,35:1):0.0,36:0.0):0.0):3):2,27:2):0.0,31:2):3,34:5):12,((39:2,((((40:0.0,42:1):0.0,86:4):2,43:1):2,41:6):3):2,(44:0.0,88:1):0.0):25):12,38:12):7):8,37:9):12):13):1,87:3):26,45:8):24):30):19):12):11):9,5:9):18,4:6):3):7):0.0;
	TREE Imported_tree_95 = (1:10,(2:12,(((3:2,(((6:8,(9:3,((10:1,14:5):11,((11:12,((12:0.0,13:5):17,((16:1,17:0.0):5,18:5):4):6):9,15:6):15):6):13):16,7:16):16,(((8:2,47:1):12,(46:11,(48:3,(49:6,((50:6,(51:10,(52:10,53:2):8):10):25,(54:4,((((55:14,(58:3,61:0.0):14):14,(56:7,(57:11,60:7):10):10):4,((59:1,62:3):4,(((63:2,66:2):3,65:2):3,64:0.0):8):8):25,(((((67:5,(69:1,70:2):10):8,68:12):14,(71:1,(83:15,(84:1,85:5):17):4):28):21,72:10):28,(73:2,(74:1,((75:5,(77:1,78:3):3):8,((76:5,(79:1,80:0.0):13):13,(81:3,82:8):11):23):11):8):18):36):23):24):11):6):19):16):14,(19:7,(((20:3,21:2):5,22:3):19,(((23:4,(24:6,((25:10,((((((((26:0.0,28:0.0):3,(32:0.0,33:0.0):4):4,(29:0.0,((30:0.0,35:1):0.0,36:0.0):0.0):3):2,27:2):3,34:5):0.0,31:2):12,((39:2,((((40:0.0,42:1):0.0,86:4):2,43:1):2,41:6):3):2,(44:0.0,88:1):0.0):25):12,38:12):7):8,37:9):12):13):1,87:3):26,45:8):24):30):19):12):11):9,5:9):18,4:6):3):7):0.0;
	TREE Imported_tree_96 = (1:10,(2:12,(((3:2,(((6:8,(9:3,((10:1,14:5):11,((11:12,((12:0.0,13:5):17,((16:1,17:0.0):5,18:5):4):6):9,15:6):15):6):13):16,7:16):16,(((8:2,47:1):12,(46:11,(48:3,(49:6,((50:6,(51:10,(52:10,53:2):8):10):25,(54:4,((((55:14,(58:3,61:0.0):14):14,(56:7,(57:11,60:7):10):10):4,((59:1,62:3):4,(((63:2,66:2):3,65:2):3,64:0.0):8):8):25,(((((67:5,(69:1,70:2):10):8,68:12):14,(71:1,(83:15,(84:1,85:5):17):4):28):21,72:10):28,(73:2,(74:1,((75:5,(77:1,78:3):3):8,((76:5,(79:1,80:0.0):13):13,(81:3,82:8):11):23):11):8):18):36):23):24):11):6):19):16):14,(19:7,(((20:3,21:2):5,22:3):19,(((23:4,(24:6,((25:10,(((((((((26:0.0,28:0.0):3,(32:0.0,33:0.0):4):4,(29:0.0,(30:0.0,36:0.0):0.0):3):2,27:2):0.0,31:2):1,35:1):13,((39:2,((((40:0.0,42:1):0.0,86:4):2,43:1):2,41:6):3):2,(44:0.0,88:1):0.0):25):2,34:4):12,38:12):7):8,37:9):12):13):1,87:3):26,45:8):24):30):19):12):11):9,5:9):18,4:6):3):7):0.0;
	TREE Imported_tree_97 = (1:10,(2:12,(((3:2,(((6:8,(9:3,((10:1,14:5):11,((11:12,((12:0.0,13:5):17,((16:1,17:0.0):5,18:5):4):6):9,15:6):15):6):13):16,7:16):16,(((8:2,47:1):12,(46:11,(48:3,(49:6,((50:6,(51:10,(52:10,53:2):8):10):25,(54:4,((((55:14,(58:3,61:0.0):14):14,(56:7,(57:11,60:7):10):10):4,((59:1,62:3):4,(((63:2,66:2):3,65:2):3,64:0.0):8):8):25,(((((67:5,(69:1,70:2):10):8,68:12):14,(71:1,(83:15,(84:1,85:5):17):4):28):21,72:10):28,(73:2,(74:1,((75:5,(77:1,78:3):3):8,((76:5,(79:1,80:0.0):13):13,(81:3,82:8):11):23):11):8):18):36):23):24):11):6):19):16):14,(19:7,(((20:3,21:2):5,22:3):19,(((23:4,(24:6,((25:10,(((((((((26:0.0,28:0.0):3,(32:0.0,33:0.0):4):2,(29:0.0,(30:0.0,35:1):0.0):3):2,27:2):0.0,31:2):16,((39:2,((((40:0.0,42:1):0.0,86:4):2,43:1):2,41:6):3):2,(44:0.0,88:1):0.0):25):2,34:4):0.0,36:0.0):12,38:12):7):8,37:9):12):13):1,87:3):26,45:8):24):30):19):12):11):9,5:9):18,4:6):3):7):0.0;
	TREE Imported_tree_98 = (1:10,(2:12,(((3:2,(((6:8,(9:3,((10:1,14:5):11,((11:12,((12:0.0,13:5):17,((16:1,17:0.0):5,18:5):4):6):9,15:6):15):6):13):16,7:16):16,(((8:2,47:1):12,(46:11,(48:3,(49:6,((50:6,(51:10,(52:10,53:2):8):10):25,(54:4,((((55:14,(58:3,61:0.0):14):14,(56:7,(57:11,60:7):10):10):4,((59:1,62:3):4,(((63:2,66:2):3,65:2):3,64:0.0):8):8):25,(((((67:5,(69:1,70:2):10):8,68:12):14,(71:1,(83:15,(84:1,85:5):17):4):28):21,72:10):28,(73:2,(74:1,((75:5,(77:1,78:3):3):8,((76:5,(79:1,80:0.0):13):13,(81:3,82:8):11):23):11):8):18):36):23):24):11):6):19):16):14,(19:7,(((20:3,21:2):5,22:3):19,(((23:4,(24:6,((25:10,(((((((((26:0.0,28:0.0):3,(32:0.0,33:0.0):4):2,(29:0.0,(30:0.0,35:1):0.0):3):2,27:2):0.0,31:2):16,((39:2,((((40:0.0,42:1):0.0,86:4):2,43:1):2,41:6):3):2,(44:0.0,88:1):0.0):25):0.0,36:0.0):2,34:4):12,38:12):7):8,37:9):12):13):1,87:3):26,45:8):24):30):19):12):11):9,5:9):18,4:6):3):7):0.0;
	TREE Imported_tree_99 = (1:10,(2:12,(((3:2,(((6:8,(9:3,((10:1,14:5):11,((11:12,((12:0.0,13:5):17,((16:1,17:0.0):5,18:5):4):6):9,15:6):15):6):13):16,7:16):16,(((8:2,47:1):12,(46:11,(48:3,(49:6,((50:6,(51:10,(52:10,53:2):8):10):25,(54:4,((((55:14,(58:3,61:0.0):14):14,(56:7,(57:11,60:7):10):10):4,((59:1,62:3):4,(((63:2,66:2):3,65:2):3,64:0.0):8):8):25,(((((67:5,(69:1,70:2):10):8,68:12):14,(71:1,(83:15,(84:1,85:5):17):4):28):21,72:10):28,(73:2,(74:1,((75:5,(77:1,78:3):3):8,((76:5,(79:1,80:0.0):13):13,(81:3,82:8):11):23):11):8):18):36):23):24):11):6):19):16):14,(19:7,(((20:3,21:2):5,22:3):19,(((23:4,(24:6,((25:10,(((((((((26:0.0,28:0.0):3,(32:0.0,33:0.0):4):2,(29:0.0,(30:0.0,35:1):0.0):3):2,27:2):0.0,31:2):2,36:0.0):14,((39:2,((((40:0.0,42:1):0.0,86:4):2,43:1):2,41:6):3):2,(44:0.0,88:1):0.0):25):2,34:4):12,38:12):7):8,37:9):12):13):1,87:3):26,45:8):24):30):19):12):11):9,5:9):18,4:6):3):7):0.0;
	TREE Imported_tree_100 = (1:10,(2:12,(((3:2,(((6:8,(9:3,((10:1,14:5):11,((11:12,((12:0.0,13:5):17,((16:1,17:0.0):5,18:5):4):6):9,15:6):15):6):13):16,7:16):16,(((8:2,47:1):12,(46:11,(48:3,(49:6,((50:6,(51:10,(52:10,53:2):8):10):25,(54:4,((((55:14,(58:3,61:0.0):14):14,(56:7,(57:11,60:7):10):10):4,((59:1,62:3):4,(((63:2,66:2):3,65:2):3,64:0.0):8):8):25,(((((67:5,(69:1,70:2):10):8,68:12):14,(71:1,(83:15,(84:1,85:5):17):4):28):21,72:10):28,(73:2,(74:1,((75:5,(77:1,78:3):3):8,((76:5,(79:1,80:0.0):13):13,(81:3,82:8):11):23):11):8):18):36):23):24):11):6):19):16):14,(19:7,(((20:3,21:2):5,22:3):19,(((23:4,(24:6,((25:10,((((((((26:0.0,28:0.0):3,(32:0.0,33:0.0):4):2,(29:0.0,(30:0.0,35:1):0.0):3):2,27:2):2,(31:1,36:0.0):1):14,((39:2,((((40:0.0,42:1):0.0,86:4):2,43:1):2,41:6):3):2,(44:0.0,88:1):0.0):25):2,34:4):12,38:12):7):8,37:9):12):13):1,87:3):26,45:8):24):30):19):12):11):9,5:9):18,4:6):3):7):0.0;
	TREE Imported_tree_101 = (1:10,(2:12,(((3:2,(((6:8,(9:3,((10:1,14:5):11,((11:12,((12:0.0,13:5):17,((16:1,17:0.0):5,18:5):4):6):9,15:6):15):6):13):16,7:16):16,(((8:2,47:1):12,(46:11,(48:3,(49:6,((50:6,(51:10,(52:10,53:2):8):10):25,(54:4,((((55:14,(58:3,61:0.0):14):14,(56:7,(57:11,60:7):10):10):4,((59:1,62:3):4,(((63:2,66:2):3,65:2):3,64:0.0):8):8):25,(((((67:5,(69:1,70:2):10):8,68:12):14,(71:1,(83:15,(84:1,85:5):17):4):28):21,72:10):28,(73:2,(74:1,((75:5,(77:1,78:3):3):8,((76:5,(79:1,80:0.0):13):13,(81:3,82:8):11):23):11):8):18):36):23):24):11):6):19):16):14,(19:7,(((20:3,21:2):5,22:3):19,(((23:4,(24:6,((25:10,((((((((26:0.0,28:0.0):3,(32:0.0,33:0.0):4):2,(29:0.0,(30:0.0,35:1):0.0):3):2,27:2):0.0,31:2):15,(36:0.0,((39:2,((((40:0.0,42:1):0.0,86:4):2,43:1):2,41:6):3):2,(44:0.0,88:1):0.0):7):19):2,34:4):12,38:12):7):8,37:8):13):13):1,87:3):26,45:8):24):30):19):12):11):9,5:9):18,4:6):3):7):0.0;
	TREE Imported_tree_102 = (1:10,(2:12,(((3:2,(((6:8,(9:3,((10:1,14:5):11,((11:12,((12:0.0,13:5):17,((16:1,17:0.0):5,18:5):4):6):9,15:6):15):6):13):16,7:16):16,(((8:2,47:1):12,(46:11,(48:3,(49:6,((50:6,(51:10,(52:10,53:2):8):10):25,(54:4,((((55:14,(58:3,61:0.0):14):14,(56:7,(57:11,60:7):10):10):4,((59:1,62:3):4,(((63:2,66:2):3,65:2):3,64:0.0):8):8):25,(((((67:5,(69:1,70:2):10):8,68:12):14,(71:1,(83:15,(84:1,85:5):17):4):28):21,72:10):28,(73:2,(74:1,((75:5,(77:1,78:3):3):8,((76:5,(79:1,80:0.0):13):13,(81:3,82:8):11):23):11):8):18):36):23):24):11):6):19):16):14,(19:7,(((20:3,21:2):5,22:3):19,(((23:4,(24:6,((25:10,((((((((26:0.0,28:0.0):3,(32:0.0,33:0.0):4):2,(29:0.0,(30:0.0,35:1):0.0):3):2,27:2):0.0,31:2):15,((36:0.0,(44:0.0,88:1):0.0):0.0,(39:2,((((40:0.0,42:1):0.0,86:4):2,43:1):2,41:6):3):9):19):2,34:4):12,38:12):7):8,37:8):13):13):1,87:3):26,45:8):24):30):19):12):11):9,5:9):18,4:6):3):7):0.0;
	TREE Imported_tree_103 = (1:10,(2:12,(((3:2,(((6:8,(9:3,((10:1,14:5):11,((11:12,((12:0.0,13:5):17,((16:1,17:0.0):5,18:5):4):6):9,15:6):15):6):13):16,7:16):16,(((8:2,47:1):12,(46:11,(48:3,(49:6,((50:6,(51:10,(52:10,53:2):8):10):25,(54:4,((((55:14,(58:3,61:0.0):14):14,(56:7,(57:11,60:7):10):10):4,((59:1,62:3):4,(((63:2,66:2):3,65:2):3,64:0.0):8):8):25,(((((67:5,(69:1,70:2):10):8,68:12):14,(71:1,(83:15,(84:1,85:5):17):4):28):21,72:10):28,(73:2,(74:1,((75:5,(77:1,78:3):3):8,((76:5,(79:1,80:0.0):13):13,(81:3,82:8):11):23):11):8):18):36):23):24):11):6):19):16):14,(19:7,(((20:3,21:2):5,22:3):19,(((23:4,(24:6,((25:10,((((((((26:0.0,28:0.0):3,(32:0.0,33:0.0):4):4,(29:0.0,((30:0.0,35:1):0.0,36:0.0):0.0):3):2,27:2):0.0,31:2):14,(((((39:0.0,86:2):4,(40:0.0,42:1):1):2,43:2):3,41:5):3,(44:0.0,88:1):0.0):25):2,34:4):12,38:12):7):8,37:9):12):13):1,87:3):26,45:8):24):30):19):12):11):9,5:9):18,4:6):3):7):0.0;
	TREE Imported_tree_104 = (1:10,(2:12,(((3:2,(((6:8,(9:3,((10:1,14:5):11,((11:12,((12:0.0,13:5):17,((16:1,17:0.0):5,18:5):4):6):9,15:6):15):6):13):16,7:16):16,(((8:2,47:1):12,(46:11,(48:3,(49:6,((50:6,(51:10,(52:10,53:2):8):10):25,(54:4,((((55:14,(58:3,61:0.0):14):14,(56:7,(57:11,60:7):10):10):4,((59:1,62:3):4,(((63:2,66:2):3,65:2):3,64:0.0):8):8):25,(((((67:5,(69:1,70:2):10):8,68:12):14,(71:1,(83:15,(84:1,85:5):17):4):28):21,72:10):28,(73:2,(74:1,((75:5,(77:1,78:3):3):8,((76:5,(79:1,80:0.0):13):13,(81:3,82:8):11):23):11):8):18):36):23):24):11):6):19):16):14,(19:7,(((20:3,21:2):5,22:3):19,(((23:4,(24:6,((25:10,((((((((26:0.0,28:0.0):3,(32:0.0,33:0.0):4):4,(29:0.0,((30:0.0,35:1):0.0,36:0.0):0.0):3):2,27:2):0.0,31:2):14,((39:2,(40:0.0,(41:6,((42:0.0,86:3):4,43:1):2):0.0):3):2,(44:0.0,88:1):0.0):25):2,34:4):12,38:12):7):8,37:9):12):13):1,87:3):26,45:8):24):30):19):12):11):9,5:9):18,4:6):3):7):0.0;
	TREE Imported_tree_105 = (1:10,(2:12,(((3:2,(((6:8,(9:3,((10:1,14:5):11,((11:12,((12:0.0,13:5):17,((16:1,17:0.0):5,18:5):4):6):9,15:6):15):6):13):16,7:16):16,(((8:2,47:1):12,(46:11,(48:3,(49:6,((50:6,(51:10,(52:10,53:2):8):10):25,(54:4,((((55:14,(58:3,61:0.0):14):14,(56:7,(57:11,60:7):10):10):4,((59:1,62:3):4,(((63:2,66:2):3,65:2):3,64:0.0):8):8):25,(((((67:5,(69:1,70:2):10):8,68:12):14,(71:1,(83:15,(84:1,85:5):17):4):28):21,72:10):28,(73:2,(74:1,((75:5,(77:1,78:3):3):8,((76:5,(79:1,80:0.0):13):13,(81:3,82:8):11):23):11):8):18):36):23):24):11):6):19):16):14,(19:7,(((20:3,21:2):5,22:3):19,(((23:4,(24:6,((25:10,((((((((26:0.0,28:0.0):3,(32:0.0,33:0.0):4):4,(29:0.0,((30:0.0,35:1):0.0,36:0.0):0.0):3):2,27:2):0.0,31:2):14,((39:2,((40:0.0,((42:0.0,86:3):4,43:1):0.0):2,41:6):3):2,(44:0.0,88:1):0.0):25):2,34:4):12,38:12):7):8,37:9):12):13):1,87:3):26,45:8):24):30):19):12):11):9,5:9):18,4:6):3):7):0.0;
	TREE Imported_tree_106 = (1:10,(2:12,(((3:2,(((6:8,(9:3,((10:1,14:5):11,((11:12,((12:0.0,13:5):17,((16:1,17:0.0):5,18:5):4):6):9,15:6):15):6):13):16,7:16):16,(((8:2,47:1):12,(46:11,(48:3,(49:6,((50:6,(51:10,(52:10,53:2):8):10):25,(54:4,((((55:14,(58:3,61:0.0):14):14,(56:7,(57:11,60:7):10):10):4,((59:1,62:3):4,(((63:2,66:2):3,65:2):3,64:0.0):8):8):25,(((((67:5,(69:1,70:2):10):8,68:12):14,(71:1,(83:15,(84:1,85:5):17):4):28):21,72:10):28,(73:2,(74:1,((75:5,(77:1,78:3):3):8,((76:5,(79:1,80:0.0):13):13,(81:3,82:8):11):23):11):8):18):36):23):24):11):6):19):16):14,(19:7,(((20:3,21:2):5,22:3):19,(((23:4,(24:6,((25:10,((((((((26:0.0,28:0.0):3,(32:0.0,33:0.0):4):4,(29:0.0,((30:0.0,35:1):0.0,36:0.0):0.0):3):2,27:2):0.0,31:2):14,((39:2,(((40:0.0,(42:0.0,86:3):2):2,43:1):2,41:6):3):2,(44:0.0,88:1):0.0):25):2,34:4):12,38:12):7):8,37:9):12):13):1,87:3):26,45:8):24):30):19):12):11):9,5:9):18,4:6):3):7):0.0;
	TREE Imported_tree_107 = (1:10,(2:12,(((3:2,(((6:8,(9:3,((10:1,14:5):11,((11:12,((12:0.0,13:5):17,((16:1,17:0.0):5,18:5):4):6):9,15:6):15):6):13):16,7:16):16,(((8:2,47:1):12,(46:11,(48:3,(49:6,((50:6,(51:10,(52:10,53:2):8):10):25,(54:4,((((55:14,(58:3,61:0.0):14):14,(56:7,(57:11,60:7):10):10):4,((59:1,62:3):4,(((63:2,66:2):3,65:2):3,64:0.0):8):8):25,(((((67:5,(69:1,70:2):10):8,68:12):14,(71:1,(83:15,(84:1,85:5):17):4):28):21,72:10):28,(73:2,(74:1,((75:5,(77:1,78:3):3):8,((76:5,(79:1,80:0.0):13):13,(81:3,82:8):11):23):11):8):18):36):23):24):11):6):19):16):14,(19:7,(((20:3,21:2):5,22:3):19,(((23:4,(24:6,((25:10,((((((((26:0.0,28:0.0):3,(32:0.0,33:0.0):4):4,(29:0.0,((30:0.0,35:1):0.0,36:0.0):0.0):3):2,27:2):0.0,31:2):14,((39:2,(((40:0.0,43:0.0):1,(42:0.0,86:3):4):2,41:6):3):2,(44:0.0,88:1):0.0):25):2,34:4):12,38:12):7):8,37:9):12):13):1,87:3):26,45:8):24):30):19):12):11):9,5:9):18,4:6):3):7):0.0;
	TREE Imported_tree_108 = (1:10,(2:12,(((3:2,(((6:8,(9:3,((10:1,14:5):11,((11:12,((12:0.0,13:5):17,((16:1,17:0.0):5,18:5):4):6):9,15:6):15):6):13):16,7:16):16,(((8:2,47:1):12,(46:11,(48:3,(49:6,((50:6,(51:10,(52:10,53:2):8):10):25,(54:4,((((55:14,(58:3,61:0.0):14):14,(56:7,(57:11,60:7):10):10):4,((59:1,62:3):4,(((63:2,66:2):3,65:2):3,64:0.0):8):8):25,(((((67:5,(69:1,70:2):10):8,68:12):14,(71:1,(83:15,(84:1,85:5):17):4):28):21,72:10):28,(73:2,(74:1,((75:5,(77:1,78:3):3):8,((76:5,(79:1,80:0.0):13):13,(81:3,82:8):11):23):11):8):18):36):23):24):11):6):19):16):14,(19:7,(((20:3,21:2):5,22:3):19,(((23:4,(24:6,((25:10,((((((((26:0.0,28:0.0):3,(32:0.0,33:0.0):4):4,(29:0.0,((30:0.0,35:1):0.0,36:0.0):0.0):3):2,27:2):0.0,31:2):13,((39:2,((((40:0.0,42:1):0.0,86:4):2,43:1):2,(41:2,44:0.0):4):3):3,88:0.0):25):2,34:4):13,38:12):7):8,37:9):12):13):1,87:3):26,45:8):24):30):19):12):11):9,5:9):18,4:6):3):7):0.0;
	TREE Imported_tree_109 = (1:10,(2:12,(((3:2,(((6:8,(9:3,((10:1,14:5):11,((11:12,((12:0.0,13:5):17,((16:1,17:0.0):5,18:5):4):6):9,15:6):15):6):13):16,7:16):16,(((8:2,47:1):12,(46:11,(48:3,(49:6,((50:6,(51:10,(52:10,53:2):8):10):25,(54:4,((((55:14,(58:3,61:0.0):14):14,(56:7,(57:11,60:7):10):10):4,((59:1,62:3):4,(((63:2,66:2):3,65:2):3,64:0.0):8):8):25,(((((67:5,(69:1,70:2):10):8,68:12):14,(71:1,(83:15,(84:1,85:5):17):4):28):21,72:10):28,(73:2,(74:1,((75:5,(77:1,78:3):3):8,((76:5,(79:1,80:0.0):13):13,(81:3,82:8):11):23):11):8):18):36):23):24):11):6):19):16):14,(19:7,(((20:3,21:2):5,22:3):19,(((23:4,(24:6,((25:10,((((((((26:0.0,28:0.0):3,(32:0.0,33:0.0):4):4,(29:0.0,((30:0.0,35:1):0.0,36:0.0):0.0):3):2,27:2):0.0,31:2):13,((39:2,(((((40:0.0,42:1):0.0,86:4):2,43:1):0.0,44:0.0):2,41:6):3):3,88:0.0):25):2,34:4):13,38:12):7):8,37:9):12):13):1,87:3):26,45:8):24):30):19):12):11):9,5:9):18,4:6):3):7):0.0;
	TREE Imported_tree_110 = (1:10,(2:12,(((3:2,(((6:8,(9:3,((10:1,14:5):11,((11:12,((12:0.0,13:5):17,((16:1,17:0.0):5,18:5):4):6):9,15:6):15):6):13):16,7:16):16,(((8:2,47:1):12,(46:11,(48:3,(49:6,((50:6,(51:10,(52:10,53:2):8):10):25,(54:4,((((55:14,(58:3,61:0.0):14):14,(56:7,(57:11,60:7):10):10):4,((59:1,62:3):4,(((63:2,66:2):3,65:2):3,64:0.0):8):8):25,(((((67:5,(69:1,70:2):10):8,68:12):14,(71:1,(83:15,(84:1,85:5):17):4):28):21,72:10):28,(73:2,(74:1,((75:5,(77:1,78:3):3):8,((76:5,(79:1,80:0.0):13):13,(81:3,82:8):11):23):11):8):18):36):23):24):11):6):19):16):14,(19:7,(((20:3,21:2):5,22:3):19,(((23:4,(24:6,((25:10,((((((((26:0.0,28:0.0):3,(32:0.0,33:0.0):4):4,(29:0.0,((30:0.0,35:1):0.0,36:0.0):0.0):3):2,27:2):0.0,31:2):13,((39:2,(((((40:0.0,42:1):0.0,86:4):0.0,44:0.0):2,43:1):2,41:6):3):3,88:0.0):25):2,34:4):13,38:12):7):8,37:9):12):13):1,87:3):26,45:8):24):30):19):12):11):9,5:9):18,4:6):3):7):0.0;
	TREE Imported_tree_111 = (1:10,(2:12,(((3:2,(((6:8,(9:3,((10:1,14:5):11,((11:12,((12:0.0,13:5):17,((16:1,17:0.0):5,18:5):4):6):9,15:6):15):6):13):16,7:16):16,(((8:2,47:1):12,(46:11,(48:3,(49:6,((50:6,(51:10,(52:10,53:2):8):10):25,(54:4,((((55:14,(58:3,61:0.0):14):14,(56:7,(57:11,60:7):10):10):4,((59:1,62:3):4,(((63:2,66:2):3,65:2):3,64:0.0):8):8):25,(((((67:5,(69:1,70:2):10):8,68:12):14,(71:1,(83:15,(84:1,85:5):17):4):28):21,72:10):28,(73:2,(74:1,((75:5,(77:1,78:3):3):8,((76:5,(79:1,80:0.0):13):13,(81:3,82:8):11):23):11):8):18):36):23):24):11):6):19):16):14,(19:7,(((20:3,21:2):5,22:3):19,(((23:4,(24:6,((25:10,((((((((26:0.0,28:0.0):3,(32:0.0,33:0.0):4):4,(29:0.0,((30:0.0,35:1):0.0,36:0.0):0.0):3):2,27:2):0.0,31:2):13,((39:2,((((40:0.0,42:1):0.0,86:4):2,(43:0.0,44:0.0):1):2,41:6):3):3,88:0.0):25):2,34:4):13,38:12):7):8,37:9):12):13):1,87:3):26,45:8):24):30):19):12):11):9,5:9):18,4:6):3):7):0.0;
	TREE Imported_tree_112 = (1:10,(2:12,(((3:2,(((6:8,(9:3,((10:1,14:5):11,((11:12,((12:0.0,13:5):17,((16:1,17:0.0):5,18:5):4):6):9,15:6):15):6):13):16,7:16):16,(((8:2,47:1):12,(46:11,(48:3,(49:6,((50:6,(51:10,(52:10,53:2):8):10):25,(54:4,((((55:14,(58:3,61:0.0):14):14,(56:7,(57:11,60:7):10):10):4,((59:1,62:3):4,(((63:2,66:2):3,65:2):3,64:0.0):8):8):25,(((((67:5,(69:1,70:2):10):8,68:12):14,(71:1,(83:15,(84:1,85:5):17):4):28):21,72:10):28,(73:2,(74:1,((75:5,(77:1,78:3):3):8,((76:5,(79:1,80:0.0):13):13,(81:3,82:8):11):23):11):8):18):36):23):24):11):6):19):16):14,(19:7,(((20:3,21:2):5,22:3):19,(((23:4,(24:6,((25:10,((((((((26:0.0,28:0.0):3,(32:0.0,33:0.0):4):4,(29:0.0,((30:0.0,35:1):0.0,36:0.0):0.0):3):2,27:2):0.0,31:2):13,((39:2,((((40:0.0,42:1):0.0,(44:0.0,86:1):3):2,43:1):2,41:6):3):3,88:0.0):25):2,34:4):13,38:12):7):8,37:9):12):13):1,87:3):26,45:8):24):30):19):12):11):9,5:9):18,4:6):3):7):0.0;
	TREE Imported_tree_113 = (1:10,(2:12,(((3:2,(((6:8,(9:3,((10:1,14:5):11,((11:12,((12:0.0,13:5):17,((16:1,17:0.0):5,18:5):4):6):9,15:6):15):6):13):16,7:16):16,(((8:2,47:1):12,(46:11,(48:3,(49:6,((50:6,(51:10,(52:10,53:2):8):10):25,(54:4,((((55:14,(58:3,61:0.0):14):14,(56:7,(57:11,60:7):10):10):4,((59:1,62:3):4,((63:2,66:2):3,(64:1,65:3):1):8):8):25,(((((67:5,(69:1,70:2):10):8,68:12):14,(71:1,(83:15,(84:1,85:5):17):4):28):21,72:10):28,(73:2,(74:1,((75:5,(77:1,78:3):3):8,((76:5,(79:1,80:0.0):13):13,(81:3,82:8):11):23):11):8):18):36):23):24):11):6):19):16):14,(19:7,(((20:3,21:2):5,22:3):19,(((23:4,(24:6,((25:10,((((((((26:0.0,28:0.0):3,(32:0.0,33:0.0):4):4,(29:0.0,((30:0.0,35:1):0.0,36:0.0):0.0):3):2,27:2):0.0,31:2):14,((39:2,((((40:0.0,42:1):0.0,86:4):2,43:1):2,41:6):3):2,(44:0.0,88:1):0.0):25):2,34:4):12,38:12):7):8,37:9):12):13):1,87:3):26,45:8):24):30):19):12):11):9,5:9):18,4:6):3):7):0.0;
	TREE Imported_tree_114 = (1:10,(2:12,(((3:2,(((6:8,(9:3,((10:1,14:5):11,((11:12,((12:0.0,13:5):17,((16:1,17:0.0):5,18:5):4):6):9,15:6):15):6):13):16,7:16):16,(((8:2,47:1):12,(46:11,(48:3,(49:6,((50:6,(51:10,(52:10,53:2):8):10):25,(54:4,((((55:14,(58:3,61:0.0):14):14,(56:7,(57:11,60:7):10):10):4,((59:1,62:3):4,(((63:2,66:2):3,65:2):3,64:0.0):8):8):25,((((((67:6,(69:1,70:2):9):8,68:12):15,(83:15,(84:1,85:5):17):30):2,71:0.0):20,72:10):29,(73:2,(74:1,((75:5,(77:1,78:3):3):8,((76:5,(79:1,80:0.0):13):13,(81:3,82:8):11):23):11):8):18):36):23):24):11):6):19):16):14,(19:7,(((20:3,21:2):5,22:3):19,(((23:4,(24:6,((25:10,((((((((26:0.0,28:0.0):3,(32:0.0,33:0.0):4):4,(29:0.0,((30:0.0,35:1):0.0,36:0.0):0.0):3):2,27:2):0.0,31:2):14,((39:2,((((40:0.0,42:1):0.0,86:4):2,43:1):2,41:6):3):2,(44:0.0,88:1):0.0):25):2,34:4):12,38:12):7):8,37:9):12):13):1,87:3):26,45:8):24):30):19):12):11):9,5:9):18,4:6):3):7):0.0;
	TREE Imported_tree_115 = (1:10,(2:12,(((3:2,(((6:8,(9:3,((10:1,14:5):11,((11:12,((12:0.0,13:5):17,((16:1,17:0.0):5,18:5):4):6):9,15:6):15):6):13):16,7:16):16,(((8:2,47:1):12,(46:11,(48:3,(49:6,((50:6,(51:10,(52:10,53:2):8):10):25,(54:4,((((55:14,(58:3,61:0.0):14):14,(56:7,(57:11,60:7):10):10):4,((59:1,62:3):4,(((63:2,66:2):3,65:2):3,64:0.0):8):8):25,(((((67:5,(69:1,70:2):10):8,68:12):14,(71:1,(83:15,(84:1,85:5):17):4):28):20,72:11):29,((73:3,(74:1,((75:5,77:3):8,((76:5,(79:1,80:0.0):13):13,(81:3,82:8):11):20):11):7):5,78:2):17):36):23):24):11):6):19):16):14,(19:7,(((20:3,21:2):5,22:3):19,(((23:4,(24:6,((25:10,((((((((26:0.0,28:0.0):3,(32:0.0,33:0.0):4):4,(29:0.0,((30:0.0,35:1):0.0,36:0.0):0.0):3):2,27:2):0.0,31:2):14,((39:2,((((40:0.0,42:1):0.0,86:4):2,43:1):2,41:6):3):2,(44:0.0,88:1):0.0):25):2,34:4):12,38:12):7):8,37:9):12):13):1,87:3):26,45:8):24):30):19):12):11):9,5:9):18,4:6):3):7):0.0;
	TREE Imported_tree_116 = (1:10,(2:12,(((3:2,(((6:8,(9:3,((10:1,14:5):11,((11:12,((12:0.0,13:5):17,((16:1,17:0.0):5,18:5):4):6):9,15:6):15):6):13):16,7:16):16,(((8:2,47:1):12,(46:11,(48:3,(49:6,((50:6,(51:10,(52:10,53:2):8):10):25,(54:4,((((55:14,(58:3,61:0.0):14):14,(56:7,(57:11,60:7):10):10):4,((59:1,62:3):4,(((63:2,66:2):3,65:2):3,64:0.0):8):8):25,(((((67:5,(69:1,70:2):10):8,68:12):14,(71:1,(83:15,(84:1,85:5):17):4):28):20,72:11):28,(73:2,((74:1,((75:5,77:3):8,((76:5,(79:1,80:0.0):13):13,(81:3,82:8):11):20):11):5,78:2):8):17):37):23):24):11):6):19):16):14,(19:7,(((20:3,21:2):5,22:3):19,(((23:4,(24:6,((25:10,((((((((26:0.0,28:0.0):3,(32:0.0,33:0.0):4):4,(29:0.0,((30:0.0,35:1):0.0,36:0.0):0.0):3):2,27:2):0.0,31:2):14,((39:2,((((40:0.0,42:1):0.0,86:4):2,43:1):2,41:6):3):2,(44:0.0,88:1):0.0):25):2,34:4):12,38:12):7):8,37:9):12):13):1,87:3):26,45:8):24):30):19):12):11):9,5:9):18,4:6):3):7):0.0;
	TREE Imported_tree_117 = (1:10,(2:12,(((3:2,(((6:8,(9:3,((10:1,14:5):11,((11:12,((12:0.0,13:5):17,((16:1,17:0.0):5,18:5):4):6):9,15:6):15):6):13):16,7:16):16,(((8:2,47:1):12,(46:11,(48:3,(49:6,((50:6,(51:10,(52:10,53:2):8):10):25,(54:4,((((55:14,(58:3,61:0.0):14):14,(56:7,(57:11,60:7):10):10):4,((59:1,62:3):4,(((63:2,66:2):3,65:2):3,64:0.0):8):8):25,(((((67:5,(69:1,70:2):10):8,68:12):14,(71:1,(83:15,(84:1,85:5):17):4):28):20,72:11):28,(73:2,(74:1,(((75:5,77:3):8,((76:5,(79:1,80:0.0):13):13,(81:3,82:8):11):20):5,78:2):11):8):17):37):23):24):11):6):19):16):14,(19:7,(((20:3,21:2):5,22:3):19,(((23:4,(24:6,((25:10,((((((((26:0.0,28:0.0):3,(32:0.0,33:0.0):4):4,(29:0.0,((30:0.0,35:1):0.0,36:0.0):0.0):3):2,27:2):0.0,31:2):14,((39:2,((((40:0.0,42:1):0.0,86:4):2,43:1):2,41:6):3):2,(44:0.0,88:1):0.0):25):2,34:4):12,38:12):7):8,37:9):12):13):1,87:3):26,45:8):24):30):19):12):11):9,5:9):18,4:6):3):7):0.0;
	TREE Imported_tree_118 = (1:10,(2:12,(((3:2,(((6:8,(9:3,((10:1,14:5):11,((11:12,((12:0.0,13:5):17,((16:1,17:0.0):5,18:5):4):6):9,15:6):15):6):13):16,7:16):16,(((8:2,47:1):12,(46:11,(48:3,(49:6,((50:6,(51:10,(52:10,53:2):8):10):25,(54:4,((((55:14,(58:3,61:0.0):14):14,(56:7,(57:11,60:7):10):10):4,((59:1,62:3):4,(((63:2,66:2):3,65:2):3,64:0.0):8):8):25,(((((67:5,(69:1,70:2):10):8,68:12):14,(71:1,(83:15,(84:1,85:5):17):4):28):21,72:10):28,(73:2,(74:1,((75:5,(77:1,78:3):3):8,((76:5,(79:1,80:0.0):13):13,(81:3,82:8):11):23):11):8):18):36):23):24):11):6):19):16):14,(19:7,(((20:3,21:2):5,22:3):19,(((23:4,(24:6,((25:10,((((((((26:0.0,28:0.0):3,(32:0.0,33:0.0):4):4,(29:0.0,((30:0.0,35:1):0.0,36:0.0):0.0):3):2,27:2):0.0,31:2):14,(((39:2,(((40:0.0,42:1):2,43:1):2,41:6):3):2,(44:0.0,88:1):0.0):0.0,86:4):25):2,34:4):12,38:12):7):8,37:9):12):13):1,87:3):26,45:8):24):30):19):12):11):9,5:9):18,4:6):3):7):0.0;
	TREE Imported_tree_119 = (1:10,(2:12,(((3:2,(((6:8,(9:3,((10:1,14:5):11,((11:12,((12:0.0,13:5):17,((16:1,17:0.0):5,18:5):4):6):9,15:6):15):6):13):16,7:16):16,(((8:2,47:1):12,(46:11,(48:3,(49:6,((50:6,(51:10,(52:10,53:2):8):10):25,(54:4,((((55:14,(58:3,61:0.0):14):14,(56:7,(57:11,60:7):10):10):4,((59:1,62:3):4,(((63:2,66:2):3,65:2):3,64:0.0):8):8):25,(((((67:5,(69:1,70:2):10):8,68:12):14,(71:1,(83:15,(84:1,85:5):17):4):28):21,72:10):28,(73:2,(74:1,((75:5,(77:1,78:3):3):8,((76:5,(79:1,80:0.0):13):13,(81:3,82:8):11):23):11):8):18):36):23):24):11):6):19):16):14,(19:7,(((20:3,21:2):5,22:3):19,(((23:4,(24:6,((25:10,(((((((((26:0.0,28:0.0):3,(32:0.0,33:0.0):4):2,29:2):2,36:0.0):0.0,(30:0.0,35:1):1):2,(27:1,31:1):2):14,((39:2,((((40:0.0,42:1):0.0,86:4):2,43:1):2,41:6):3):2,(44:0.0,88:1):0.0):25):2,34:4):12,38:12):7):8,37:9):12):13):1,87:3):26,45:8):24):30):19):12):11):9,5:9):18,4:6):3):7):0.0;
	TREE Imported_tree_120 = (1:10,(2:12,(((3:2,(((6:8,(9:3,((10:1,14:5):11,((11:12,((12:0.0,13:5):17,((16:1,17:0.0):5,18:5):4):6):9,15:6):15):6):13):16,7:16):16,(((8:2,47:1):12,(46:11,(48:3,(49:6,((50:6,(51:10,(52:10,53:2):8):10):25,(54:4,((((55:14,(58:3,61:0.0):14):14,(56:7,(57:11,60:7):10):10):4,((59:1,62:3):4,(((63:2,66:2):3,65:2):3,64:0.0):8):8):25,(((((67:5,(69:1,70:2):10):8,68:12):14,(71:1,(83:15,(84:1,85:5):17):4):28):21,72:10):28,(73:2,(74:1,((75:5,(77:1,78:3):3):8,((76:5,(79:1,80:0.0):13):13,(81:3,82:8):11):23):11):8):18):36):23):24):11):6):19):16):14,(19:7,(((20:3,21:2):5,22:3):19,(((23:4,(24:6,((25:10,(((((((((26:0.0,28:0.0):3,(32:0.0,33:0.0):4):2,29:2):0.0,(30:0.0,35:1):1):2,36:0.0):2,(27:1,31:1):2):14,((39:2,((((40:0.0,42:1):0.0,86:4):2,43:1):2,41:6):3):2,(44:0.0,88:1):0.0):25):2,34:4):12,38:12):7):8,37:9):12):13):1,87:3):26,45:8):24):30):19):12):11):9,5:9):18,4:6):3):7):0.0;
	TREE Imported_tree_121 = (1:10,(2:12,(((3:2,(((6:8,(9:3,((10:1,14:5):11,((11:12,((12:0.0,13:5):17,((16:1,17:0.0):5,18:5):4):6):9,15:6):15):6):13):16,7:16):16,(((8:2,47:1):12,(46:11,(48:3,(49:6,((50:6,(51:10,(52:10,53:2):8):10):25,(54:4,((((55:14,(58:3,61:0.0):14):14,(56:7,(57:11,60:7):10):10):4,((59:1,62:3):4,(((63:2,66:2):3,65:2):3,64:0.0):8):8):25,(((((67:5,(69:1,70:2):10):8,68:12):14,(71:1,(83:15,(84:1,85:5):17):4):28):21,72:10):28,(73:2,(74:1,((75:5,(77:1,78:3):3):8,((76:5,(79:1,80:0.0):13):13,(81:3,82:8):11):23):11):8):18):36):23):24):11):6):19):16):14,(19:7,(((20:3,21:2):5,22:3):19,(((23:4,(24:6,((25:10,(((((((((26:0.0,28:0.0):3,(32:0.0,33:0.0):4):2,29:2):2,(30:0.0,(35:0.0,36:0.0):1):1):2,27:2):0.0,31:2):14,((39:2,((((40:0.0,42:1):0.0,86:4):2,43:1):2,41:6):3):2,(44:0.0,88:1):0.0):25):2,34:4):12,38:12):7):8,37:9):12):13):1,87:3):26,45:8):24):30):19):12):11):9,5:9):18,4:6):3):7):0.0;
	TREE Imported_tree_122 = (1:10,(2:12,((3:2,(5:9,(((6:8,(9:3,((10:1,14:5):11,((11:12,((12:0.0,13:5):17,((16:1,17:0.0):5,18:5):4):6):9,15:6):15):6):13):16,7:16):16,(((8:12,(46:11,(48:3,(49:6,((50:6,(51:10,(52:10,53:2):8):10):25,(54:4,((((55:14,(58:3,61:0.0):14):14,(56:7,(57:11,60:7):10):10):4,((59:1,62:3):4,((63:2,66:2):3,(64:1,65:3):1):8):8):25,((((((67:6,(69:1,70:2):9):8,68:12):15,(83:15,(84:1,85:5):17):30):2,71:0.0):20,72:10):29,(73:2,(74:1,(((75:0.0,78:0.0):8,77:4):8,((76:5,(79:1,80:0.0):13):13,(81:3,82:8):11):23):11):8):18):36):23):24):11):6):19):14):2,47:3):14,(19:7,((20:3,(21:5,22:3):2):19,(((23:4,(24:6,((25:10,((((((((26:0.0,28:0.0):3,(32:0.0,33:0.0):4):2,((30:0.0,31:0.0):0.0,35:1):3):0.0,29:2):2,27:2):16,((((39:2,(42:0.0,86:3):1):4,43:2):3,(40:0.0,41:0.0):5):3,(44:0.0,88:1):0.0):25):2,(34:0.0,36:0.0):4):12,38:12):7):8,37:9):12):13):1,87:3):26,45:8):24):30):19):12):10):10):18,4:6):3):7):0.0;
	TREE Imported_tree_123 = (1:9,((2:12,(4:7,(5:9,(((6:8,(9:3,((10:1,14:5):11,((11:12,((12:0.0,13:5):17,((16:1,17:0.0):5,18:5):4):6):9,15:6):15):6):13):16,7:16):17,(((8:12,(46:11,(48:3,(49:6,((50:6,(51:10,(52:10,53:2):8):10):25,(54:4,((((55:14,(58:3,61:0.0):14):14,(56:7,(57:11,60:7):10):10):4,((59:1,62:3):4,((63:2,66:2):3,(64:1,65:3):1):8):8):25,((((((67:6,(69:1,70:2):9):8,68:12):15,(83:15,(84:1,85:5):17):30):2,71:0.0):20,72:10):29,(73:2,(74:1,(((75:0.0,78:0.0):8,77:4):8,((76:5,(79:1,80:0.0):13):13,(81:3,82:8):11):23):11):8):18):36):23):24):11):6):19):14):2,47:3):14,(19:7,((20:3,(21:5,22:3):2):19,(((23:4,(24:6,((25:10,(((((((26:0.0,28:0.0):3,(32:0.0,33:0.0):4):2,((29:0.0,35:1):1,(30:0.0,31:0.0):1):3):2,27:2):16,((((39:2,(42:0.0,86:3):1):4,43:2):3,(40:0.0,41:0.0):5):3,(44:0.0,88:1):0.0):25):2,(34:0.0,36:0.0):4):12,38:12):7):8,37:9):12):13):1,87:3):26,45:8):24):30):19):11):10):25):3):3,3:1):8):0.0;
	TREE Imported_tree_124 = (1:9,((2:12,(4:7,(5:9,(((6:8,(9:3,((10:1,14:5):11,((11:12,((12:0.0,13:5):17,((16:1,17:0.0):5,18:5):4):6):9,15:6):15):6):13):16,7:16):17,(((8:12,(46:11,(48:3,(49:6,((50:6,(51:10,(52:10,53:2):8):10):25,(54:4,((((55:14,(58:3,61:0.0):14):14,(56:7,(57:11,60:7):10):10):4,((59:1,62:3):4,((63:2,66:2):3,(64:1,65:3):1):8):8):25,((((((67:6,(69:1,70:2):9):8,68:12):15,(83:15,(84:1,85:5):17):30):2,71:0.0):20,72:10):29,(73:2,(74:1,(((75:0.0,78:0.0):8,77:4):8,((76:5,(79:1,80:0.0):13):13,(81:3,82:8):11):23):11):8):18):36):23):24):11):6):19):14):2,47:3):14,(19:7,((20:3,(21:5,22:3):2):19,(((23:4,(24:6,((25:10,(((((((((26:0.0,28:0.0):3,(32:0.0,33:0.0):4):1,(30:0.0,35:1):1):1,29:2):2,27:2):0.0,31:2):16,((((39:2,(42:0.0,86:3):1):4,43:2):3,(40:0.0,41:0.0):5):3,(44:0.0,88:1):0.0):25):2,(34:0.0,36:0.0):4):12,38:12):7):8,37:9):12):13):1,87:3):26,45:8):24):30):19):11):10):25):3):3,3:1):8):0.0;
	TREE Imported_tree_125 = (1:9,((2:12,(4:7,(5:9,(((6:8,(9:3,((10:1,14:5):11,((11:12,((12:0.0,13:5):17,((16:1,17:0.0):5,18:5):4):6):9,15:6):15):6):13):16,7:16):17,(((8:12,(46:11,(48:3,(49:6,((50:6,(51:10,(52:10,53:2):8):10):25,(54:4,((((55:14,(58:3,61:0.0):14):14,(56:7,(57:11,60:7):10):10):4,((59:1,62:3):4,((63:2,66:2):3,(64:1,65:3):1):8):8):25,((((((67:6,(69:1,70:2):9):8,68:12):15,(83:15,(84:1,85:5):17):30):2,71:0.0):20,72:10):29,(73:2,(74:1,(((75:0.0,78:0.0):8,77:4):8,((76:5,(79:1,80:0.0):13):13,(81:3,82:8):11):23):11):8):18):36):23):24):11):6):19):14):2,47:3):14,(19:7,((20:3,(21:5,22:3):2):19,(((23:4,(24:6,((25:10,(((((((((26:0.0,28:0.0):3,(32:0.0,33:0.0):4):1,(30:0.0,35:1):1):1,29:2):0.0,31:2):2,27:2):16,((((39:2,(42:0.0,86:3):1):4,43:2):3,(40:0.0,41:0.0):5):3,(44:0.0,88:1):0.0):25):2,(34:0.0,36:0.0):4):12,38:12):7):8,37:9):12):13):1,87:3):26,45:8):24):30):19):11):10):25):3):3,3:1):8):0.0;
	TREE Imported_tree_126 = (1:9,((2:12,(4:7,(5:9,(((6:8,(9:3,((10:1,14:5):11,((11:12,((12:0.0,13:5):17,((16:1,17:0.0):5,18:5):4):6):9,15:6):15):6):13):16,7:16):17,(((8:12,(46:11,(48:3,(49:6,((50:6,(51:10,(52:10,53:2):8):10):25,(54:4,((((55:14,(58:3,61:0.0):14):14,(56:7,(57:11,60:7):10):10):4,((59:1,62:3):4,((63:2,66:2):3,(64:1,65:3):1):8):8):25,((((((67:6,(69:1,70:2):9):8,68:12):15,(83:15,(84:1,85:5):17):30):2,71:0.0):20,72:10):29,(73:2,(74:1,(((75:0.0,78:0.0):8,77:4):8,((76:5,(79:1,80:0.0):13):13,(81:3,82:8):11):23):11):8):18):36):23):24):11):6):19):14):2,47:3):14,(19:7,((20:3,(21:5,22:3):2):19,(((23:4,(24:6,((25:10,(((((((((26:0.0,28:0.0):3,(32:0.0,33:0.0):4):1,(30:0.0,35:1):1):1,31:2):0.0,29:2):2,27:2):16,((((39:2,(42:0.0,86:3):1):4,43:2):3,(40:0.0,41:0.0):5):3,(44:0.0,88:1):0.0):25):2,(34:0.0,36:0.0):4):12,38:12):7):8,37:9):12):13):1,87:3):26,45:8):24):30):19):11):10):25):3):3,3:1):8):0.0;
	TREE Imported_tree_127 = (1:9,((2:12,(4:7,(5:9,(((6:8,(9:3,((10:1,14:5):11,((11:12,((12:0.0,13:5):17,((16:1,17:0.0):5,18:5):4):6):9,15:6):15):6):13):16,7:16):17,(((8:12,(46:11,(48:3,(49:6,((50:6,(51:10,(52:10,53:2):8):10):25,(54:4,((((55:14,(58:3,61:0.0):14):14,(56:7,(57:11,60:7):10):10):4,((59:1,62:3):4,((63:2,66:2):3,(64:1,65:3):1):8):8):25,((((((67:6,(69:1,70:2):9):8,68:12):15,(83:15,(84:1,85:5):17):30):2,71:0.0):20,72:10):29,(73:2,(74:1,(((75:0.0,78:0.0):8,77:4):8,((76:5,(79:1,80:0.0):13):13,(81:3,82:8):11):23):11):8):18):36):23):24):11):6):19):14):2,47:3):14,(19:7,((20:3,(21:5,22:3):2):19,(((23:4,(24:6,((25:10,((((((((26:0.0,28:0.0):3,(32:0.0,33:0.0):4):2,((30:0.0,35:1):0.0,31:0.0):3):0.0,29:2):2,27:2):16,((((39:2,(42:0.0,86:3):1):4,43:2):3,(40:0.0,41:0.0):5):3,(44:0.0,88:1):0.0):25):2,(34:0.0,36:0.0):4):12,38:12):7):8,37:9):12):13):1,87:3):26,45:8):24):30):19):11):10):25):3):3,3:1):8):0.0;
	TREE Imported_tree_128 = (1:9,((2:12,(4:7,(5:9,(((6:8,(9:3,((10:1,14:5):11,((11:12,((12:0.0,13:5):17,((16:1,17:0.0):5,18:5):4):6):9,15:6):15):6):13):16,7:16):17,(((8:12,(46:11,(48:3,(49:6,((50:6,(51:10,(52:10,53:2):8):10):25,(54:4,((((55:14,(58:3,61:0.0):14):14,(56:7,(57:11,60:7):10):10):4,((59:1,62:3):4,((63:2,66:2):3,(64:1,65:3):1):8):8):25,((((((67:6,(69:1,70:2):9):8,68:12):15,(83:15,(84:1,85:5):17):30):2,71:0.0):20,72:10):29,(73:2,(74:1,(((75:0.0,78:0.0):8,77:4):8,((76:5,(79:1,80:0.0):13):13,(81:3,82:8):11):23):11):8):18):36):23):24):11):6):19):14):2,47:3):14,(19:7,((20:3,(21:5,22:3):2):19,(((23:4,(24:6,((25:10,(((((((((26:0.0,28:0.0):3,(32:0.0,33:0.0):4):2,((30:0.0,31:0.0):0.0,35:1):3):0.0,29:2):2,27:2):16,((((39:2,(42:0.0,86:3):1):4,43:2):3,(40:0.0,41:0.0):5):3,(44:0.0,88:1):0.0):25):0.0,36:0.0):2,34:4):12,38:12):7):8,37:9):12):13):1,87:3):26,45:8):24):30):19):11):10):25):3):3,3:1):8):0.0;
	TREE Imported_tree_129 = (1:9,((2:12,(4:7,(5:9,(((6:8,(9:3,((10:1,14:5):11,((11:12,((12:0.0,13:5):17,((16:1,17:0.0):5,18:5):4):6):9,15:6):15):6):13):16,7:16):17,(((8:12,(46:11,(48:3,(49:6,((50:6,(51:10,(52:10,53:2):8):10):25,(54:4,((((55:14,(58:3,61:0.0):14):14,(56:7,(57:11,60:7):10):10):4,((59:1,62:3):4,((63:2,66:2):3,(64:1,65:3):1):8):8):25,((((((67:6,(69:1,70:2):9):8,68:12):15,(83:15,(84:1,85:5):17):30):2,71:0.0):20,72:10):29,(73:2,(74:1,(((75:0.0,78:0.0):8,77:4):8,((76:5,(79:1,80:0.0):13):13,(81:3,82:8):11):23):11):8):18):36):23):24):11):6):19):14):2,47:3):14,(19:7,((20:3,(21:5,22:3):2):19,(((23:4,(24:6,((25:10,(((((((((26:0.0,28:0.0):3,(32:0.0,33:0.0):4):2,(30:0.0,31:0.0):3):0.0,29:2):2,27:2):1,35:1):15,((((39:2,(42:0.0,86:3):1):4,43:2):3,(40:0.0,41:0.0):5):3,(44:0.0,88:1):0.0):25):2,(34:0.0,36:0.0):4):12,38:12):7):8,37:9):12):13):1,87:3):26,45:8):24):30):19):11):10):25):3):3,3:1):8):0.0;
	TREE Imported_tree_130 = (1:9,((2:12,(4:7,(5:9,(((6:8,(9:3,((10:1,14:5):11,((11:12,((12:0.0,13:5):17,((16:1,17:0.0):5,18:5):4):6):9,15:6):15):6):13):16,7:16):17,(((8:12,(46:11,(48:3,(49:6,((50:6,(51:10,(52:10,53:2):8):10):25,(54:4,((((55:14,(58:3,61:0.0):14):14,(56:7,(57:11,60:7):10):10):4,((59:1,62:3):4,((63:2,66:2):3,(64:1,65:3):1):8):8):25,((((((67:6,(69:1,70:2):9):8,68:12):15,(83:15,(84:1,85:5):17):30):2,71:0.0):20,72:10):29,(73:2,(74:1,(((75:0.0,78:0.0):8,77:4):8,((76:5,(79:1,80:0.0):13):13,(81:3,82:8):11):23):11):8):18):36):23):24):11):6):19):14):2,47:3):14,(19:7,((20:3,(21:5,22:3):2):19,(((23:4,(24:6,((25:10,(((((((((26:0.0,28:0.0):3,(32:0.0,33:0.0):4):2,((30:0.0,31:0.0):0.0,35:1):3):0.0,29:2):2,27:2):2,36:0.0):14,((((39:2,(42:0.0,86:3):1):4,43:2):3,(40:0.0,41:0.0):5):3,(44:0.0,88:1):0.0):25):2,34:4):12,38:12):7):8,37:9):12):13):1,87:3):26,45:8):24):30):19):11):10):25):3):3,3:1):8):0.0;
	TREE Imported_tree_131 = (1:9,((2:12,(4:7,(5:9,(((6:8,(9:3,((10:1,14:5):11,((11:12,((12:0.0,13:5):17,((16:1,17:0.0):5,18:5):4):6):9,15:6):15):6):13):16,7:16):17,(((8:12,(46:11,(48:3,(49:6,((50:6,(51:10,(52:10,53:2):8):10):25,(54:4,((((55:14,(58:3,61:0.0):14):14,(56:7,(57:11,60:7):10):10):4,((59:1,62:3):4,((63:2,66:2):3,(64:1,65:3):1):8):8):25,((((((67:6,(69:1,70:2):9):8,68:12):15,(83:15,(84:1,85:5):17):30):2,71:0.0):20,72:10):29,(73:2,(74:1,(((75:0.0,78:0.0):8,77:4):8,((76:5,(79:1,80:0.0):13):13,(81:3,82:8):11):23):11):8):18):36):23):24):11):6):19):14):2,47:3):14,(19:7,((20:3,(21:5,22:3):2):19,(((23:4,(24:6,((25:10,(((((((((26:0.0,28:0.0):3,(32:0.0,33:0.0):4):2,((30:0.0,31:0.0):0.0,35:1):3):0.0,29:2):2,36:0.0):2,27:2):14,((((39:2,(42:0.0,86:3):1):4,43:2):3,(40:0.0,41:0.0):5):3,(44:0.0,88:1):0.0):25):2,34:4):12,38:12):7):8,37:9):12):13):1,87:3):26,45:8):24):30):19):11):10):25):3):3,3:1):8):0.0;
	TREE Imported_tree_132 = (1:9,((2:12,(4:7,(5:9,(((6:8,(9:3,((10:1,14:5):11,((11:12,((12:0.0,13:5):17,((16:1,17:0.0):5,18:5):4):6):9,15:6):15):6):13):16,7:16):17,(((8:12,(46:11,(48:3,(49:6,((50:6,(51:10,(52:10,53:2):8):10):25,(54:4,((((55:14,(58:3,61:0.0):14):14,(56:7,(57:11,60:7):10):10):4,((59:1,62:3):4,((63:2,66:2):3,(64:1,65:3):1):8):8):25,((((((67:6,(69:1,70:2):9):8,68:12):15,(83:15,(84:1,85:5):17):30):2,71:0.0):20,72:10):29,(73:2,(74:1,(((75:0.0,78:0.0):8,77:4):8,((76:5,(79:1,80:0.0):13):13,(81:3,82:8):11):23):11):8):18):36):23):24):11):6):19):14):2,47:3):14,(19:7,((20:3,(21:5,22:3):2):19,(((23:4,(24:6,((25:10,((((((((26:0.0,28:0.0):3,(32:0.0,33:0.0):4):2,((30:0.0,31:0.0):0.0,35:1):3):0.0,29:2):4,(27:0.0,36:0.0):2):14,((((39:2,(42:0.0,86:3):1):4,43:2):3,(40:0.0,41:0.0):5):3,(44:0.0,88:1):0.0):25):2,34:4):12,38:12):7):8,37:9):12):13):1,87:3):26,45:8):24):30):19):11):10):25):3):3,3:1):8):0.0;
	TREE Imported_tree_133 = (1:9,((2:12,(4:7,(5:9,(((6:8,(9:3,((10:1,14:5):11,((11:12,((12:0.0,13:5):17,((16:1,17:0.0):5,18:5):4):6):9,15:6):15):6):13):16,7:16):17,(((8:12,(46:11,(48:3,(49:6,((50:6,(51:10,(52:10,53:2):8):10):25,(54:4,((((55:14,(58:3,61:0.0):14):14,(56:7,(57:11,60:7):10):10):4,((59:1,62:3):4,((63:2,66:2):3,(64:1,65:3):1):8):8):25,((((((67:6,(69:1,70:2):9):8,68:12):15,(83:15,(84:1,85:5):17):30):2,71:0.0):20,72:10):29,(73:2,(74:1,(((75:0.0,78:0.0):8,77:4):8,((76:5,(79:1,80:0.0):13):13,(81:3,82:8):11):23):11):8):18):36):23):24):11):6):19):14):2,47:3):14,(19:7,((20:3,(21:5,22:3):2):19,(((23:4,(24:6,((25:10,((((((((26:0.0,28:0.0):3,(32:0.0,33:0.0):4):2,((30:0.0,31:0.0):0.0,35:1):3):2,(29:0.0,36:0.0):2):2,27:2):14,((((39:2,(42:0.0,86:3):1):4,43:2):3,(40:0.0,41:0.0):5):3,(44:0.0,88:1):0.0):25):2,34:4):12,38:12):7):8,37:9):12):13):1,87:3):26,45:8):24):30):19):11):10):25):3):3,3:1):8):0.0;
	TREE Imported_tree_134 = (1:9,((2:12,(4:7,(5:9,(((6:8,(9:3,((10:1,14:5):11,((11:12,((12:0.0,13:5):17,((16:1,17:0.0):5,18:5):4):6):9,15:6):15):6):13):16,7:16):17,(((8:12,(46:11,(48:3,(49:6,((50:6,(51:10,(52:10,53:2):8):10):25,(54:4,((((55:14,(58:3,61:0.0):14):14,(56:7,(57:11,60:7):10):10):4,((59:1,62:3):4,((63:2,66:2):3,(64:1,65:3):1):8):8):25,((((((67:6,(69:1,70:2):9):8,68:12):15,(83:15,(84:1,85:5):17):30):2,71:0.0):20,72:10):29,(73:2,(74:1,(((75:0.0,78:0.0):8,77:4):8,((76:5,(79:1,80:0.0):13):13,(81:3,82:8):11):23):11):8):18):36):23):24):11):6):19):14):2,47:3):14,(19:7,((20:3,(21:5,22:3):2):19,(((23:4,(24:6,((25:10,((((((((26:0.0,28:0.0):3,(32:0.0,33:0.0):4):4,(((30:0.0,31:0.0):0.0,35:1):1,36:0.0):2):0.0,29:2):2,27:2):14,((((39:2,(42:0.0,86:3):1):4,43:2):3,(40:0.0,41:0.0):5):3,(44:0.0,88:1):0.0):25):2,34:4):12,38:12):7):8,37:9):12):13):1,87:3):26,45:8):24):30):19):11):10):25):3):3,3:1):8):0.0;
	TREE Imported_tree_135 = (1:9,((2:12,(4:7,(5:9,(((6:8,(9:3,((10:1,14:5):11,((11:12,((12:0.0,13:5):17,((16:1,17:0.0):5,18:5):4):6):9,15:6):15):6):13):16,7:16):17,(((8:12,(46:11,(48:3,(49:6,((50:6,(51:10,(52:10,53:2):8):10):25,(54:4,((((55:14,(58:3,61:0.0):14):14,(56:7,(57:11,60:7):10):10):4,((59:1,62:3):4,((63:2,66:2):3,(64:1,65:3):1):8):8):25,((((((67:6,(69:1,70:2):9):8,68:12):15,(83:15,(84:1,85:5):17):30):2,71:0.0):20,72:10):29,(73:2,(74:1,(((75:0.0,78:0.0):8,77:4):8,((76:5,(79:1,80:0.0):13):13,(81:3,82:8):11):23):11):8):18):36):23):24):11):6):19):14):2,47:3):14,(19:7,((20:3,(21:5,22:3):2):19,(((23:4,(24:6,((25:10,((((((((26:0.0,28:0.0):3,(32:0.0,33:0.0):4):4,(((30:0.0,31:0.0):1,36:0.0):0.0,35:1):2):0.0,29:2):2,27:2):14,((((39:2,(42:0.0,86:3):1):4,43:2):3,(40:0.0,41:0.0):5):3,(44:0.0,88:1):0.0):25):2,34:4):12,38:12):7):8,37:9):12):13):1,87:3):26,45:8):24):30):19):11):10):25):3):3,3:1):8):0.0;
	TREE Imported_tree_136 = (1:9,((2:12,(4:7,(5:9,(((6:8,(9:3,((10:1,14:5):11,((11:12,((12:0.0,13:5):17,((16:1,17:0.0):5,18:5):4):6):9,15:6):15):6):13):16,7:16):17,(((8:12,(46:11,(48:3,(49:6,((50:6,(51:10,(52:10,53:2):8):10):25,(54:4,((((55:14,(58:3,61:0.0):14):14,(56:7,(57:11,60:7):10):10):4,((59:1,62:3):4,((63:2,66:2):3,(64:1,65:3):1):8):8):25,((((((67:6,(69:1,70:2):9):8,68:12):15,(83:15,(84:1,85:5):17):30):2,71:0.0):20,72:10):29,(73:2,(74:1,(((75:0.0,78:0.0):8,77:4):8,((76:5,(79:1,80:0.0):13):13,(81:3,82:8):11):23):11):8):18):36):23):24):11):6):19):14):2,47:3):14,(19:7,((20:3,(21:5,22:3):2):19,(((23:4,(24:6,((25:10,((((((((26:0.0,28:0.0):3,(32:0.0,33:0.0):4):2,((30:0.0,31:0.0):0.0,35:1):3):0.0,29:2):2,27:2):15,(36:0.0,((((39:2,(42:0.0,86:3):1):4,43:2):3,(40:0.0,41:0.0):5):3,(44:0.0,88:1):0.0):6):20):2,34:4):12,38:12):7):8,37:8):13):13):1,87:3):26,45:8):24):30):19):11):10):25):3):3,3:1):8):0.0;
	TREE Imported_tree_137 = (1:9,((2:12,(4:7,(5:9,(((6:8,(9:3,((10:1,14:5):11,((11:12,((12:0.0,13:5):17,((16:1,17:0.0):5,18:5):4):6):9,15:6):15):6):13):16,7:16):17,(((8:12,(46:11,(48:3,(49:6,((50:6,(51:10,(52:10,53:2):8):10):25,(54:4,((((55:14,(58:3,61:0.0):14):14,(56:7,(57:11,60:7):10):10):4,((59:1,62:3):4,((63:2,66:2):3,(64:1,65:3):1):8):8):25,((((((67:6,(69:1,70:2):9):8,68:12):15,(83:15,(84:1,85:5):17):30):2,71:0.0):20,72:10):29,(73:2,(74:1,(((75:0.0,78:0.0):8,77:4):8,((76:5,(79:1,80:0.0):13):13,(81:3,82:8):11):23):11):8):18):36):23):24):11):6):19):14):2,47:3):14,(19:7,((20:3,(21:5,22:3):2):19,(((23:4,(24:6,((25:10,((((((((26:0.0,28:0.0):3,(32:0.0,33:0.0):4):2,((30:0.0,31:0.0):0.0,35:1):3):0.0,29:2):2,27:2):15,((36:0.0,(44:0.0,88:1):0.0):0.0,(((39:2,(42:0.0,86:3):1):4,43:2):3,(40:0.0,41:0.0):5):9):20):2,34:4):12,38:12):7):8,37:8):13):13):1,87:3):26,45:8):24):30):19):11):10):25):3):3,3:1):8):0.0;
	TREE Imported_tree_138 = (1:9,((2:12,(4:7,(5:9,(((6:8,(9:3,((10:1,14:5):11,((11:12,((12:0.0,13:5):17,((16:1,17:0.0):5,18:5):4):6):9,15:6):15):6):13):16,7:16):17,(((8:12,(46:11,(48:3,(49:6,((50:6,(51:10,(52:10,53:2):8):10):25,(54:4,((((55:14,(58:3,61:0.0):14):14,(56:7,(57:11,60:7):10):10):4,((59:1,62:3):4,((63:2,66:2):3,(64:1,65:3):1):8):8):25,((((((67:6,(69:1,70:2):9):8,68:12):15,(83:15,(84:1,85:5):17):30):2,71:0.0):20,72:10):29,(73:2,(74:1,(((75:0.0,78:0.0):8,77:4):8,((76:5,(79:1,80:0.0):13):13,(81:3,82:8):11):23):11):8):18):36):23):24):11):6):19):14):2,47:3):14,(19:7,((20:3,(21:5,22:3):2):19,(((23:4,(24:6,((25:10,((((((((26:0.0,28:0.0):3,(32:0.0,33:0.0):4):2,((30:0.0,31:0.0):0.0,35:1):3):0.0,29:2):2,27:2):16,(39:2,(((40:0.0,41:0.0):6,((42:0.0,86:3):4,43:1):2):3,(44:0.0,88:1):0.0):2):25):2,(34:0.0,36:0.0):4):12,38:12):7):8,37:9):12):13):1,87:3):26,45:8):24):30):19):11):10):25):3):3,3:1):8):0.0;
	TREE Imported_tree_139 = (1:9,((2:12,(4:7,(5:9,(((6:8,(9:3,((10:1,14:5):11,((11:12,((12:0.0,13:5):17,((16:1,17:0.0):5,18:5):4):6):9,15:6):15):6):13):16,7:16):17,(((8:12,(46:11,(48:3,(49:6,((50:6,(51:10,(52:10,53:2):8):10):25,(54:4,((((55:14,(58:3,61:0.0):14):14,(56:7,(57:11,60:7):10):10):4,((59:1,62:3):4,((63:2,66:2):3,(64:1,65:3):1):8):8):25,((((((67:6,(69:1,70:2):9):8,68:12):15,(83:15,(84:1,85:5):17):30):2,71:0.0):20,72:10):29,(73:2,(74:1,(((75:0.0,78:0.0):8,77:4):8,((76:5,(79:1,80:0.0):13):13,(81:3,82:8):11):23):11):8):18):36):23):24):11):6):19):14):2,47:3):14,(19:7,((20:3,(21:5,22:3):2):19,(((23:4,(24:6,((25:10,((((((((26:0.0,28:0.0):3,(32:0.0,33:0.0):4):2,((30:0.0,31:0.0):0.0,35:1):3):0.0,29:2):2,27:2):16,(((39:3,((42:0.0,86:3):3,43:2):1):3,(40:0.0,41:0.0):6):2,(44:0.0,88:1):0.0):25):2,(34:0.0,36:0.0):4):12,38:12):7):8,37:9):12):13):1,87:3):26,45:8):24):30):19):11):10):25):3):3,3:1):8):0.0;
	TREE Imported_tree_140 = (1:9,((2:12,(4:7,(5:9,(((6:8,(9:3,((10:1,14:5):11,((11:12,((12:0.0,13:5):17,((16:1,17:0.0):5,18:5):4):6):9,15:6):15):6):13):16,7:16):17,(((8:12,(46:11,(48:3,(49:6,((50:6,(51:10,(52:10,53:2):8):10):25,(54:4,((((55:14,(58:3,61:0.0):14):14,(56:7,(57:11,60:7):10):10):4,((59:1,62:3):4,((63:2,66:2):3,(64:1,65:3):1):8):8):25,((((((67:6,(69:1,70:2):9):8,68:12):15,(83:15,(84:1,85:5):17):30):2,71:0.0):20,72:10):29,(73:2,(74:1,(((75:0.0,78:0.0):8,77:4):8,((76:5,(79:1,80:0.0):13):13,(81:3,82:8):11):23):11):8):18):36):23):24):11):6):19):14):2,47:3):14,(19:7,((20:3,(21:5,22:3):2):19,(((23:4,(24:6,((25:10,((((((((26:0.0,28:0.0):3,(32:0.0,33:0.0):4):2,((30:0.0,31:0.0):0.0,35:1):3):0.0,29:2):2,27:2):16,(((((39:2,(42:0.0,86:3):1):4,43:2):3,41:5):0.0,40:0.0):3,(44:0.0,88:1):0.0):25):2,(34:0.0,36:0.0):4):12,38:12):7):8,37:9):12):13):1,87:3):26,45:8):24):30):19):11):10):25):3):3,3:1):8):0.0;
	TREE Imported_tree_141 = (1:9,((2:12,(4:7,(5:9,(((6:8,(9:3,((10:1,14:5):11,((11:12,((12:0.0,13:5):17,((16:1,17:0.0):5,18:5):4):6):9,15:6):15):6):13):16,7:16):17,(((8:12,(46:11,(48:3,(49:6,((50:6,(51:10,(52:10,53:2):8):10):25,(54:4,((((55:14,(58:3,61:0.0):14):14,(56:7,(57:11,60:7):10):10):4,((59:1,62:3):4,((63:2,66:2):3,(64:1,65:3):1):8):8):25,((((((67:6,(69:1,70:2):9):8,68:12):15,(83:15,(84:1,85:5):17):30):2,71:0.0):20,72:10):29,(73:2,(74:1,(((75:0.0,78:0.0):8,77:4):8,((76:5,(79:1,80:0.0):13):13,(81:3,82:8):11):23):11):8):18):36):23):24):11):6):19):14):2,47:3):14,(19:7,((20:3,(21:5,22:3):2):19,(((23:4,(24:6,((25:10,((((((((26:0.0,28:0.0):3,(32:0.0,33:0.0):4):2,((30:0.0,31:0.0):0.0,35:1):3):0.0,29:2):2,27:2):16,((((39:2,(42:0.0,86:3):1):4,(40:0.0,43:0.0):2):3,41:5):3,(44:0.0,88:1):0.0):25):2,(34:0.0,36:0.0):4):12,38:12):7):8,37:9):12):13):1,87:3):26,45:8):24):30):19):11):10):25):3):3,3:1):8):0.0;
	TREE Imported_tree_142 = (1:9,((2:12,(4:7,(5:9,(((6:8,(9:3,((10:1,14:5):11,((11:12,((12:0.0,13:5):17,((16:1,17:0.0):5,18:5):4):6):9,15:6):15):6):13):16,7:16):17,(((8:12,(46:11,(48:3,(49:6,((50:6,(51:10,(52:10,53:2):8):10):25,(54:4,((((55:14,(58:3,61:0.0):14):14,(56:7,(57:11,60:7):10):10):4,((59:1,62:3):4,((63:2,66:2):3,(64:1,65:3):1):8):8):25,((((((67:6,(69:1,70:2):9):8,68:12):15,(83:15,(84:1,85:5):17):30):2,71:0.0):20,72:10):29,(73:2,(74:1,(((75:0.0,78:0.0):8,77:4):8,((76:5,(79:1,80:0.0):13):13,(81:3,82:8):11):23):11):8):18):36):23):24):11):6):19):14):2,47:3):14,(19:7,((20:3,(21:5,22:3):2):19,(((23:4,(24:6,((25:10,((((((((26:0.0,28:0.0):3,(32:0.0,33:0.0):4):2,((30:0.0,31:0.0):0.0,35:1):3):0.0,29:2):2,27:2):16,(((((39:2,(42:0.0,86:3):1):2,40:0.0):2,43:2):3,41:5):3,(44:0.0,88:1):0.0):25):2,(34:0.0,36:0.0):4):12,38:12):7):8,37:9):12):13):1,87:3):26,45:8):24):30):19):11):10):25):3):3,3:1):8):0.0;
	TREE Imported_tree_143 = (1:9,((2:12,(4:7,(5:9,(((6:8,(9:3,((10:1,14:5):11,((11:12,((12:0.0,13:5):17,((16:1,17:0.0):5,18:5):4):6):9,15:6):15):6):13):16,7:16):17,(((8:12,(46:11,(48:3,(49:6,((50:6,(51:10,(52:10,53:2):8):10):25,(54:4,((((55:14,(58:3,61:0.0):14):14,(56:7,(57:11,60:7):10):10):4,((59:1,62:3):4,((63:2,66:2):3,(64:1,65:3):1):8):8):25,((((((67:6,(69:1,70:2):9):8,68:12):15,(83:15,(84:1,85:5):17):30):2,71:0.0):20,72:10):29,(73:2,(74:1,(((75:0.0,78:0.0):8,77:4):8,((76:5,(79:1,80:0.0):13):13,(81:3,82:8):11):23):11):8):18):36):23):24):11):6):19):14):2,47:3):14,(19:7,((20:3,(21:5,22:3):2):19,(((23:4,(24:6,((25:10,((((((((26:0.0,28:0.0):3,(32:0.0,33:0.0):4):2,((30:0.0,31:0.0):0.0,35:1):3):0.0,29:2):2,27:2):16,(((((39:2,(42:0.0,86:3):1):4,43:2):0.0,40:0.0):3,41:5):3,(44:0.0,88:1):0.0):25):2,(34:0.0,36:0.0):4):12,38:12):7):8,37:9):12):13):1,87:3):26,45:8):24):30):19):11):10):25):3):3,3:1):8):0.0;
	TREE Imported_tree_144 = (1:9,((2:12,(4:7,(5:9,(((6:8,(9:3,((10:1,14:5):11,((11:12,((12:0.0,13:5):17,((16:1,17:0.0):5,18:5):4):6):9,15:6):15):6):13):16,7:16):17,(((8:12,(46:11,(48:3,(49:6,((50:6,(51:10,(52:10,53:2):8):10):25,(54:4,((((55:14,(58:3,61:0.0):14):14,(56:7,(57:11,60:7):10):10):4,((59:1,62:3):4,((63:2,66:2):3,(64:1,65:3):1):8):8):25,((((((67:6,(69:1,70:2):9):8,68:12):15,(83:15,(84:1,85:5):17):30):2,71:0.0):20,72:10):29,(73:2,(74:1,(((75:0.0,78:0.0):8,77:4):8,((76:5,(79:1,80:0.0):13):13,(81:3,82:8):11):23):11):8):18):36):23):24):11):6):19):14):2,47:3):14,(19:7,((20:3,(21:5,22:3):2):19,(((23:4,(24:6,((25:10,((((((((26:0.0,28:0.0):3,(32:0.0,33:0.0):4):2,((30:0.0,31:0.0):0.0,35:1):3):0.0,29:2):2,27:2):15,((((39:2,(42:0.0,86:3):1):4,43:2):3,((40:0.0,41:0.0):2,44:0.0):3):4,88:0.0):25):2,(34:0.0,36:0.0):4):13,38:12):7):8,37:9):12):13):1,87:3):26,45:8):24):30):19):11):10):25):3):3,3:1):8):0.0;
	TREE Imported_tree_145 = (1:9,((2:12,(4:7,(5:9,(((6:8,(9:3,((10:1,14:5):11,((11:12,((12:0.0,13:5):17,((16:1,17:0.0):5,18:5):4):6):9,15:6):15):6):13):16,7:16):17,(((8:12,(46:11,(48:3,(49:6,((50:6,(51:10,(52:10,53:2):8):10):25,(54:4,((((55:14,(58:3,61:0.0):14):14,(56:7,(57:11,60:7):10):10):4,((59:1,62:3):4,((63:2,66:2):3,(64:1,65:3):1):8):8):25,((((((67:6,(69:1,70:2):9):8,68:12):15,(83:15,(84:1,85:5):17):30):2,71:0.0):20,72:10):29,(73:2,(74:1,(((75:0.0,78:0.0):8,77:4):8,((76:5,(79:1,80:0.0):13):13,(81:3,82:8):11):23):11):8):18):36):23):24):11):6):19):14):2,47:3):14,(19:7,((20:3,(21:5,22:3):2):19,(((23:4,(24:6,((25:10,((((((((26:0.0,28:0.0):3,(32:0.0,33:0.0):4):2,((30:0.0,31:0.0):0.0,35:1):3):0.0,29:2):2,27:2):15,(((((39:2,(42:0.0,86:3):1):4,43:2):0.0,44:0.0):3,(40:0.0,41:0.0):5):4,88:0.0):25):2,(34:0.0,36:0.0):4):13,38:12):7):8,37:9):12):13):1,87:3):26,45:8):24):30):19):11):10):25):3):3,3:1):8):0.0;
	TREE Imported_tree_146 = (1:9,((2:12,(4:7,(5:9,(((6:8,(9:3,((10:1,14:5):11,((11:12,((12:0.0,13:5):17,((16:1,17:0.0):5,18:5):4):6):9,15:6):15):6):13):16,7:16):17,(((8:12,(46:11,(48:3,(49:6,((50:6,(51:10,(52:10,53:2):8):10):25,(54:4,((((55:14,(58:3,61:0.0):14):14,(56:7,(57:11,60:7):10):10):4,((59:1,62:3):4,((63:2,66:2):3,(64:1,65:3):1):8):8):25,((((((67:6,(69:1,70:2):9):8,68:12):15,(83:15,(84:1,85:5):17):30):2,71:0.0):20,72:10):29,(73:2,(74:1,(((75:0.0,78:0.0):8,77:4):8,((76:5,(79:1,80:0.0):13):13,(81:3,82:8):11):23):11):8):18):36):23):24):11):6):19):14):2,47:3):14,(19:7,((20:3,(21:5,22:3):2):19,(((23:4,(24:6,((25:10,((((((((26:0.0,28:0.0):3,(32:0.0,33:0.0):4):2,((30:0.0,31:0.0):0.0,35:1):3):0.0,29:2):2,27:2):15,(((((39:2,(42:0.0,86:3):1):0.0,44:0.0):4,43:2):3,(40:0.0,41:0.0):5):4,88:0.0):25):2,(34:0.0,36:0.0):4):13,38:12):7):8,37:9):12):13):1,87:3):26,45:8):24):30):19):11):10):25):3):3,3:1):8):0.0;
	TREE Imported_tree_147 = (1:9,((2:12,(4:7,(5:9,(((6:8,(9:3,((10:1,14:5):11,((11:12,((12:0.0,13:5):17,((16:1,17:0.0):5,18:5):4):6):9,15:6):15):6):13):16,7:16):17,(((8:12,(46:11,(48:3,(49:6,((50:6,(51:10,(52:10,53:2):8):10):25,(54:4,((((55:14,(58:3,61:0.0):14):14,(56:7,(57:11,60:7):10):10):4,((59:1,62:3):4,(((63:2,66:2):3,65:2):3,64:0.0):8):8):25,((((((67:6,(69:1,70:2):9):8,68:12):15,(83:15,(84:1,85:5):17):30):2,71:0.0):20,72:10):29,(73:2,(74:1,(((75:0.0,78:0.0):8,77:4):8,((76:5,(79:1,80:0.0):13):13,(81:3,82:8):11):23):11):8):18):36):23):24):11):6):19):14):2,47:3):14,(19:7,((20:3,(21:5,22:3):2):19,(((23:4,(24:6,((25:10,((((((((26:0.0,28:0.0):3,(32:0.0,33:0.0):4):2,((30:0.0,31:0.0):0.0,35:1):3):0.0,29:2):2,27:2):16,((((39:2,(42:0.0,86:3):1):4,43:2):3,(40:0.0,41:0.0):5):3,(44:0.0,88:1):0.0):25):2,(34:0.0,36:0.0):4):12,38:12):7):8,37:9):12):13):1,87:3):26,45:8):24):30):19):11):10):25):3):3,3:1):8):0.0;
	TREE Imported_tree_148 = (1:9,((2:12,(4:7,(5:9,(((6:8,(9:3,((10:1,14:5):11,((11:12,((12:0.0,13:5):17,((16:1,17:0.0):5,18:5):4):6):9,15:6):15):6):13):16,7:16):17,(((8:12,(46:11,(48:3,(49:6,((50:6,(51:10,(52:10,53:2):8):10):25,(54:4,((((55:14,(58:3,61:0.0):14):14,(56:7,(57:11,60:7):10):10):4,((59:1,62:3):4,((63:2,66:2):3,(64:1,65:3):1):8):8):25,(((((67:5,(69:1,70:2):10):8,68:12):14,(71:1,(83:15,(84:1,85:5):17):4):28):21,72:10):28,(73:2,(74:1,(((75:0.0,78:0.0):8,77:4):8,((76:5,(79:1,80:0.0):13):13,(81:3,82:8):11):23):11):8):18):36):23):24):11):6):19):14):2,47:3):14,(19:7,((20:3,(21:5,22:3):2):19,(((23:4,(24:6,((25:10,((((((((26:0.0,28:0.0):3,(32:0.0,33:0.0):4):2,((30:0.0,31:0.0):0.0,35:1):3):0.0,29:2):2,27:2):16,((((39:2,(42:0.0,86:3):1):4,43:2):3,(40:0.0,41:0.0):5):3,(44:0.0,88:1):0.0):25):2,(34:0.0,36:0.0):4):12,38:12):7):8,37:9):12):13):1,87:3):26,45:8):24):30):19):11):10):25):3):3,3:1):8):0.0;
	TREE Imported_tree_149 = (1:9,((2:12,(4:7,(5:9,(((6:8,(9:3,((10:1,14:5):11,((11:12,((12:0.0,13:5):17,((16:1,17:0.0):5,18:5):4):6):9,15:6):15):6):13):16,7:16):17,(((8:12,(46:11,(48:3,(49:6,((50:6,(51:10,(52:10,53:2):8):10):25,(54:4,((((55:14,(58:3,61:0.0):14):14,(56:7,(57:11,60:7):10):10):4,((59:1,62:3):4,((63:2,66:2):3,(64:1,65:3):1):8):8):25,((((((67:6,(69:1,70:2):9):8,68:12):15,(83:15,(84:1,85:5):17):30):2,71:0.0):19,72:11):30,((73:3,(74:1,((75:5,77:3):8,((76:5,(79:1,80:0.0):13):13,(81:3,82:8):11):20):11):7):5,78:2):17):36):23):24):11):6):19):14):2,47:3):14,(19:7,((20:3,(21:5,22:3):2):19,(((23:4,(24:6,((25:10,((((((((26:0.0,28:0.0):3,(32:0.0,33:0.0):4):2,((30:0.0,31:0.0):0.0,35:1):3):0.0,29:2):2,27:2):16,((((39:2,(42:0.0,86:3):1):4,43:2):3,(40:0.0,41:0.0):5):3,(44:0.0,88:1):0.0):25):2,(34:0.0,36:0.0):4):12,38:12):7):8,37:9):12):13):1,87:3):26,45:8):24):30):19):11):10):25):3):3,3:1):8):0.0;
	TREE Imported_tree_150 = (1:9,((2:12,(4:7,(5:9,(((6:8,(9:3,((10:1,14:5):11,((11:12,((12:0.0,13:5):17,((16:1,17:0.0):5,18:5):4):6):9,15:6):15):6):13):16,7:16):17,(((8:12,(46:11,(48:3,(49:6,((50:6,(51:10,(52:10,53:2):8):10):25,(54:4,((((55:14,(58:3,61:0.0):14):14,(56:7,(57:11,60:7):10):10):4,((59:1,62:3):4,((63:2,66:2):3,(64:1,65:3):1):8):8):25,((((((67:6,(69:1,70:2):9):8,68:12):15,(83:15,(84:1,85:5):17):30):2,71:0.0):19,72:11):29,(73:2,((74:1,((75:5,77:3):8,((76:5,(79:1,80:0.0):13):13,(81:3,82:8):11):20):11):5,78:2):8):17):37):23):24):11):6):19):14):2,47:3):14,(19:7,((20:3,(21:5,22:3):2):19,(((23:4,(24:6,((25:10,((((((((26:0.0,28:0.0):3,(32:0.0,33:0.0):4):2,((30:0.0,31:0.0):0.0,35:1):3):0.0,29:2):2,27:2):16,((((39:2,(42:0.0,86:3):1):4,43:2):3,(40:0.0,41:0.0):5):3,(44:0.0,88:1):0.0):25):2,(34:0.0,36:0.0):4):12,38:12):7):8,37:9):12):13):1,87:3):26,45:8):24):30):19):11):10):25):3):3,3:1):8):0.0;
	TREE Imported_tree_151 = (1:9,((2:12,(4:7,(5:9,(((6:8,(9:3,((10:1,14:5):11,((11:12,((12:0.0,13:5):17,((16:1,17:0.0):5,18:5):4):6):9,15:6):15):6):13):16,7:16):17,(((8:12,(46:11,(48:3,(49:6,((50:6,(51:10,(52:10,53:2):8):10):25,(54:4,((((55:14,(58:3,61:0.0):14):14,(56:7,(57:11,60:7):10):10):4,((59:1,62:3):4,((63:2,66:2):3,(64:1,65:3):1):8):8):25,((((((67:6,(69:1,70:2):9):8,68:12):15,(83:15,(84:1,85:5):17):30):2,71:0.0):19,72:11):29,(73:2,(74:1,(((75:5,77:3):8,((76:5,(79:1,80:0.0):13):13,(81:3,82:8):11):20):5,78:2):11):8):17):37):23):24):11):6):19):14):2,47:3):14,(19:7,((20:3,(21:5,22:3):2):19,(((23:4,(24:6,((25:10,((((((((26:0.0,28:0.0):3,(32:0.0,33:0.0):4):2,((30:0.0,31:0.0):0.0,35:1):3):0.0,29:2):2,27:2):16,((((39:2,(42:0.0,86:3):1):4,43:2):3,(40:0.0,41:0.0):5):3,(44:0.0,88:1):0.0):25):2,(34:0.0,36:0.0):4):12,38:12):7):8,37:9):12):13):1,87:3):26,45:8):24):30):19):11):10):25):3):3,3:1):8):0.0;
	TREE Imported_tree_152 = (1:9,((2:12,(4:7,(5:9,(((6:8,(9:3,((10:1,14:5):11,((11:12,((12:0.0,13:5):17,((16:1,17:0.0):5,18:5):4):6):9,15:6):15):6):13):16,7:16):17,(((8:12,(46:11,(48:3,(49:6,((50:6,(51:10,(52:10,53:2):8):10):25,(54:4,((((55:14,(58:3,61:0.0):14):14,(56:7,(57:11,60:7):10):10):4,((59:1,62:3):4,((63:2,66:2):3,(64:1,65:3):1):8):8):25,((((((67:6,(69:1,70:2):9):8,68:12):15,(83:15,(84:1,85:5):17):30):2,71:0.0):20,72:10):29,(73:2,(74:1,(((75:0.0,78:0.0):8,77:4):8,((76:5,(79:1,80:0.0):13):13,(81:3,82:8):11):23):11):8):18):36):23):24):11):6):19):14):2,47:3):14,(19:7,((20:3,(21:5,22:3):2):19,(((23:4,(24:6,((25:10,((((((((26:0.0,28:0.0):3,(32:0.0,33:0.0):4):2,((30:0.0,31:0.0):0.0,35:1):3):0.0,29:2):2,27:2):15,(((((39:2,(42:0.0,86:3):1):4,43:2):3,(40:0.0,41:0.0):5):0.0,44:0.0):4,88:0.0):25):2,(34:0.0,36:0.0):4):13,38:12):7):8,37:9):12):13):1,87:3):26,45:8):24):30):19):11):10):25):3):3,3:1):8):0.0;
	TREE Imported_tree_153 = (1:9,((2:12,(4:7,(5:9,(((6:8,(9:3,((10:1,14:5):11,((11:12,((12:0.0,13:5):17,((16:1,17:0.0):5,18:5):4):6):9,15:6):15):6):13):16,7:16):17,(((8:12,(46:11,(48:3,(49:6,((50:6,(51:10,(52:10,53:2):8):10):25,(54:4,((((55:14,(58:3,61:0.0):14):14,(56:7,(57:11,60:7):10):10):4,((59:1,62:3):4,((63:2,66:2):3,(64:1,65:3):1):8):8):25,((((((67:6,(69:1,70:2):9):8,68:12):15,(83:15,(84:1,85:5):17):30):2,71:0.0):20,72:10):29,(73:2,(74:1,(((75:0.0,78:0.0):8,77:4):8,((76:5,(79:1,80:0.0):13):13,(81:3,82:8):11):23):11):8):18):36):23):24):11):6):19):14):2,47:3):14,(19:7,((20:3,(21:5,22:3):2):19,(((23:4,(24:6,((25:10,((((((((26:0.0,28:0.0):3,(32:0.0,33:0.0):4):2,((30:0.0,31:0.0):0.0,35:1):3):0.0,29:2):2,27:2):15,(((39:2,(((40:0.0,41:0.0):5,43:1):3,(42:0.0,86:3):4):2):0.0,44:0.0):3,88:0.0):26):2,(34:0.0,36:0.0):4):13,38:12):7):8,37:9):12):13):1,87:3):26,45:8):24):30):19):11):10):25):3):3,3:1):8):0.0;
	TREE Imported_tree_154 = (1:9,((2:12,(4:7,(5:9,(((6:8,(9:3,((10:1,14:5):11,((11:12,((12:0.0,13:5):17,((16:1,17:0.0):5,18:5):4):6):9,15:6):15):6):13):16,7:16):17,(((8:12,(46:11,(48:3,(49:6,((50:6,(51:10,(52:10,53:2):8):10):25,(54:4,((((55:14,(58:3,61:0.0):14):14,(56:7,(57:11,60:7):10):10):4,((59:1,62:3):4,((63:2,66:2):3,(64:1,65:3):1):8):8):25,((((((67:6,(69:1,70:2):9):8,68:12):15,(83:15,(84:1,85:5):17):30):2,71:0.0):20,72:10):29,(73:2,(74:1,(((75:0.0,78:0.0):8,77:4):8,((76:5,(79:1,80:0.0):13):13,(81:3,82:8):11):23):11):8):18):36):23):24):11):6):19):14):2,47:3):14,(19:7,((20:3,(21:5,22:3):2):19,(((23:4,(24:6,((25:10,((((((((26:0.0,28:0.0):3,(32:0.0,33:0.0):4):2,((30:0.0,31:0.0):0.0,35:1):3):0.0,29:2):2,27:2):5,(34:0.0,36:0.0):5):12,((((39:2,(42:0.0,86:3):1):4,43:2):3,(40:0.0,41:0.0):5):3,(44:0.0,88:1):0.0):25):12,38:12):7):8,37:9):12):13):1,87:3):26,45:8):24):30):19):11):10):25):3):3,3:1):8):0.0;
	TREE Imported_tree_155 = (1:9,((2:12,(4:7,(5:9,(((6:8,(9:3,((10:1,14:5):11,((11:12,((12:0.0,13:5):17,((16:1,17:0.0):5,18:5):4):6):9,15:6):15):6):13):16,7:16):17,(((8:12,(46:11,(48:3,(49:6,((50:6,(51:10,(52:10,53:2):8):10):25,(54:4,((((55:14,(58:3,61:0.0):14):14,(56:7,(57:11,60:7):10):10):4,((59:1,62:3):4,((63:2,66:2):3,(64:1,65:3):1):8):8):25,((((((67:6,(69:1,70:2):9):8,68:12):15,(83:15,(84:1,85:5):17):30):2,71:0.0):20,72:10):29,(73:2,(74:1,(((75:0.0,78:0.0):8,77:4):8,((76:5,(79:1,80:0.0):13):13,(81:3,82:8):11):23):11):8):18):36):23):24):11):6):19):14):2,47:3):14,(19:7,((20:3,(21:5,22:3):2):19,(((23:4,(24:6,((25:10,((((((((26:0.0,28:0.0):3,(32:0.0,33:0.0):4):2,((30:0.0,31:0.0):0.0,35:1):3):0.0,29:2):2,27:2):5,(34:0.0,36:0.0):5):11,(((((39:2,(42:0.0,86:3):1):4,43:2):3,(40:0.0,41:0.0):5):0.0,44:0.0):4,88:0.0):25):13,38:12):7):8,37:9):12):13):1,87:3):26,45:8):24):30):19):11):10):25):3):3,3:1):8):0.0;
	TREE Imported_tree_156 = (1:10,(2:12,((3:2,(5:9,(((6:8,(9:3,((10:1,14:5):11,((11:12,((12:0.0,13:5):17,((16:1,17:0.0):5,18:5):4):6):9,15:6):15):6):13):16,7:16):16,(((8:12,(46:11,(48:3,(49:6,((50:6,(51:10,(52:10,53:2):8):10):25,(54:4,((((55:14,(58:3,61:0.0):14):14,(56:7,(57:11,60:7):10):10):4,((59:1,62:3):4,((63:2,66:2):3,(64:1,65:3):1):8):8):25,((((((67:6,(69:1,70:2):9):8,68:12):15,(83:15,(84:1,85:5):17):30):2,71:0.0):19,72:11):29,(73:2,((74:1,((75:5,77:3):8,((76:5,(79:1,80:0.0):13):13,(81:3,82:8):11):20):11):5,78:2):8):17):37):23):24):11):6):19):14):2,47:3):14,(19:7,(((20:1,22:0.0):5,21:7):19,(((23:4,(24:6,((25:10,(((((((26:0.0,28:0.0):3,(32:0.0,33:0.0):4):2,((29:0.0,35:1):1,(30:0.0,31:0.0):1):3):2,27:2):16,(39:2,(((((40:0.0,44:0.0):0.0,41:2):4,43:1):2,(42:0.0,86:3):4):2,88:1):2):26):2,(34:0.0,36:0.0):4):12,38:12):7):8,37:9):12):13):1,87:3):26,45:8):24):30):19):12):10):10):18,4:6):3):7):0.0;
	TREE Imported_tree_157 = (1:10,(2:12,((3:2,(5:9,(((6:8,(9:3,((10:1,14:5):11,((11:12,((12:0.0,13:5):17,((16:1,17:0.0):5,18:5):4):6):9,15:6):15):6):13):16,7:16):16,(((8:12,(46:11,(48:3,(49:6,((50:6,(51:10,(52:10,53:2):8):10):25,(54:4,((((55:14,(58:3,61:0.0):14):14,(56:7,(57:11,60:7):10):10):4,((59:1,62:3):4,((63:2,66:2):3,(64:1,65:3):1):8):8):25,((((((67:6,(69:1,70:2):9):8,68:12):15,(83:15,(84:1,85:5):17):30):2,71:0.0):19,72:11):29,(73:2,((74:1,((75:5,77:3):8,((76:5,(79:1,80:0.0):13):13,(81:3,82:8):11):20):11):5,78:2):8):17):37):23):24):11):6):19):14):2,47:3):14,(19:7,(((20:1,22:0.0):5,21:7):19,(((23:4,(24:6,((25:10,(((((((((26:0.0,28:0.0):3,(32:0.0,33:0.0):4):1,(30:0.0,35:1):1):1,29:2):2,27:2):0.0,31:2):16,(39:2,(((((40:0.0,44:0.0):0.0,41:2):4,43:1):2,(42:0.0,86:3):4):2,88:1):2):26):2,(34:0.0,36:0.0):4):12,38:12):7):8,37:9):12):13):1,87:3):26,45:8):24):30):19):12):10):10):18,4:6):3):7):0.0;
	TREE Imported_tree_158 = (1:10,(2:12,((3:2,(5:9,(((6:8,(9:3,((10:1,14:5):11,((11:12,((12:0.0,13:5):17,((16:1,17:0.0):5,18:5):4):6):9,15:6):15):6):13):16,7:16):16,(((8:12,(46:11,(48:3,(49:6,((50:6,(51:10,(52:10,53:2):8):10):25,(54:4,((((55:14,(58:3,61:0.0):14):14,(56:7,(57:11,60:7):10):10):4,((59:1,62:3):4,((63:2,66:2):3,(64:1,65:3):1):8):8):25,((((((67:6,(69:1,70:2):9):8,68:12):15,(83:15,(84:1,85:5):17):30):2,71:0.0):19,72:11):29,(73:2,((74:1,((75:5,77:3):8,((76:5,(79:1,80:0.0):13):13,(81:3,82:8):11):20):11):5,78:2):8):17):37):23):24):11):6):19):14):2,47:3):14,(19:7,(((20:1,22:0.0):5,21:7):19,(((23:4,(24:6,((25:10,(((((((((26:0.0,28:0.0):3,(32:0.0,33:0.0):4):1,(30:0.0,35:1):1):1,29:2):0.0,31:2):2,27:2):16,(39:2,(((((40:0.0,44:0.0):0.0,41:2):4,43:1):2,(42:0.0,86:3):4):2,88:1):2):26):2,(34:0.0,36:0.0):4):12,38:12):7):8,37:9):12):13):1,87:3):26,45:8):24):30):19):12):10):10):18,4:6):3):7):0.0;
	TREE Imported_tree_159 = (1:10,(2:12,((3:2,(5:9,(((6:8,(9:3,((10:1,14:5):11,((11:12,((12:0.0,13:5):17,((16:1,17:0.0):5,18:5):4):6):9,15:6):15):6):13):16,7:16):16,(((8:12,(46:11,(48:3,(49:6,((50:6,(51:10,(52:10,53:2):8):10):25,(54:4,((((55:14,(58:3,61:0.0):14):14,(56:7,(57:11,60:7):10):10):4,((59:1,62:3):4,((63:2,66:2):3,(64:1,65:3):1):8):8):25,((((((67:6,(69:1,70:2):9):8,68:12):15,(83:15,(84:1,85:5):17):30):2,71:0.0):19,72:11):29,(73:2,((74:1,((75:5,77:3):8,((76:5,(79:1,80:0.0):13):13,(81:3,82:8):11):20):11):5,78:2):8):17):37):23):24):11):6):19):14):2,47:3):14,(19:7,(((20:1,22:0.0):5,21:7):19,(((23:4,(24:6,((25:10,(((((((((26:0.0,28:0.0):3,(32:0.0,33:0.0):4):1,(30:0.0,35:1):1):1,31:2):0.0,29:2):2,27:2):16,(39:2,(((((40:0.0,44:0.0):0.0,41:2):4,43:1):2,(42:0.0,86:3):4):2,88:1):2):26):2,(34:0.0,36:0.0):4):12,38:12):7):8,37:9):12):13):1,87:3):26,45:8):24):30):19):12):10):10):18,4:6):3):7):0.0;
	TREE Imported_tree_160 = (1:10,(2:12,((3:2,(5:9,(((6:8,(9:3,((10:1,14:5):11,((11:12,((12:0.0,13:5):17,((16:1,17:0.0):5,18:5):4):6):9,15:6):15):6):13):16,7:16):16,(((8:12,(46:11,(48:3,(49:6,((50:6,(51:10,(52:10,53:2):8):10):25,(54:4,((((55:14,(58:3,61:0.0):14):14,(56:7,(57:11,60:7):10):10):4,((59:1,62:3):4,((63:2,66:2):3,(64:1,65:3):1):8):8):25,((((((67:6,(69:1,70:2):9):8,68:12):15,(83:15,(84:1,85:5):17):30):2,71:0.0):19,72:11):29,(73:2,((74:1,((75:5,77:3):8,((76:5,(79:1,80:0.0):13):13,(81:3,82:8):11):20):11):5,78:2):8):17):37):23):24):11):6):19):14):2,47:3):14,(19:7,(((20:1,22:0.0):5,21:7):19,(((23:4,(24:6,((25:10,((((((((26:0.0,28:0.0):3,(32:0.0,33:0.0):4):2,((30:0.0,35:1):0.0,31:0.0):3):0.0,29:2):2,27:2):16,(39:2,(((((40:0.0,44:0.0):0.0,41:2):4,43:1):2,(42:0.0,86:3):4):2,88:1):2):26):2,(34:0.0,36:0.0):4):12,38:12):7):8,37:9):12):13):1,87:3):26,45:8):24):30):19):12):10):10):18,4:6):3):7):0.0;
	TREE Imported_tree_161 = (1:10,(2:12,((3:2,(5:9,(((6:8,(9:3,((10:1,14:5):11,((11:12,((12:0.0,13:5):17,((16:1,17:0.0):5,18:5):4):6):9,15:6):15):6):13):16,7:16):16,(((8:12,(46:11,(48:3,(49:6,((50:6,(51:10,(52:10,53:2):8):10):25,(54:4,((((55:14,(58:3,61:0.0):14):14,(56:7,(57:11,60:7):10):10):4,((59:1,62:3):4,((63:2,66:2):3,(64:1,65:3):1):8):8):25,((((((67:6,(69:1,70:2):9):8,68:12):15,(83:15,(84:1,85:5):17):30):2,71:0.0):19,72:11):29,(73:2,((74:1,((75:5,77:3):8,((76:5,(79:1,80:0.0):13):13,(81:3,82:8):11):20):11):5,78:2):8):17):37):23):24):11):6):19):14):2,47:3):14,(19:7,(((20:1,22:0.0):5,21:7):19,(((23:4,(24:6,((25:10,(((((((((26:0.0,28:0.0):3,(32:0.0,33:0.0):4):2,((30:0.0,31:0.0):0.0,35:1):3):0.0,29:2):2,27:2):16,(39:2,(((((40:0.0,44:0.0):0.0,41:2):4,43:1):2,(42:0.0,86:3):4):2,88:1):2):26):0.0,36:0.0):2,34:4):12,38:12):7):8,37:9):12):13):1,87:3):26,45:8):24):30):19):12):10):10):18,4:6):3):7):0.0;
	TREE Imported_tree_162 = (1:10,(2:12,((3:2,(5:9,(((6:8,(9:3,((10:1,14:5):11,((11:12,((12:0.0,13:5):17,((16:1,17:0.0):5,18:5):4):6):9,15:6):15):6):13):16,7:16):16,(((8:12,(46:11,(48:3,(49:6,((50:6,(51:10,(52:10,53:2):8):10):25,(54:4,((((55:14,(58:3,61:0.0):14):14,(56:7,(57:11,60:7):10):10):4,((59:1,62:3):4,((63:2,66:2):3,(64:1,65:3):1):8):8):25,((((((67:6,(69:1,70:2):9):8,68:12):15,(83:15,(84:1,85:5):17):30):2,71:0.0):19,72:11):29,(73:2,((74:1,((75:5,77:3):8,((76:5,(79:1,80:0.0):13):13,(81:3,82:8):11):20):11):5,78:2):8):17):37):23):24):11):6):19):14):2,47:3):14,(19:7,(((20:1,22:0.0):5,21:7):19,(((23:4,(24:6,((25:10,(((((((((26:0.0,28:0.0):3,(32:0.0,33:0.0):4):2,(30:0.0,31:0.0):3):0.0,29:2):2,27:2):1,35:1):15,(39:2,(((((40:0.0,44:0.0):0.0,41:2):4,43:1):2,(42:0.0,86:3):4):2,88:1):2):26):2,(34:0.0,36:0.0):4):12,38:12):7):8,37:9):12):13):1,87:3):26,45:8):24):30):19):12):10):10):18,4:6):3):7):0.0;
	TREE Imported_tree_163 = (1:10,(2:12,((3:2,(5:9,(((6:8,(9:3,((10:1,14:5):11,((11:12,((12:0.0,13:5):17,((16:1,17:0.0):5,18:5):4):6):9,15:6):15):6):13):16,7:16):16,(((8:12,(46:11,(48:3,(49:6,((50:6,(51:10,(52:10,53:2):8):10):25,(54:4,((((55:14,(58:3,61:0.0):14):14,(56:7,(57:11,60:7):10):10):4,((59:1,62:3):4,((63:2,66:2):3,(64:1,65:3):1):8):8):25,((((((67:6,(69:1,70:2):9):8,68:12):15,(83:15,(84:1,85:5):17):30):2,71:0.0):19,72:11):29,(73:2,((74:1,((75:5,77:3):8,((76:5,(79:1,80:0.0):13):13,(81:3,82:8):11):20):11):5,78:2):8):17):37):23):24):11):6):19):14):2,47:3):14,(19:7,(((20:1,22:0.0):5,21:7):19,(((23:4,(24:6,((25:10,(((((((((26:0.0,28:0.0):3,(32:0.0,33:0.0):4):2,((30:0.0,31:0.0):0.0,35:1):3):0.0,29:2):2,27:2):2,36:0.0):14,(39:2,(((((40:0.0,44:0.0):0.0,41:2):4,43:1):2,(42:0.0,86:3):4):2,88:1):2):26):2,34:4):12,38:12):7):8,37:9):12):13):1,87:3):26,45:8):24):30):19):12):10):10):18,4:6):3):7):0.0;
	TREE Imported_tree_164 = (1:10,(2:12,((3:2,(5:9,(((6:8,(9:3,((10:1,14:5):11,((11:12,((12:0.0,13:5):17,((16:1,17:0.0):5,18:5):4):6):9,15:6):15):6):13):16,7:16):16,(((8:12,(46:11,(48:3,(49:6,((50:6,(51:10,(52:10,53:2):8):10):25,(54:4,((((55:14,(58:3,61:0.0):14):14,(56:7,(57:11,60:7):10):10):4,((59:1,62:3):4,((63:2,66:2):3,(64:1,65:3):1):8):8):25,((((((67:6,(69:1,70:2):9):8,68:12):15,(83:15,(84:1,85:5):17):30):2,71:0.0):19,72:11):29,(73:2,((74:1,((75:5,77:3):8,((76:5,(79:1,80:0.0):13):13,(81:3,82:8):11):20):11):5,78:2):8):17):37):23):24):11):6):19):14):2,47:3):14,(19:7,(((20:1,22:0.0):5,21:7):19,(((23:4,(24:6,((25:10,(((((((((26:0.0,28:0.0):3,(32:0.0,33:0.0):4):2,((30:0.0,31:0.0):0.0,35:1):3):0.0,29:2):2,36:0.0):2,27:2):14,(39:2,(((((40:0.0,44:0.0):0.0,41:2):4,43:1):2,(42:0.0,86:3):4):2,88:1):2):26):2,34:4):12,38:12):7):8,37:9):12):13):1,87:3):26,45:8):24):30):19):12):10):10):18,4:6):3):7):0.0;
	TREE Imported_tree_165 = (1:10,(2:12,((3:2,(5:9,(((6:8,(9:3,((10:1,14:5):11,((11:12,((12:0.0,13:5):17,((16:1,17:0.0):5,18:5):4):6):9,15:6):15):6):13):16,7:16):16,(((8:12,(46:11,(48:3,(49:6,((50:6,(51:10,(52:10,53:2):8):10):25,(54:4,((((55:14,(58:3,61:0.0):14):14,(56:7,(57:11,60:7):10):10):4,((59:1,62:3):4,((63:2,66:2):3,(64:1,65:3):1):8):8):25,((((((67:6,(69:1,70:2):9):8,68:12):15,(83:15,(84:1,85:5):17):30):2,71:0.0):19,72:11):29,(73:2,((74:1,((75:5,77:3):8,((76:5,(79:1,80:0.0):13):13,(81:3,82:8):11):20):11):5,78:2):8):17):37):23):24):11):6):19):14):2,47:3):14,(19:7,(((20:1,22:0.0):5,21:7):19,(((23:4,(24:6,((25:10,((((((((26:0.0,28:0.0):3,(32:0.0,33:0.0):4):2,((30:0.0,31:0.0):0.0,35:1):3):0.0,29:2):4,(27:0.0,36:0.0):2):14,(39:2,(((((40:0.0,44:0.0):0.0,41:2):4,43:1):2,(42:0.0,86:3):4):2,88:1):2):26):2,34:4):12,38:12):7):8,37:9):12):13):1,87:3):26,45:8):24):30):19):12):10):10):18,4:6):3):7):0.0;
	TREE Imported_tree_166 = (1:10,(2:12,((3:2,(5:9,(((6:8,(9:3,((10:1,14:5):11,((11:12,((12:0.0,13:5):17,((16:1,17:0.0):5,18:5):4):6):9,15:6):15):6):13):16,7:16):16,(((8:12,(46:11,(48:3,(49:6,((50:6,(51:10,(52:10,53:2):8):10):25,(54:4,((((55:14,(58:3,61:0.0):14):14,(56:7,(57:11,60:7):10):10):4,((59:1,62:3):4,((63:2,66:2):3,(64:1,65:3):1):8):8):25,((((((67:6,(69:1,70:2):9):8,68:12):15,(83:15,(84:1,85:5):17):30):2,71:0.0):19,72:11):29,(73:2,((74:1,((75:5,77:3):8,((76:5,(79:1,80:0.0):13):13,(81:3,82:8):11):20):11):5,78:2):8):17):37):23):24):11):6):19):14):2,47:3):14,(19:7,(((20:1,22:0.0):5,21:7):19,(((23:4,(24:6,((25:10,((((((((26:0.0,28:0.0):3,(32:0.0,33:0.0):4):2,((30:0.0,31:0.0):0.0,35:1):3):2,(29:0.0,36:0.0):2):2,27:2):14,(39:2,(((((40:0.0,44:0.0):0.0,41:2):4,43:1):2,(42:0.0,86:3):4):2,88:1):2):26):2,34:4):12,38:12):7):8,37:9):12):13):1,87:3):26,45:8):24):30):19):12):10):10):18,4:6):3):7):0.0;
	TREE Imported_tree_167 = (1:10,(2:12,((3:2,(5:9,(((6:8,(9:3,((10:1,14:5):11,((11:12,((12:0.0,13:5):17,((16:1,17:0.0):5,18:5):4):6):9,15:6):15):6):13):16,7:16):16,(((8:12,(46:11,(48:3,(49:6,((50:6,(51:10,(52:10,53:2):8):10):25,(54:4,((((55:14,(58:3,61:0.0):14):14,(56:7,(57:11,60:7):10):10):4,((59:1,62:3):4,((63:2,66:2):3,(64:1,65:3):1):8):8):25,((((((67:6,(69:1,70:2):9):8,68:12):15,(83:15,(84:1,85:5):17):30):2,71:0.0):19,72:11):29,(73:2,((74:1,((75:5,77:3):8,((76:5,(79:1,80:0.0):13):13,(81:3,82:8):11):20):11):5,78:2):8):17):37):23):24):11):6):19):14):2,47:3):14,(19:7,(((20:1,22:0.0):5,21:7):19,(((23:4,(24:6,((25:10,((((((((26:0.0,28:0.0):3,(32:0.0,33:0.0):4):4,(((30:0.0,31:0.0):0.0,35:1):1,36:0.0):2):0.0,29:2):2,27:2):14,(39:2,(((((40:0.0,44:0.0):0.0,41:2):4,43:1):2,(42:0.0,86:3):4):2,88:1):2):26):2,34:4):12,38:12):7):8,37:9):12):13):1,87:3):26,45:8):24):30):19):12):10):10):18,4:6):3):7):0.0;
	TREE Imported_tree_168 = (1:10,(2:12,((3:2,(5:9,(((6:8,(9:3,((10:1,14:5):11,((11:12,((12:0.0,13:5):17,((16:1,17:0.0):5,18:5):4):6):9,15:6):15):6):13):16,7:16):16,(((8:12,(46:11,(48:3,(49:6,((50:6,(51:10,(52:10,53:2):8):10):25,(54:4,((((55:14,(58:3,61:0.0):14):14,(56:7,(57:11,60:7):10):10):4,((59:1,62:3):4,((63:2,66:2):3,(64:1,65:3):1):8):8):25,((((((67:6,(69:1,70:2):9):8,68:12):15,(83:15,(84:1,85:5):17):30):2,71:0.0):19,72:11):29,(73:2,((74:1,((75:5,77:3):8,((76:5,(79:1,80:0.0):13):13,(81:3,82:8):11):20):11):5,78:2):8):17):37):23):24):11):6):19):14):2,47:3):14,(19:7,(((20:1,22:0.0):5,21:7):19,(((23:4,(24:6,((25:10,((((((((26:0.0,28:0.0):3,(32:0.0,33:0.0):4):4,(((30:0.0,31:0.0):1,36:0.0):0.0,35:1):2):0.0,29:2):2,27:2):14,(39:2,(((((40:0.0,44:0.0):0.0,41:2):4,43:1):2,(42:0.0,86:3):4):2,88:1):2):26):2,34:4):12,38:12):7):8,37:9):12):13):1,87:3):26,45:8):24):30):19):12):10):10):18,4:6):3):7):0.0;
	TREE Imported_tree_169 = (1:10,(2:12,((3:2,(5:9,(((6:8,(9:3,((10:1,14:5):11,((11:12,((12:0.0,13:5):17,((16:1,17:0.0):5,18:5):4):6):9,15:6):15):6):13):16,7:16):16,(((8:12,(46:11,(48:3,(49:6,((50:6,(51:10,(52:10,53:2):8):10):25,(54:4,((((55:14,(58:3,61:0.0):14):14,(56:7,(57:11,60:7):10):10):4,((59:1,62:3):4,((63:2,66:2):3,(64:1,65:3):1):8):8):25,((((((67:6,(69:1,70:2):9):8,68:12):15,(83:15,(84:1,85:5):17):30):2,71:0.0):19,72:11):29,(73:2,((74:1,((75:5,77:3):8,((76:5,(79:1,80:0.0):13):13,(81:3,82:8):11):20):11):5,78:2):8):17):37):23):24):11):6):19):14):2,47:3):14,(19:7,(((20:1,22:0.0):5,21:7):19,(((23:4,(24:6,((25:10,((((((((26:0.0,28:0.0):3,(32:0.0,33:0.0):4):2,((30:0.0,31:0.0):0.0,35:1):3):0.0,29:2):2,27:2):15,(36:0.0,(39:2,(((((40:0.0,44:0.0):0.0,41:2):4,43:1):2,(42:0.0,86:3):4):2,88:1):2):7):20):2,34:4):12,38:12):7):8,37:8):13):13):1,87:3):26,45:8):24):30):19):12):10):10):18,4:6):3):7):0.0;
	TREE Imported_tree_170 = (1:10,(2:12,((3:2,(5:9,(((6:8,(9:3,((10:1,14:5):11,((11:12,((12:0.0,13:5):17,((16:1,17:0.0):5,18:5):4):6):9,15:6):15):6):13):16,7:16):16,(((8:12,(46:11,(48:3,(49:6,((50:6,(51:10,(52:10,53:2):8):10):25,(54:4,((((55:14,(58:3,61:0.0):14):14,(56:7,(57:11,60:7):10):10):4,((59:1,62:3):4,((63:2,66:2):3,(64:1,65:3):1):8):8):25,((((((67:6,(69:1,70:2):9):8,68:12):15,(83:15,(84:1,85:5):17):30):2,71:0.0):19,72:11):29,(73:2,((74:1,((75:5,77:3):8,((76:5,(79:1,80:0.0):13):13,(81:3,82:8):11):20):11):5,78:2):8):17):37):23):24):11):6):19):14):2,47:3):14,(19:7,(((20:1,22:0.0):5,21:7):19,(((23:4,(24:6,((25:10,((((((((26:0.0,28:0.0):3,(32:0.0,33:0.0):4):2,((30:0.0,31:0.0):0.0,35:1):3):0.0,29:2):2,27:2):16,(39:2,(((((40:0.0,44:0.0):0.0,43:0.0):1,(42:0.0,86:3):4):2,41:6):3,88:1):2):25):2,(34:0.0,36:0.0):4):12,38:12):7):8,37:9):12):13):1,87:3):26,45:8):24):30):19):12):10):10):18,4:6):3):7):0.0;
	TREE Imported_tree_171 = (1:10,(2:12,((3:2,(5:9,(((6:8,(9:3,((10:1,14:5):11,((11:12,((12:0.0,13:5):17,((16:1,17:0.0):5,18:5):4):6):9,15:6):15):6):13):16,7:16):16,(((8:12,(46:11,(48:3,(49:6,((50:6,(51:10,(52:10,53:2):8):10):25,(54:4,((((55:14,(58:3,61:0.0):14):14,(56:7,(57:11,60:7):10):10):4,((59:1,62:3):4,((63:2,66:2):3,(64:1,65:3):1):8):8):25,((((((67:6,(69:1,70:2):9):8,68:12):15,(83:15,(84:1,85:5):17):30):2,71:0.0):19,72:11):29,(73:2,((74:1,((75:5,77:3):8,((76:5,(79:1,80:0.0):13):13,(81:3,82:8):11):20):11):5,78:2):8):17):37):23):24):11):6):19):14):2,47:3):14,(19:7,(((20:1,22:0.0):5,21:7):19,(((23:4,(24:6,((25:10,((((((((26:0.0,28:0.0):3,(32:0.0,33:0.0):4):2,((30:0.0,31:0.0):0.0,35:1):3):0.0,29:2):2,27:2):16,(39:2,(((((40:0.0,44:0.0):0.0,41:2):4,(42:3,43:1):2):1,86:4):2,88:1):2):25):2,(34:0.0,36:0.0):4):12,38:12):7):8,37:9):12):13):1,87:3):26,45:8):24):30):19):12):10):10):18,4:6):3):7):0.0;
	TREE Imported_tree_172 = (1:10,(2:12,((3:2,(5:9,(((6:8,(9:3,((10:1,14:5):11,((11:12,((12:0.0,13:5):17,((16:1,17:0.0):5,18:5):4):6):9,15:6):15):6):13):16,7:16):16,(((8:12,(46:11,(48:3,(49:6,((50:6,(51:10,(52:10,53:2):8):10):25,(54:4,((((55:14,(58:3,61:0.0):14):14,(56:7,(57:11,60:7):10):10):4,((59:1,62:3):4,((63:2,66:2):3,(64:1,65:3):1):8):8):25,((((((67:6,(69:1,70:2):9):8,68:12):15,(83:15,(84:1,85:5):17):30):2,71:0.0):19,72:11):29,(73:2,((74:1,((75:5,77:3):8,((76:5,(79:1,80:0.0):13):13,(81:3,82:8):11):20):11):5,78:2):8):17):37):23):24):11):6):19):14):2,47:3):14,(19:7,(((20:1,22:0.0):5,21:7):19,(((23:4,(24:6,((25:10,((((((((26:0.0,28:0.0):3,(32:0.0,33:0.0):4):2,((30:0.0,31:0.0):0.0,35:1):3):0.0,29:2):2,27:2):16,((39:2,((((40:0.0,41:0.0):5,43:1):3,(42:0.0,86:3):4):2,88:1):2):0.0,44:0.0):26):2,(34:0.0,36:0.0):4):12,38:12):7):8,37:9):12):13):1,87:3):26,45:8):24):30):19):12):10):10):18,4:6):3):7):0.0;
	TREE Imported_tree_173 = (1:10,(2:12,((3:2,(5:9,(((6:8,(9:3,((10:1,14:5):11,((11:12,((12:0.0,13:5):17,((16:1,17:0.0):5,18:5):4):6):9,15:6):15):6):13):16,7:16):16,(((8:12,(46:11,(48:3,(49:6,((50:6,(51:10,(52:10,53:2):8):10):25,(54:4,((((55:14,(58:3,61:0.0):14):14,(56:7,(57:11,60:7):10):10):4,((59:1,62:3):4,((63:2,66:2):3,(64:1,65:3):1):8):8):25,((((((67:6,(69:1,70:2):9):8,68:12):15,(83:15,(84:1,85:5):17):30):2,71:0.0):19,72:11):29,(73:2,((74:1,((75:5,77:3):8,((76:5,(79:1,80:0.0):13):13,(81:3,82:8):11):20):11):5,78:2):8):17):37):23):24):11):6):19):14):2,47:3):14,(19:7,(((20:1,22:0.0):5,21:7):19,(((23:4,(24:6,((25:10,((((((((26:0.0,28:0.0):3,(32:0.0,33:0.0):4):2,((30:0.0,31:0.0):0.0,35:1):3):0.0,29:2):2,27:2):16,(39:2,(((((40:0.0,41:0.0):5,43:1):3,(42:0.0,86:3):4):0.0,44:0.0):2,88:1):2):26):2,(34:0.0,36:0.0):4):12,38:12):7):8,37:9):12):13):1,87:3):26,45:8):24):30):19):12):10):10):18,4:6):3):7):0.0;
	TREE Imported_tree_174 = (1:10,(2:12,((3:2,(5:9,(((6:8,(9:3,((10:1,14:5):11,((11:12,((12:0.0,13:5):17,((16:1,17:0.0):5,18:5):4):6):9,15:6):15):6):13):16,7:16):16,(((8:12,(46:11,(48:3,(49:6,((50:6,(51:10,(52:10,53:2):8):10):25,(54:4,((((55:14,(58:3,61:0.0):14):14,(56:7,(57:11,60:7):10):10):4,((59:1,62:3):4,((63:2,66:2):3,(64:1,65:3):1):8):8):25,((((((67:6,(69:1,70:2):9):8,68:12):15,(83:15,(84:1,85:5):17):30):2,71:0.0):19,72:11):29,(73:2,((74:1,((75:5,77:3):8,((76:5,(79:1,80:0.0):13):13,(81:3,82:8):11):20):11):5,78:2):8):17):37):23):24):11):6):19):14):2,47:3):14,(19:7,(((20:1,22:0.0):5,21:7):19,(((23:4,(24:6,((25:10,((((((((26:0.0,28:0.0):3,(32:0.0,33:0.0):4):2,((30:0.0,31:0.0):0.0,35:1):3):0.0,29:2):2,27:2):16,(39:2,((((40:0.0,41:0.0):5,43:1):3,((42:0.0,86:3):0.0,44:0.0):4):2,88:1):2):26):2,(34:0.0,36:0.0):4):12,38:12):7):8,37:9):12):13):1,87:3):26,45:8):24):30):19):12):10):10):18,4:6):3):7):0.0;
	TREE Imported_tree_175 = (1:10,(2:12,((3:2,(5:9,(((6:8,(9:3,((10:1,14:5):11,((11:12,((12:0.0,13:5):17,((16:1,17:0.0):5,18:5):4):6):9,15:6):15):6):13):16,7:16):16,(((8:12,(46:11,(48:3,(49:6,((50:6,(51:10,(52:10,53:2):8):10):25,(54:4,((((55:14,(58:3,61:0.0):14):14,(56:7,(57:11,60:7):10):10):4,((59:1,62:3):4,((63:2,66:2):3,(64:1,65:3):1):8):8):25,((((((67:6,(69:1,70:2):9):8,68:12):15,(83:15,(84:1,85:5):17):30):2,71:0.0):19,72:11):29,(73:2,((74:1,((75:5,77:3):8,((76:5,(79:1,80:0.0):13):13,(81:3,82:8):11):20):11):5,78:2):8):17):37):23):24):11):6):19):14):2,47:3):14,(19:7,(((20:1,22:0.0):5,21:7):19,(((23:4,(24:6,((25:10,((((((((26:0.0,28:0.0):3,(32:0.0,33:0.0):4):2,((30:0.0,31:0.0):0.0,35:1):3):0.0,29:2):2,27:2):16,(39:2,(((((40:0.0,41:0.0):5,43:1):1,44:0.0):2,(42:0.0,86:3):4):2,88:1):2):26):2,(34:0.0,36:0.0):4):12,38:12):7):8,37:9):12):13):1,87:3):26,45:8):24):30):19):12):10):10):18,4:6):3):7):0.0;
	TREE Imported_tree_176 = (1:10,(2:12,((3:2,(5:9,(((6:8,(9:3,((10:1,14:5):11,((11:12,((12:0.0,13:5):17,((16:1,17:0.0):5,18:5):4):6):9,15:6):15):6):13):16,7:16):16,(((8:12,(46:11,(48:3,(49:6,((50:6,(51:10,(52:10,53:2):8):10):25,(54:4,((((55:14,(58:3,61:0.0):14):14,(56:7,(57:11,60:7):10):10):4,((59:1,62:3):4,((63:2,66:2):3,(64:1,65:3):1):8):8):25,((((((67:6,(69:1,70:2):9):8,68:12):15,(83:15,(84:1,85:5):17):30):2,71:0.0):19,72:11):29,(73:2,((74:1,((75:5,77:3):8,((76:5,(79:1,80:0.0):13):13,(81:3,82:8):11):20):11):5,78:2):8):17):37):23):24):11):6):19):14):2,47:3):14,(19:7,(((20:1,22:0.0):5,21:7):19,(((23:4,(24:6,((25:10,((((((((26:0.0,28:0.0):3,(32:0.0,33:0.0):4):2,((30:0.0,31:0.0):0.0,35:1):3):0.0,29:2):2,27:2):16,(39:2,((((40:0.0,41:0.0):5,43:1):3,(42:0.0,(44:0.0,86:1):2):4):2,88:1):2):26):2,(34:0.0,36:0.0):4):12,38:12):7):8,37:9):12):13):1,87:3):26,45:8):24):30):19):12):10):10):18,4:6):3):7):0.0;
	TREE Imported_tree_177 = (1:10,(2:12,((3:2,(5:9,(((6:8,(9:3,((10:1,14:5):11,((11:12,((12:0.0,13:5):17,((16:1,17:0.0):5,18:5):4):6):9,15:6):15):6):13):16,7:16):16,(((8:12,(46:11,(48:3,(49:6,((50:6,(51:10,(52:10,53:2):8):10):25,(54:4,((((55:14,(58:3,61:0.0):14):14,(56:7,(57:11,60:7):10):10):4,((59:1,62:3):4,(((63:2,66:2):3,65:2):3,64:0.0):8):8):25,((((((67:6,(69:1,70:2):9):8,68:12):15,(83:15,(84:1,85:5):17):30):2,71:0.0):19,72:11):29,(73:2,((74:1,((75:5,77:3):8,((76:5,(79:1,80:0.0):13):13,(81:3,82:8):11):20):11):5,78:2):8):17):37):23):24):11):6):19):14):2,47:3):14,(19:7,(((20:1,22:0.0):5,21:7):19,(((23:4,(24:6,((25:10,((((((((26:0.0,28:0.0):3,(32:0.0,33:0.0):4):2,((30:0.0,31:0.0):0.0,35:1):3):0.0,29:2):2,27:2):16,(39:2,(((((40:0.0,44:0.0):0.0,41:2):4,43:1):2,(42:0.0,86:3):4):2,88:1):2):26):2,(34:0.0,36:0.0):4):12,38:12):7):8,37:9):12):13):1,87:3):26,45:8):24):30):19):12):10):10):18,4:6):3):7):0.0;
	TREE Imported_tree_178 = (1:10,(2:12,((3:2,(5:9,(((6:8,(9:3,((10:1,14:5):11,((11:12,((12:0.0,13:5):17,((16:1,17:0.0):5,18:5):4):6):9,15:6):15):6):13):16,7:16):16,(((8:12,(46:11,(48:3,(49:6,((50:6,(51:10,(52:10,53:2):8):10):25,(54:4,((((55:14,(58:3,61:0.0):14):14,(56:7,(57:11,60:7):10):10):4,((59:1,62:3):4,((63:2,66:2):3,(64:1,65:3):1):8):8):25,(((((67:5,(69:1,70:2):10):8,68:12):14,(71:1,(83:15,(84:1,85:5):17):4):28):20,72:11):28,(73:2,((74:1,((75:5,77:3):8,((76:5,(79:1,80:0.0):13):13,(81:3,82:8):11):20):11):5,78:2):8):17):37):23):24):11):6):19):14):2,47:3):14,(19:7,(((20:1,22:0.0):5,21:7):19,(((23:4,(24:6,((25:10,((((((((26:0.0,28:0.0):3,(32:0.0,33:0.0):4):2,((30:0.0,31:0.0):0.0,35:1):3):0.0,29:2):2,27:2):16,(39:2,(((((40:0.0,44:0.0):0.0,41:2):4,43:1):2,(42:0.0,86:3):4):2,88:1):2):26):2,(34:0.0,36:0.0):4):12,38:12):7):8,37:9):12):13):1,87:3):26,45:8):24):30):19):12):10):10):18,4:6):3):7):0.0;
	TREE Imported_tree_179 = (1:10,(2:12,((3:2,(5:9,(((6:8,(9:3,((10:1,14:5):11,((11:12,((12:0.0,13:5):17,((16:1,17:0.0):5,18:5):4):6):9,15:6):15):6):13):16,7:16):16,(((8:12,(46:11,(48:3,(49:6,((50:6,(51:10,(52:10,53:2):8):10):25,(54:4,((((55:14,(58:3,61:0.0):14):14,(56:7,(57:11,60:7):10):10):4,((59:1,62:3):4,((63:2,66:2):3,(64:1,65:3):1):8):8):25,((((((67:6,(69:1,70:2):9):8,68:12):15,(83:15,(84:1,85:5):17):30):2,71:0.0):19,72:11):30,((73:3,(74:1,((75:5,77:3):8,((76:5,(79:1,80:0.0):13):13,(81:3,82:8):11):20):11):7):5,78:2):17):36):23):24):11):6):19):14):2,47:3):14,(19:7,(((20:1,22:0.0):5,21:7):19,(((23:4,(24:6,((25:10,((((((((26:0.0,28:0.0):3,(32:0.0,33:0.0):4):2,((30:0.0,31:0.0):0.0,35:1):3):0.0,29:2):2,27:2):16,(39:2,(((((40:0.0,44:0.0):0.0,41:2):4,43:1):2,(42:0.0,86:3):4):2,88:1):2):26):2,(34:0.0,36:0.0):4):12,38:12):7):8,37:9):12):13):1,87:3):26,45:8):24):30):19):12):10):10):18,4:6):3):7):0.0;
	TREE Imported_tree_180 = (1:10,(2:12,((3:2,(5:9,(((6:8,(9:3,((10:1,14:5):11,((11:12,((12:0.0,13:5):17,((16:1,17:0.0):5,18:5):4):6):9,15:6):15):6):13):16,7:16):16,(((8:12,(46:11,(48:3,(49:6,((50:6,(51:10,(52:10,53:2):8):10):25,(54:4,((((55:14,(58:3,61:0.0):14):14,(56:7,(57:11,60:7):10):10):4,((59:1,62:3):4,((63:2,66:2):3,(64:1,65:3):1):8):8):25,((((((67:6,(69:1,70:2):9):8,68:12):15,(83:15,(84:1,85:5):17):30):2,71:0.0):20,72:10):29,(73:2,(74:1,(((75:5,77:3):1,78:3):8,((76:5,(79:1,80:0.0):13):13,(81:3,82:8):11):23):11):8):18):36):23):24):11):6):19):14):2,47:3):14,(19:7,(((20:1,22:0.0):5,21:7):19,(((23:4,(24:6,((25:10,((((((((26:0.0,28:0.0):3,(32:0.0,33:0.0):4):2,((30:0.0,31:0.0):0.0,35:1):3):0.0,29:2):2,27:2):16,(39:2,(((((40:0.0,44:0.0):0.0,41:2):4,43:1):2,(42:0.0,86:3):4):2,88:1):2):26):2,(34:0.0,36:0.0):4):12,38:12):7):8,37:9):12):13):1,87:3):26,45:8):24):30):19):12):10):10):18,4:6):3):7):0.0;
	TREE Imported_tree_181 = (1:10,(2:12,((3:2,(5:9,(((6:8,(9:3,((10:1,14:5):11,((11:12,((12:0.0,13:5):17,((16:1,17:0.0):5,18:5):4):6):9,15:6):15):6):13):16,7:16):16,(((8:12,(46:11,(48:3,(49:6,((50:6,(51:10,(52:10,53:2):8):10):25,(54:4,((((55:14,(58:3,61:0.0):14):14,(56:7,(57:11,60:7):10):10):4,((59:1,62:3):4,((63:2,66:2):3,(64:1,65:3):1):8):8):25,((((((67:6,(69:1,70:2):9):8,68:12):15,(83:15,(84:1,85:5):17):30):2,71:0.0):19,72:11):29,(73:2,((74:1,((75:5,77:3):8,((76:5,(79:1,80:0.0):13):13,(81:3,82:8):11):20):11):5,78:2):8):17):37):23):24):11):6):19):14):2,47:3):14,(19:7,(((20:1,22:0.0):5,21:7):19,(((23:4,(24:6,((25:10,((((((((26:0.0,28:0.0):3,(32:0.0,33:0.0):4):2,((30:0.0,31:0.0):0.0,35:1):3):0.0,29:2):2,27:2):5,(34:0.0,36:0.0):5):13,(39:2,(((((40:0.0,44:0.0):0.0,41:2):4,43:1):2,(42:0.0,86:3):4):2,88:1):2):25):12,38:11):7):9,37:9):12):13):1,87:3):26,45:8):24):30):19):12):10):10):18,4:6):3):7):0.0;
	TREE Imported_tree_182 = (1:10,(2:12,((3:2,(5:9,(((6:8,(9:3,((10:1,14:5):11,((11:12,((12:0.0,13:5):17,((16:1,17:0.0):5,18:5):4):6):9,15:6):15):6):13):16,7:16):16,(((8:12,(46:11,(48:3,(49:6,((50:6,(51:10,(52:10,53:2):8):10):25,(54:4,((((55:14,(58:3,61:0.0):14):14,(56:7,(57:11,60:7):10):10):4,((59:1,62:3):4,((63:2,66:2):3,(64:1,65:3):1):8):8):25,((((((67:6,(69:1,70:2):9):8,68:12):15,(83:15,(84:1,85:5):17):30):2,71:0.0):19,72:11):29,(73:2,((74:1,((75:5,77:3):8,((76:5,(79:1,80:0.0):13):13,(81:3,82:8):11):20):11):5,78:2):8):17):37):23):24):11):6):19):14):2,47:3):14,(19:7,(((20:1,22:0.0):5,21:7):19,(((23:4,(24:6,((25:10,((((((((26:0.0,28:0.0):3,(32:0.0,33:0.0):4):2,((30:0.0,31:0.0):0.0,35:1):3):0.0,29:2):2,27:2):16,((39:0.0,88:1):2,(((40:0.0,44:0.0):0.0,41:2):4,((42:0.0,86:3):4,43:1):2):5):25):2,(34:0.0,36:0.0):4):12,38:12):7):8,37:9):12):13):1,87:3):26,45:8):24):30):19):12):10):10):18,4:6):3):7):0.0;
	TREE Imported_tree_183 = (1:10,(2:12,((3:2,(5:9,(((6:8,(9:3,((10:1,14:5):11,((11:12,((12:0.0,13:5):17,((16:1,17:0.0):5,18:5):4):6):9,15:6):15):6):13):16,7:16):16,(((8:12,(46:11,(48:3,(49:6,((50:6,(51:10,(52:10,53:2):8):10):25,(54:4,((((55:14,(58:3,61:0.0):14):14,(56:7,(57:11,60:7):10):10):4,((59:1,62:3):4,((63:2,66:2):3,(64:1,65:3):1):8):8):25,((((((67:6,(69:1,70:2):9):8,68:12):15,(83:15,(84:1,85:5):17):30):2,71:0.0):19,72:11):29,(73:2,((74:1,((75:5,77:3):8,((76:5,(79:1,80:0.0):13):13,(81:3,82:8):11):20):11):5,78:2):8):17):37):23):24):11):6):19):14):2,47:3):14,(19:7,(((20:1,22:0.0):5,21:7):19,(((23:4,(24:6,((25:10,((((((((26:0.0,28:0.0):3,(32:0.0,33:0.0):4):2,((30:0.0,31:0.0):0.0,35:1):3):0.0,29:2):2,27:2):16,((39:0.0,88:1):2,((40:0.0,(41:6,((42:0.0,86:3):4,43:1):2):0.0):0.0,44:0.0):5):25):2,(34:0.0,36:0.0):4):12,38:12):7):8,37:9):12):13):1,87:3):26,45:8):24):30):19):12):10):10):18,4:6):3):7):0.0;
	TREE Imported_tree_184 = (1:9,((2:12,(4:7,(5:9,(((6:8,(9:3,((10:1,14:5):11,((11:12,((12:0.0,13:5):17,((16:1,17:0.0):5,18:5):4):6):9,15:6):15):6):13):16,7:16):17,(((8:12,(46:11,(48:3,(49:6,((50:6,(51:10,(52:10,53:2):8):10):25,(54:4,((((55:14,(58:3,61:0.0):14):14,(56:7,(57:11,60:7):10):10):4,((59:1,62:3):4,((63:2,66:2):3,(64:1,65:3):1):8):8):25,((((((67:6,(69:1,70:2):9):8,68:12):15,(83:15,(84:1,85:5):17):30):2,71:0.0):19,72:11):29,(73:2,((74:1,((75:5,77:3):8,((76:5,(79:1,80:0.0):13):13,(81:3,82:8):11):20):11):5,78:2):8):17):37):23):24):11):6):19):14):2,47:3):14,(19:7,(((20:1,22:0.0):5,21:7):19,(((23:4,(24:6,((25:10,((((((((26:0.0,28:0.0):3,(32:0.0,33:0.0):4):2,((29:0.0,35:1):0.0,30:0.0):3):2,27:2):0.0,31:2):16,(39:2,(((((40:0.0,44:0.0):0.0,41:2):4,43:1):2,(42:0.0,86:3):4):2,88:1):2):26):2,(34:0.0,36:0.0):4):12,38:12):7):8,37:9):12):13):1,87:3):26,45:8):24):30):19):11):10):25):3):3,3:1):8):0.0;
	TREE Imported_tree_185 = (1:9,((2:12,(4:7,(5:9,(((6:8,(9:3,((10:1,14:5):11,((11:12,((12:0.0,13:5):17,((16:1,17:0.0):5,18:5):4):6):9,15:6):15):6):13):16,7:16):17,(((8:12,(46:11,(48:3,(49:6,((50:6,(51:10,(52:10,53:2):8):10):25,(54:4,((((55:14,(58:3,61:0.0):14):14,(56:7,(57:11,60:7):10):10):4,((59:1,62:3):4,((63:2,66:2):3,(64:1,65:3):1):8):8):25,((((((67:6,(69:1,70:2):9):8,68:12):15,(83:15,(84:1,85:5):17):30):2,71:0.0):19,72:11):29,(73:2,((74:1,((75:5,77:3):8,((76:5,(79:1,80:0.0):13):13,(81:3,82:8):11):20):11):5,78:2):8):17):37):23):24):11):6):19):14):2,47:3):14,(19:7,(((20:1,22:0.0):5,21:7):19,(((23:4,(24:6,((25:10,((((((((26:0.0,28:0.0):3,(32:0.0,33:0.0):4):2,((29:0.0,35:1):0.0,30:0.0):3):0.0,31:2):2,27:2):16,(39:2,(((((40:0.0,44:0.0):0.0,41:2):4,43:1):2,(42:0.0,86:3):4):2,88:1):2):26):2,(34:0.0,36:0.0):4):12,38:12):7):8,37:9):12):13):1,87:3):26,45:8):24):30):19):11):10):25):3):3,3:1):8):0.0;
	TREE Imported_tree_186 = (1:9,((2:12,(4:7,(5:9,(((6:8,(9:3,((10:1,14:5):11,((11:12,((12:0.0,13:5):17,((16:1,17:0.0):5,18:5):4):6):9,15:6):15):6):13):16,7:16):17,(((8:12,(46:11,(48:3,(49:6,((50:6,(51:10,(52:10,53:2):8):10):25,(54:4,((((55:14,(58:3,61:0.0):14):14,(56:7,(57:11,60:7):10):10):4,((59:1,62:3):4,((63:2,66:2):3,(64:1,65:3):1):8):8):25,((((((67:6,(69:1,70:2):9):8,68:12):15,(83:15,(84:1,85:5):17):30):2,71:0.0):19,72:11):29,(73:2,((74:1,((75:5,77:3):8,((76:5,(79:1,80:0.0):13):13,(81:3,82:8):11):20):11):5,78:2):8):17):37):23):24):11):6):19):14):2,47:3):14,(19:7,(((20:1,22:0.0):5,21:7):19,(((23:4,(24:6,((25:10,((((((((26:0.0,28:0.0):3,(32:0.0,33:0.0):4):1,31:2):1,((29:0.0,35:1):0.0,30:0.0):3):2,27:2):16,(39:2,(((((40:0.0,44:0.0):0.0,41:2):4,43:1):2,(42:0.0,86:3):4):2,88:1):2):26):2,(34:0.0,36:0.0):4):12,38:12):7):8,37:9):12):13):1,87:3):26,45:8):24):30):19):11):10):25):3):3,3:1):8):0.0;
	TREE Imported_tree_187 = (1:9,((2:12,(4:7,(5:9,(((6:8,(9:3,((10:1,14:5):11,((11:12,((12:0.0,13:5):17,((16:1,17:0.0):5,18:5):4):6):9,15:6):15):6):13):16,7:16):17,(((8:12,(46:11,(48:3,(49:6,((50:6,(51:10,(52:10,53:2):8):10):25,(54:4,((((55:14,(58:3,61:0.0):14):14,(56:7,(57:11,60:7):10):10):4,((59:1,62:3):4,((63:2,66:2):3,(64:1,65:3):1):8):8):25,((((((67:6,(69:1,70:2):9):8,68:12):15,(83:15,(84:1,85:5):17):30):2,71:0.0):19,72:11):29,(73:2,((74:1,((75:5,77:3):8,((76:5,(79:1,80:0.0):13):13,(81:3,82:8):11):20):11):5,78:2):8):17):37):23):24):11):6):19):14):2,47:3):14,(19:7,(((20:1,22:0.0):5,21:7):19,(((23:4,(24:6,((25:10,((((((((26:0.0,28:0.0):3,(32:0.0,33:0.0):4):2,((29:0.0,35:1):1,(30:0.0,31:0.0):1):3):2,27:2):16,(39:2,(((((40:0.0,44:0.0):0.0,41:2):4,43:1):2,(42:0.0,86:3):4):2,88:1):2):26):0.0,36:0.0):2,34:4):12,38:12):7):8,37:9):12):13):1,87:3):26,45:8):24):30):19):11):10):25):3):3,3:1):8):0.0;
	TREE Imported_tree_188 = (1:9,((2:12,(4:7,(5:9,(((6:8,(9:3,((10:1,14:5):11,((11:12,((12:0.0,13:5):17,((16:1,17:0.0):5,18:5):4):6):9,15:6):15):6):13):16,7:16):17,(((8:12,(46:11,(48:3,(49:6,((50:6,(51:10,(52:10,53:2):8):10):25,(54:4,((((55:14,(58:3,61:0.0):14):14,(56:7,(57:11,60:7):10):10):4,((59:1,62:3):4,((63:2,66:2):3,(64:1,65:3):1):8):8):25,((((((67:6,(69:1,70:2):9):8,68:12):15,(83:15,(84:1,85:5):17):30):2,71:0.0):19,72:11):29,(73:2,((74:1,((75:5,77:3):8,((76:5,(79:1,80:0.0):13):13,(81:3,82:8):11):20):11):5,78:2):8):17):37):23):24):11):6):19):14):2,47:3):14,(19:7,(((20:1,22:0.0):5,21:7):19,(((23:4,(24:6,((25:10,((((((((26:0.0,28:0.0):3,(32:0.0,33:0.0):4):2,((29:0.0,35:1):1,(30:0.0,31:0.0):1):3):2,27:2):2,36:0.0):14,(39:2,(((((40:0.0,44:0.0):0.0,41:2):4,43:1):2,(42:0.0,86:3):4):2,88:1):2):26):2,34:4):12,38:12):7):8,37:9):12):13):1,87:3):26,45:8):24):30):19):11):10):25):3):3,3:1):8):0.0;
	TREE Imported_tree_189 = (1:9,((2:12,(4:7,(5:9,(((6:8,(9:3,((10:1,14:5):11,((11:12,((12:0.0,13:5):17,((16:1,17:0.0):5,18:5):4):6):9,15:6):15):6):13):16,7:16):17,(((8:12,(46:11,(48:3,(49:6,((50:6,(51:10,(52:10,53:2):8):10):25,(54:4,((((55:14,(58:3,61:0.0):14):14,(56:7,(57:11,60:7):10):10):4,((59:1,62:3):4,((63:2,66:2):3,(64:1,65:3):1):8):8):25,((((((67:6,(69:1,70:2):9):8,68:12):15,(83:15,(84:1,85:5):17):30):2,71:0.0):19,72:11):29,(73:2,((74:1,((75:5,77:3):8,((76:5,(79:1,80:0.0):13):13,(81:3,82:8):11):20):11):5,78:2):8):17):37):23):24):11):6):19):14):2,47:3):14,(19:7,(((20:1,22:0.0):5,21:7):19,(((23:4,(24:6,((25:10,(((((((26:0.0,28:0.0):3,(32:0.0,33:0.0):4):2,((29:0.0,35:1):1,(30:0.0,31:0.0):1):3):4,(27:0.0,36:0.0):2):14,(39:2,(((((40:0.0,44:0.0):0.0,41:2):4,43:1):2,(42:0.0,86:3):4):2,88:1):2):26):2,34:4):12,38:12):7):8,37:9):12):13):1,87:3):26,45:8):24):30):19):11):10):25):3):3,3:1):8):0.0;
	TREE Imported_tree_190 = (1:9,((2:12,(4:7,(5:9,(((6:8,(9:3,((10:1,14:5):11,((11:12,((12:0.0,13:5):17,((16:1,17:0.0):5,18:5):4):6):9,15:6):15):6):13):16,7:16):17,(((8:12,(46:11,(48:3,(49:6,((50:6,(51:10,(52:10,53:2):8):10):25,(54:4,((((55:14,(58:3,61:0.0):14):14,(56:7,(57:11,60:7):10):10):4,((59:1,62:3):4,((63:2,66:2):3,(64:1,65:3):1):8):8):25,((((((67:6,(69:1,70:2):9):8,68:12):15,(83:15,(84:1,85:5):17):30):2,71:0.0):19,72:11):29,(73:2,((74:1,((75:5,77:3):8,((76:5,(79:1,80:0.0):13):13,(81:3,82:8):11):20):11):5,78:2):8):17):37):23):24):11):6):19):14):2,47:3):14,(19:7,(((20:1,22:0.0):5,21:7):19,(((23:4,(24:6,((25:10,((((((((26:0.0,28:0.0):3,(32:0.0,33:0.0):4):2,((29:0.0,35:1):1,(30:0.0,31:0.0):1):3):2,36:0.0):2,27:2):14,(39:2,(((((40:0.0,44:0.0):0.0,41:2):4,43:1):2,(42:0.0,86:3):4):2,88:1):2):26):2,34:4):12,38:12):7):8,37:9):12):13):1,87:3):26,45:8):24):30):19):11):10):25):3):3,3:1):8):0.0;
	TREE Imported_tree_191 = (1:9,((2:12,(4:7,(5:9,(((6:8,(9:3,((10:1,14:5):11,((11:12,((12:0.0,13:5):17,((16:1,17:0.0):5,18:5):4):6):9,15:6):15):6):13):16,7:16):17,(((8:12,(46:11,(48:3,(49:6,((50:6,(51:10,(52:10,53:2):8):10):25,(54:4,((((55:14,(58:3,61:0.0):14):14,(56:7,(57:11,60:7):10):10):4,((59:1,62:3):4,((63:2,66:2):3,(64:1,65:3):1):8):8):25,((((((67:6,(69:1,70:2):9):8,68:12):15,(83:15,(84:1,85:5):17):30):2,71:0.0):19,72:11):29,(73:2,((74:1,((75:5,77:3):8,((76:5,(79:1,80:0.0):13):13,(81:3,82:8):11):20):11):5,78:2):8):17):37):23):24):11):6):19):14):2,47:3):14,(19:7,(((20:1,22:0.0):5,21:7):19,(((23:4,(24:6,((25:10,((((((((26:0.0,28:0.0):3,(32:0.0,33:0.0):4):3,36:0.0):1,((29:0.0,35:1):1,(30:0.0,31:0.0):1):3):2,27:2):14,(39:2,(((((40:0.0,44:0.0):0.0,41:2):4,43:1):2,(42:0.0,86:3):4):2,88:1):2):26):2,34:4):12,38:12):7):8,37:9):12):13):1,87:3):26,45:8):24):30):19):11):10):25):3):3,3:1):8):0.0;
	TREE Imported_tree_192 = (1:9,((2:12,(4:7,(5:9,(((6:8,(9:3,((10:1,14:5):11,((11:12,((12:0.0,13:5):17,((16:1,17:0.0):5,18:5):4):6):9,15:6):15):6):13):16,7:16):17,(((8:12,(46:11,(48:3,(49:6,((50:6,(51:10,(52:10,53:2):8):10):25,(54:4,((((55:14,(58:3,61:0.0):14):14,(56:7,(57:11,60:7):10):10):4,((59:1,62:3):4,((63:2,66:2):3,(64:1,65:3):1):8):8):25,((((((67:6,(69:1,70:2):9):8,68:12):15,(83:15,(84:1,85:5):17):30):2,71:0.0):19,72:11):29,(73:2,((74:1,((75:5,77:3):8,((76:5,(79:1,80:0.0):13):13,(81:3,82:8):11):20):11):5,78:2):8):17):37):23):24):11):6):19):14):2,47:3):14,(19:7,(((20:1,22:0.0):5,21:7):19,(((23:4,(24:6,((25:10,(((((((26:0.0,28:0.0):3,(32:0.0,33:0.0):4):4,((29:0.0,35:1):1,((30:0.0,31:0.0):1,36:0.0):0.0):3):2,27:2):14,(39:2,(((((40:0.0,44:0.0):0.0,41:2):4,43:1):2,(42:0.0,86:3):4):2,88:1):2):26):2,34:4):12,38:12):7):8,37:9):12):13):1,87:3):26,45:8):24):30):19):11):10):25):3):3,3:1):8):0.0;
	TREE Imported_tree_193 = (1:9,((2:12,(4:7,(5:9,(((6:8,(9:3,((10:1,14:5):11,((11:12,((12:0.0,13:5):17,((16:1,17:0.0):5,18:5):4):6):9,15:6):15):6):13):16,7:16):17,(((8:12,(46:11,(48:3,(49:6,((50:6,(51:10,(52:10,53:2):8):10):25,(54:4,((((55:14,(58:3,61:0.0):14):14,(56:7,(57:11,60:7):10):10):4,((59:1,62:3):4,((63:2,66:2):3,(64:1,65:3):1):8):8):25,((((((67:6,(69:1,70:2):9):8,68:12):15,(83:15,(84:1,85:5):17):30):2,71:0.0):19,72:11):29,(73:2,((74:1,((75:5,77:3):8,((76:5,(79:1,80:0.0):13):13,(81:3,82:8):11):20):11):5,78:2):8):17):37):23):24):11):6):19):14):2,47:3):14,(19:7,(((20:1,22:0.0):5,21:7):19,(((23:4,(24:6,((25:10,(((((((26:0.0,28:0.0):3,(32:0.0,33:0.0):4):2,((29:0.0,35:1):1,(30:0.0,31:0.0):1):3):2,27:2):15,(36:0.0,(39:2,(((((40:0.0,44:0.0):0.0,41:2):4,43:1):2,(42:0.0,86:3):4):2,88:1):2):7):20):2,34:4):12,38:12):7):8,37:8):13):13):1,87:3):26,45:8):24):30):19):11):10):25):3):3,3:1):8):0.0;
	TREE Imported_tree_194 = (1:9,((2:12,(4:7,(5:9,(((6:8,(9:3,((10:1,14:5):11,((11:12,((12:0.0,13:5):17,((16:1,17:0.0):5,18:5):4):6):9,15:6):15):6):13):16,7:16):17,(((8:12,(46:11,(48:3,(49:6,((50:6,(51:10,(52:10,53:2):8):10):25,(54:4,((((55:14,(58:3,61:0.0):14):14,(56:7,(57:11,60:7):10):10):4,((59:1,62:3):4,((63:2,66:2):3,(64:1,65:3):1):8):8):25,((((((67:6,(69:1,70:2):9):8,68:12):15,(83:15,(84:1,85:5):17):30):2,71:0.0):19,72:11):29,(73:2,((74:1,((75:5,77:3):8,((76:5,(79:1,80:0.0):13):13,(81:3,82:8):11):20):11):5,78:2):8):17):37):23):24):11):6):19):14):2,47:3):14,(19:7,(((20:1,22:0.0):5,21:7):19,(((23:4,(24:6,((25:10,(((((((26:0.0,28:0.0):3,(32:0.0,33:0.0):4):2,((29:0.0,35:1):1,(30:0.0,31:0.0):1):3):2,27:2):16,(39:2,(((((40:0.0,44:0.0):0.0,43:0.0):1,(42:0.0,86:3):4):2,41:6):3,88:1):2):25):2,(34:0.0,36:0.0):4):12,38:12):7):8,37:9):12):13):1,87:3):26,45:8):24):30):19):11):10):25):3):3,3:1):8):0.0;
	TREE Imported_tree_195 = (1:9,((2:12,(4:7,(5:9,(((6:8,(9:3,((10:1,14:5):11,((11:12,((12:0.0,13:5):17,((16:1,17:0.0):5,18:5):4):6):9,15:6):15):6):13):16,7:16):17,(((8:12,(46:11,(48:3,(49:6,((50:6,(51:10,(52:10,53:2):8):10):25,(54:4,((((55:14,(58:3,61:0.0):14):14,(56:7,(57:11,60:7):10):10):4,((59:1,62:3):4,((63:2,66:2):3,(64:1,65:3):1):8):8):25,((((((67:6,(69:1,70:2):9):8,68:12):15,(83:15,(84:1,85:5):17):30):2,71:0.0):19,72:11):29,(73:2,((74:1,((75:5,77:3):8,((76:5,(79:1,80:0.0):13):13,(81:3,82:8):11):20):11):5,78:2):8):17):37):23):24):11):6):19):14):2,47:3):14,(19:7,(((20:1,22:0.0):5,21:7):19,(((23:4,(24:6,((25:10,(((((((26:0.0,28:0.0):3,(32:0.0,33:0.0):4):2,((29:0.0,35:1):1,(30:0.0,31:0.0):1):3):2,27:2):16,(39:2,(((((40:0.0,44:0.0):0.0,41:2):4,(42:3,43:1):2):1,86:4):2,88:1):2):25):2,(34:0.0,36:0.0):4):12,38:12):7):8,37:9):12):13):1,87:3):26,45:8):24):30):19):11):10):25):3):3,3:1):8):0.0;
	TREE Imported_tree_196 = (1:9,((2:12,(4:7,(5:9,(((6:8,(9:3,((10:1,14:5):11,((11:12,((12:0.0,13:5):17,((16:1,17:0.0):5,18:5):4):6):9,15:6):15):6):13):16,7:16):17,(((8:12,(46:11,(48:3,(49:6,((50:6,(51:10,(52:10,53:2):8):10):25,(54:4,((((55:14,(58:3,61:0.0):14):14,(56:7,(57:11,60:7):10):10):4,((59:1,62:3):4,((63:2,66:2):3,(64:1,65:3):1):8):8):25,((((((67:6,(69:1,70:2):9):8,68:12):15,(83:15,(84:1,85:5):17):30):2,71:0.0):19,72:11):29,(73:2,((74:1,((75:5,77:3):8,((76:5,(79:1,80:0.0):13):13,(81:3,82:8):11):20):11):5,78:2):8):17):37):23):24):11):6):19):14):2,47:3):14,(19:7,(((20:1,22:0.0):5,21:7):19,(((23:4,(24:6,((25:10,(((((((26:0.0,28:0.0):3,(32:0.0,33:0.0):4):2,((29:0.0,35:1):1,(30:0.0,31:0.0):1):3):2,27:2):16,((39:2,((((40:0.0,41:0.0):5,43:1):3,(42:0.0,86:3):4):2,88:1):2):0.0,44:0.0):26):2,(34:0.0,36:0.0):4):12,38:12):7):8,37:9):12):13):1,87:3):26,45:8):24):30):19):11):10):25):3):3,3:1):8):0.0;
	TREE Imported_tree_197 = (1:9,((2:12,(4:7,(5:9,(((6:8,(9:3,((10:1,14:5):11,((11:12,((12:0.0,13:5):17,((16:1,17:0.0):5,18:5):4):6):9,15:6):15):6):13):16,7:16):17,(((8:12,(46:11,(48:3,(49:6,((50:6,(51:10,(52:10,53:2):8):10):25,(54:4,((((55:14,(58:3,61:0.0):14):14,(56:7,(57:11,60:7):10):10):4,((59:1,62:3):4,((63:2,66:2):3,(64:1,65:3):1):8):8):25,((((((67:6,(69:1,70:2):9):8,68:12):15,(83:15,(84:1,85:5):17):30):2,71:0.0):19,72:11):29,(73:2,((74:1,((75:5,77:3):8,((76:5,(79:1,80:0.0):13):13,(81:3,82:8):11):20):11):5,78:2):8):17):37):23):24):11):6):19):14):2,47:3):14,(19:7,(((20:1,22:0.0):5,21:7):19,(((23:4,(24:6,((25:10,(((((((26:0.0,28:0.0):3,(32:0.0,33:0.0):4):2,((29:0.0,35:1):1,(30:0.0,31:0.0):1):3):2,27:2):16,(39:2,(((((40:0.0,41:0.0):5,43:1):3,(42:0.0,86:3):4):0.0,44:0.0):2,88:1):2):26):2,(34:0.0,36:0.0):4):12,38:12):7):8,37:9):12):13):1,87:3):26,45:8):24):30):19):11):10):25):3):3,3:1):8):0.0;
	TREE Imported_tree_198 = (1:9,((2:12,(4:7,(5:9,(((6:8,(9:3,((10:1,14:5):11,((11:12,((12:0.0,13:5):17,((16:1,17:0.0):5,18:5):4):6):9,15:6):15):6):13):16,7:16):17,(((8:12,(46:11,(48:3,(49:6,((50:6,(51:10,(52:10,53:2):8):10):25,(54:4,((((55:14,(58:3,61:0.0):14):14,(56:7,(57:11,60:7):10):10):4,((59:1,62:3):4,((63:2,66:2):3,(64:1,65:3):1):8):8):25,((((((67:6,(69:1,70:2):9):8,68:12):15,(83:15,(84:1,85:5):17):30):2,71:0.0):19,72:11):29,(73:2,((74:1,((75:5,77:3):8,((76:5,(79:1,80:0.0):13):13,(81:3,82:8):11):20):11):5,78:2):8):17):37):23):24):11):6):19):14):2,47:3):14,(19:7,(((20:1,22:0.0):5,21:7):19,(((23:4,(24:6,((25:10,(((((((26:0.0,28:0.0):3,(32:0.0,33:0.0):4):2,((29:0.0,35:1):1,(30:0.0,31:0.0):1):3):2,27:2):16,(39:2,((((40:0.0,41:0.0):5,43:1):3,((42:0.0,86:3):0.0,44:0.0):4):2,88:1):2):26):2,(34:0.0,36:0.0):4):12,38:12):7):8,37:9):12):13):1,87:3):26,45:8):24):30):19):11):10):25):3):3,3:1):8):0.0;
	TREE Imported_tree_199 = (1:9,((2:12,(4:7,(5:9,(((6:8,(9:3,((10:1,14:5):11,((11:12,((12:0.0,13:5):17,((16:1,17:0.0):5,18:5):4):6):9,15:6):15):6):13):16,7:16):17,(((8:12,(46:11,(48:3,(49:6,((50:6,(51:10,(52:10,53:2):8):10):25,(54:4,((((55:14,(58:3,61:0.0):14):14,(56:7,(57:11,60:7):10):10):4,((59:1,62:3):4,((63:2,66:2):3,(64:1,65:3):1):8):8):25,((((((67:6,(69:1,70:2):9):8,68:12):15,(83:15,(84:1,85:5):17):30):2,71:0.0):19,72:11):29,(73:2,((74:1,((75:5,77:3):8,((76:5,(79:1,80:0.0):13):13,(81:3,82:8):11):20):11):5,78:2):8):17):37):23):24):11):6):19):14):2,47:3):14,(19:7,(((20:1,22:0.0):5,21:7):19,(((23:4,(24:6,((25:10,(((((((26:0.0,28:0.0):3,(32:0.0,33:0.0):4):2,((29:0.0,35:1):1,(30:0.0,31:0.0):1):3):2,27:2):16,(39:2,(((((40:0.0,41:0.0):5,43:1):1,44:0.0):2,(42:0.0,86:3):4):2,88:1):2):26):2,(34:0.0,36:0.0):4):12,38:12):7):8,37:9):12):13):1,87:3):26,45:8):24):30):19):11):10):25):3):3,3:1):8):0.0;
	TREE Imported_tree_200 = (1:9,((2:12,(4:7,(5:9,(((6:8,(9:3,((10:1,14:5):11,((11:12,((12:0.0,13:5):17,((16:1,17:0.0):5,18:5):4):6):9,15:6):15):6):13):16,7:16):17,(((8:12,(46:11,(48:3,(49:6,((50:6,(51:10,(52:10,53:2):8):10):25,(54:4,((((55:14,(58:3,61:0.0):14):14,(56:7,(57:11,60:7):10):10):4,((59:1,62:3):4,((63:2,66:2):3,(64:1,65:3):1):8):8):25,((((((67:6,(69:1,70:2):9):8,68:12):15,(83:15,(84:1,85:5):17):30):2,71:0.0):19,72:11):29,(73:2,((74:1,((75:5,77:3):8,((76:5,(79:1,80:0.0):13):13,(81:3,82:8):11):20):11):5,78:2):8):17):37):23):24):11):6):19):14):2,47:3):14,(19:7,(((20:1,22:0.0):5,21:7):19,(((23:4,(24:6,((25:10,(((((((26:0.0,28:0.0):3,(32:0.0,33:0.0):4):2,((29:0.0,35:1):1,(30:0.0,31:0.0):1):3):2,27:2):16,(39:2,((((40:0.0,41:0.0):5,43:1):3,(42:0.0,(44:0.0,86:1):2):4):2,88:1):2):26):2,(34:0.0,36:0.0):4):12,38:12):7):8,37:9):12):13):1,87:3):26,45:8):24):30):19):11):10):25):3):3,3:1):8):0.0;
	TREE Imported_tree_201 = (1:9,((2:12,(4:7,(5:9,(((6:8,(9:3,((10:1,14:5):11,((11:12,((12:0.0,13:5):17,((16:1,17:0.0):5,18:5):4):6):9,15:6):15):6):13):16,7:16):17,(((8:12,(46:11,(48:3,(49:6,((50:6,(51:10,(52:10,53:2):8):10):25,(54:4,((((55:14,(58:3,61:0.0):14):14,(56:7,(57:11,60:7):10):10):4,((59:1,62:3):4,(((63:2,66:2):3,65:2):3,64:0.0):8):8):25,((((((67:6,(69:1,70:2):9):8,68:12):15,(83:15,(84:1,85:5):17):30):2,71:0.0):19,72:11):29,(73:2,((74:1,((75:5,77:3):8,((76:5,(79:1,80:0.0):13):13,(81:3,82:8):11):20):11):5,78:2):8):17):37):23):24):11):6):19):14):2,47:3):14,(19:7,(((20:1,22:0.0):5,21:7):19,(((23:4,(24:6,((25:10,(((((((26:0.0,28:0.0):3,(32:0.0,33:0.0):4):2,((29:0.0,35:1):1,(30:0.0,31:0.0):1):3):2,27:2):16,(39:2,(((((40:0.0,44:0.0):0.0,41:2):4,43:1):2,(42:0.0,86:3):4):2,88:1):2):26):2,(34:0.0,36:0.0):4):12,38:12):7):8,37:9):12):13):1,87:3):26,45:8):24):30):19):11):10):25):3):3,3:1):8):0.0;
	TREE Imported_tree_202 = (1:9,((2:12,(4:7,(5:9,(((6:8,(9:3,((10:1,14:5):11,((11:12,((12:0.0,13:5):17,((16:1,17:0.0):5,18:5):4):6):9,15:6):15):6):13):16,7:16):17,(((8:12,(46:11,(48:3,(49:6,((50:6,(51:10,(52:10,53:2):8):10):25,(54:4,((((55:14,(58:3,61:0.0):14):14,(56:7,(57:11,60:7):10):10):4,((59:1,62:3):4,((63:2,66:2):3,(64:1,65:3):1):8):8):25,(((((67:5,(69:1,70:2):10):8,68:12):14,(71:1,(83:15,(84:1,85:5):17):4):28):20,72:11):28,(73:2,((74:1,((75:5,77:3):8,((76:5,(79:1,80:0.0):13):13,(81:3,82:8):11):20):11):5,78:2):8):17):37):23):24):11):6):19):14):2,47:3):14,(19:7,(((20:1,22:0.0):5,21:7):19,(((23:4,(24:6,((25:10,(((((((26:0.0,28:0.0):3,(32:0.0,33:0.0):4):2,((29:0.0,35:1):1,(30:0.0,31:0.0):1):3):2,27:2):16,(39:2,(((((40:0.0,44:0.0):0.0,41:2):4,43:1):2,(42:0.0,86:3):4):2,88:1):2):26):2,(34:0.0,36:0.0):4):12,38:12):7):8,37:9):12):13):1,87:3):26,45:8):24):30):19):11):10):25):3):3,3:1):8):0.0;
	TREE Imported_tree_203 = (1:9,((2:12,(4:7,(5:9,(((6:8,(9:3,((10:1,14:5):11,((11:12,((12:0.0,13:5):17,((16:1,17:0.0):5,18:5):4):6):9,15:6):15):6):13):16,7:16):17,(((8:12,(46:11,(48:3,(49:6,((50:6,(51:10,(52:10,53:2):8):10):25,(54:4,((((55:14,(58:3,61:0.0):14):14,(56:7,(57:11,60:7):10):10):4,((59:1,62:3):4,((63:2,66:2):3,(64:1,65:3):1):8):8):25,((((((67:6,(69:1,70:2):9):8,68:12):15,(83:15,(84:1,85:5):17):30):2,71:0.0):19,72:11):30,((73:3,(74:1,((75:5,77:3):8,((76:5,(79:1,80:0.0):13):13,(81:3,82:8):11):20):11):7):5,78:2):17):36):23):24):11):6):19):14):2,47:3):14,(19:7,(((20:1,22:0.0):5,21:7):19,(((23:4,(24:6,((25:10,(((((((26:0.0,28:0.0):3,(32:0.0,33:0.0):4):2,((29:0.0,35:1):1,(30:0.0,31:0.0):1):3):2,27:2):16,(39:2,(((((40:0.0,44:0.0):0.0,41:2):4,43:1):2,(42:0.0,86:3):4):2,88:1):2):26):2,(34:0.0,36:0.0):4):12,38:12):7):8,37:9):12):13):1,87:3):26,45:8):24):30):19):11):10):25):3):3,3:1):8):0.0;
	TREE Imported_tree_204 = (1:9,((2:12,(4:7,(5:9,(((6:8,(9:3,((10:1,14:5):11,((11:12,((12:0.0,13:5):17,((16:1,17:0.0):5,18:5):4):6):9,15:6):15):6):13):16,7:16):17,(((8:12,(46:11,(48:3,(49:6,((50:6,(51:10,(52:10,53:2):8):10):25,(54:4,((((55:14,(58:3,61:0.0):14):14,(56:7,(57:11,60:7):10):10):4,((59:1,62:3):4,((63:2,66:2):3,(64:1,65:3):1):8):8):25,((((((67:6,(69:1,70:2):9):8,68:12):15,(83:15,(84:1,85:5):17):30):2,71:0.0):20,72:10):29,(73:2,(74:1,(((75:5,77:3):1,78:3):8,((76:5,(79:1,80:0.0):13):13,(81:3,82:8):11):23):11):8):18):36):23):24):11):6):19):14):2,47:3):14,(19:7,(((20:1,22:0.0):5,21:7):19,(((23:4,(24:6,((25:10,(((((((26:0.0,28:0.0):3,(32:0.0,33:0.0):4):2,((29:0.0,35:1):1,(30:0.0,31:0.0):1):3):2,27:2):16,(39:2,(((((40:0.0,44:0.0):0.0,41:2):4,43:1):2,(42:0.0,86:3):4):2,88:1):2):26):2,(34:0.0,36:0.0):4):12,38:12):7):8,37:9):12):13):1,87:3):26,45:8):24):30):19):11):10):25):3):3,3:1):8):0.0;
	TREE Imported_tree_205 = (1:9,((2:12,(4:7,(5:9,(((6:8,(9:3,((10:1,14:5):11,((11:12,((12:0.0,13:5):17,((16:1,17:0.0):5,18:5):4):6):9,15:6):15):6):13):16,7:16):17,(((8:12,(46:11,(48:3,(49:6,((50:6,(51:10,(52:10,53:2):8):10):25,(54:4,((((55:14,(58:3,61:0.0):14):14,(56:7,(57:11,60:7):10):10):4,((59:1,62:3):4,((63:2,66:2):3,(64:1,65:3):1):8):8):25,((((((67:6,(69:1,70:2):9):8,68:12):15,(83:15,(84:1,85:5):17):30):2,71:0.0):19,72:11):29,(73:2,((74:1,((75:5,77:3):8,((76:5,(79:1,80:0.0):13):13,(81:3,82:8):11):20):11):5,78:2):8):17):37):23):24):11):6):19):14):2,47:3):14,(19:7,(((20:1,22:0.0):5,21:7):19,(((23:4,(24:6,((25:10,(((((((26:0.0,28:0.0):3,(32:0.0,33:0.0):4):2,((29:0.0,35:1):1,(30:0.0,31:0.0):1):3):2,27:2):5,(34:0.0,36:0.0):5):13,(39:2,(((((40:0.0,44:0.0):0.0,41:2):4,43:1):2,(42:0.0,86:3):4):2,88:1):2):25):12,38:11):7):9,37:9):12):13):1,87:3):26,45:8):24):30):19):11):10):25):3):3,3:1):8):0.0;
	TREE Imported_tree_206 = (1:9,((2:12,(4:7,(5:9,(((6:8,(9:3,((10:1,14:5):11,((11:12,((12:0.0,13:5):17,((16:1,17:0.0):5,18:5):4):6):9,15:6):15):6):13):16,7:16):17,(((8:12,(46:11,(48:3,(49:6,((50:6,(51:10,(52:10,53:2):8):10):25,(54:4,((((55:14,(58:3,61:0.0):14):14,(56:7,(57:11,60:7):10):10):4,((59:1,62:3):4,((63:2,66:2):3,(64:1,65:3):1):8):8):25,((((((67:6,(69:1,70:2):9):8,68:12):15,(83:15,(84:1,85:5):17):30):2,71:0.0):19,72:11):29,(73:2,((74:1,((75:5,77:3):8,((76:5,(79:1,80:0.0):13):13,(81:3,82:8):11):20):11):5,78:2):8):17):37):23):24):11):6):19):14):2,47:3):14,(19:7,(((20:1,22:0.0):5,21:7):19,(((23:4,(24:6,((25:10,(((((((26:0.0,28:0.0):3,(32:0.0,33:0.0):4):2,((29:0.0,35:1):1,(30:0.0,31:0.0):1):3):2,27:2):16,((39:0.0,88:1):2,(((40:0.0,44:0.0):0.0,41:2):4,((42:0.0,86:3):4,43:1):2):5):25):2,(34:0.0,36:0.0):4):12,38:12):7):8,37:9):12):13):1,87:3):26,45:8):24):30):19):11):10):25):3):3,3:1):8):0.0;
	TREE Imported_tree_207 = (1:9,((2:12,(4:7,(5:9,(((6:8,(9:3,((10:1,14:5):11,((11:12,((12:0.0,13:5):17,((16:1,17:0.0):5,18:5):4):6):9,15:6):15):6):13):16,7:16):17,(((8:12,(46:11,(48:3,(49:6,((50:6,(51:10,(52:10,53:2):8):10):25,(54:4,((((55:14,(58:3,61:0.0):14):14,(56:7,(57:11,60:7):10):10):4,((59:1,62:3):4,((63:2,66:2):3,(64:1,65:3):1):8):8):25,((((((67:6,(69:1,70:2):9):8,68:12):15,(83:15,(84:1,85:5):17):30):2,71:0.0):19,72:11):29,(73:2,((74:1,((75:5,77:3):8,((76:5,(79:1,80:0.0):13):13,(81:3,82:8):11):20):11):5,78:2):8):17):37):23):24):11):6):19):14):2,47:3):14,(19:7,(((20:1,22:0.0):5,21:7):19,(((23:4,(24:6,((25:10,(((((((26:0.0,28:0.0):3,(32:0.0,33:0.0):4):2,((29:0.0,35:1):1,(30:0.0,31:0.0):1):3):2,27:2):16,((39:0.0,88:1):2,((40:0.0,(41:6,((42:0.0,86:3):4,43:1):2):0.0):0.0,44:0.0):5):25):2,(34:0.0,36:0.0):4):12,38:12):7):8,37:9):12):13):1,87:3):26,45:8):24):30):19):11):10):25):3):3,3:1):8):0.0;
	TREE Imported_tree_208 = (1:9,((2:12,(4:7,(5:9,(((6:8,(9:3,((10:1,14:5):11,((11:12,((12:0.0,13:5):17,((16:1,17:0.0):5,18:5):4):6):9,15:6):15):6):13):16,7:16):17,(((8:12,(46:11,(48:3,(49:6,((50:6,(51:10,(52:10,53:2):8):10):25,(54:4,((((55:14,(58:3,61:0.0):14):14,(56:7,(57:11,60:7):10):10):4,((59:1,62:3):4,((63:2,66:2):3,(64:1,65:3):1):8):8):25,((((((67:6,(69:1,70:2):9):8,68:12):15,(83:15,(84:1,85:5):17):30):2,71:0.0):19,72:11):29,(73:2,((74:1,((75:5,77:3):8,((76:5,(79:1,80:0.0):13):13,(81:3,82:8):11):20):11):5,78:2):8):17):37):23):24):11):6):19):14):2,47:3):14,(19:7,(((20:1,22:0.0):5,21:7):19,(((23:4,(24:6,((25:10,((((((((((26:0.0,28:0.0):3,(32:0.0,33:0.0):4):1,(30:0.0,35:1):1):1,29:2):2,27:2):0.0,31:2):16,(39:2,(((((40:0.0,44:0.0):0.0,41:2):4,43:1):2,(42:0.0,86:3):4):2,88:1):2):26):0.0,36:0.0):2,34:4):12,38:12):7):8,37:9):12):13):1,87:3):26,45:8):24):30):19):11):10):25):3):3,3:1):8):0.0;
	TREE Imported_tree_209 = (1:9,((2:12,(4:7,(5:9,(((6:8,(9:3,((10:1,14:5):11,((11:12,((12:0.0,13:5):17,((16:1,17:0.0):5,18:5):4):6):9,15:6):15):6):13):16,7:16):17,(((8:12,(46:11,(48:3,(49:6,((50:6,(51:10,(52:10,53:2):8):10):25,(54:4,((((55:14,(58:3,61:0.0):14):14,(56:7,(57:11,60:7):10):10):4,((59:1,62:3):4,((63:2,66:2):3,(64:1,65:3):1):8):8):25,((((((67:6,(69:1,70:2):9):8,68:12):15,(83:15,(84:1,85:5):17):30):2,71:0.0):19,72:11):29,(73:2,((74:1,((75:5,77:3):8,((76:5,(79:1,80:0.0):13):13,(81:3,82:8):11):20):11):5,78:2):8):17):37):23):24):11):6):19):14):2,47:3):14,(19:7,(((20:1,22:0.0):5,21:7):19,(((23:4,(24:6,((25:10,((((((((((26:0.0,28:0.0):3,(32:0.0,33:0.0):4):1,30:1):1,29:2):2,27:2):0.0,31:2):1,35:1):15,(39:2,(((((40:0.0,44:0.0):0.0,41:2):4,43:1):2,(42:0.0,86:3):4):2,88:1):2):26):2,(34:0.0,36:0.0):4):12,38:12):7):8,37:9):12):13):1,87:3):26,45:8):24):30):19):11):10):25):3):3,3:1):8):0.0;
	TREE Imported_tree_210 = (1:9,((2:12,(4:7,(5:9,(((6:8,(9:3,((10:1,14:5):11,((11:12,((12:0.0,13:5):17,((16:1,17:0.0):5,18:5):4):6):9,15:6):15):6):13):16,7:16):17,(((8:12,(46:11,(48:3,(49:6,((50:6,(51:10,(52:10,53:2):8):10):25,(54:4,((((55:14,(58:3,61:0.0):14):14,(56:7,(57:11,60:7):10):10):4,((59:1,62:3):4,((63:2,66:2):3,(64:1,65:3):1):8):8):25,((((((67:6,(69:1,70:2):9):8,68:12):15,(83:15,(84:1,85:5):17):30):2,71:0.0):19,72:11):29,(73:2,((74:1,((75:5,77:3):8,((76:5,(79:1,80:0.0):13):13,(81:3,82:8):11):20):11):5,78:2):8):17):37):23):24):11):6):19):14):2,47:3):14,(19:7,(((20:1,22:0.0):5,21:7):19,(((23:4,(24:6,((25:10,((((((((((26:0.0,28:0.0):3,(32:0.0,33:0.0):4):1,(30:0.0,35:1):1):1,29:2):2,27:2):0.0,31:2):2,36:0.0):14,(39:2,(((((40:0.0,44:0.0):0.0,41:2):4,43:1):2,(42:0.0,86:3):4):2,88:1):2):26):2,34:4):12,38:12):7):8,37:9):12):13):1,87:3):26,45:8):24):30):19):11):10):25):3):3,3:1):8):0.0;
	TREE Imported_tree_211 = (1:9,((2:12,(4:7,(5:9,(((6:8,(9:3,((10:1,14:5):11,((11:12,((12:0.0,13:5):17,((16:1,17:0.0):5,18:5):4):6):9,15:6):15):6):13):16,7:16):17,(((8:12,(46:11,(48:3,(49:6,((50:6,(51:10,(52:10,53:2):8):10):25,(54:4,((((55:14,(58:3,61:0.0):14):14,(56:7,(57:11,60:7):10):10):4,((59:1,62:3):4,((63:2,66:2):3,(64:1,65:3):1):8):8):25,((((((67:6,(69:1,70:2):9):8,68:12):15,(83:15,(84:1,85:5):17):30):2,71:0.0):19,72:11):29,(73:2,((74:1,((75:5,77:3):8,((76:5,(79:1,80:0.0):13):13,(81:3,82:8):11):20):11):5,78:2):8):17):37):23):24):11):6):19):14):2,47:3):14,(19:7,(((20:1,22:0.0):5,21:7):19,(((23:4,(24:6,((25:10,((((((((((26:0.0,28:0.0):3,(32:0.0,33:0.0):4):1,(30:0.0,35:1):1):1,29:2):2,27:2):2,36:0.0):0.0,31:2):14,(39:2,(((((40:0.0,44:0.0):0.0,41:2):4,43:1):2,(42:0.0,86:3):4):2,88:1):2):26):2,34:4):12,38:12):7):8,37:9):12):13):1,87:3):26,45:8):24):30):19):11):10):25):3):3,3:1):8):0.0;
	TREE Imported_tree_212 = (1:9,((2:12,(4:7,(5:9,(((6:8,(9:3,((10:1,14:5):11,((11:12,((12:0.0,13:5):17,((16:1,17:0.0):5,18:5):4):6):9,15:6):15):6):13):16,7:16):17,(((8:12,(46:11,(48:3,(49:6,((50:6,(51:10,(52:10,53:2):8):10):25,(54:4,((((55:14,(58:3,61:0.0):14):14,(56:7,(57:11,60:7):10):10):4,((59:1,62:3):4,((63:2,66:2):3,(64:1,65:3):1):8):8):25,((((((67:6,(69:1,70:2):9):8,68:12):15,(83:15,(84:1,85:5):17):30):2,71:0.0):19,72:11):29,(73:2,((74:1,((75:5,77:3):8,((76:5,(79:1,80:0.0):13):13,(81:3,82:8):11):20):11):5,78:2):8):17):37):23):24):11):6):19):14):2,47:3):14,(19:7,(((20:1,22:0.0):5,21:7):19,(((23:4,(24:6,((25:10,((((((((((26:0.0,28:0.0):3,(32:0.0,33:0.0):4):1,(30:0.0,35:1):1):1,29:2):2,36:0.0):2,27:2):0.0,31:2):14,(39:2,(((((40:0.0,44:0.0):0.0,41:2):4,43:1):2,(42:0.0,86:3):4):2,88:1):2):26):2,34:4):12,38:12):7):8,37:9):12):13):1,87:3):26,45:8):24):30):19):11):10):25):3):3,3:1):8):0.0;
	TREE Imported_tree_213 = (1:9,((2:12,(4:7,(5:9,(((6:8,(9:3,((10:1,14:5):11,((11:12,((12:0.0,13:5):17,((16:1,17:0.0):5,18:5):4):6):9,15:6):15):6):13):16,7:16):17,(((8:12,(46:11,(48:3,(49:6,((50:6,(51:10,(52:10,53:2):8):10):25,(54:4,((((55:14,(58:3,61:0.0):14):14,(56:7,(57:11,60:7):10):10):4,((59:1,62:3):4,((63:2,66:2):3,(64:1,65:3):1):8):8):25,((((((67:6,(69:1,70:2):9):8,68:12):15,(83:15,(84:1,85:5):17):30):2,71:0.0):19,72:11):29,(73:2,((74:1,((75:5,77:3):8,((76:5,(79:1,80:0.0):13):13,(81:3,82:8):11):20):11):5,78:2):8):17):37):23):24):11):6):19):14):2,47:3):14,(19:7,(((20:1,22:0.0):5,21:7):19,(((23:4,(24:6,((25:10,(((((((((26:0.0,28:0.0):3,(32:0.0,33:0.0):4):1,(30:0.0,35:1):1):3,(29:0.0,36:0.0):2):2,27:2):0.0,31:2):14,(39:2,(((((40:0.0,44:0.0):0.0,41:2):4,43:1):2,(42:0.0,86:3):4):2,88:1):2):26):2,34:4):12,38:12):7):8,37:9):12):13):1,87:3):26,45:8):24):30):19):11):10):25):3):3,3:1):8):0.0;
	TREE Imported_tree_214 = (1:9,((2:12,(4:7,(5:9,(((6:8,(9:3,((10:1,14:5):11,((11:12,((12:0.0,13:5):17,((16:1,17:0.0):5,18:5):4):6):9,15:6):15):6):13):16,7:16):17,(((8:12,(46:11,(48:3,(49:6,((50:6,(51:10,(52:10,53:2):8):10):25,(54:4,((((55:14,(58:3,61:0.0):14):14,(56:7,(57:11,60:7):10):10):4,((59:1,62:3):4,((63:2,66:2):3,(64:1,65:3):1):8):8):25,((((((67:6,(69:1,70:2):9):8,68:12):15,(83:15,(84:1,85:5):17):30):2,71:0.0):19,72:11):29,(73:2,((74:1,((75:5,77:3):8,((76:5,(79:1,80:0.0):13):13,(81:3,82:8):11):20):11):5,78:2):8):17):37):23):24):11):6):19):14):2,47:3):14,(19:7,(((20:1,22:0.0):5,21:7):19,(((23:4,(24:6,((25:10,(((((((((26:0.0,28:0.0):3,(32:0.0,33:0.0):4):4,((30:0.0,35:1):0.0,36:0.0):1):0.0,29:2):2,27:2):0.0,31:2):14,(39:2,(((((40:0.0,44:0.0):0.0,41:2):4,43:1):2,(42:0.0,86:3):4):2,88:1):2):26):2,34:4):12,38:12):7):8,37:9):12):13):1,87:3):26,45:8):24):30):19):11):10):25):3):3,3:1):8):0.0;
	TREE Imported_tree_215 = (1:9,((2:12,(4:7,(5:9,(((6:8,(9:3,((10:1,14:5):11,((11:12,((12:0.0,13:5):17,((16:1,17:0.0):5,18:5):4):6):9,15:6):15):6):13):16,7:16):17,(((8:12,(46:11,(48:3,(49:6,((50:6,(51:10,(52:10,53:2):8):10):25,(54:4,((((55:14,(58:3,61:0.0):14):14,(56:7,(57:11,60:7):10):10):4,((59:1,62:3):4,((63:2,66:2):3,(64:1,65:3):1):8):8):25,((((((67:6,(69:1,70:2):9):8,68:12):15,(83:15,(84:1,85:5):17):30):2,71:0.0):19,72:11):29,(73:2,((74:1,((75:5,77:3):8,((76:5,(79:1,80:0.0):13):13,(81:3,82:8):11):20):11):5,78:2):8):17):37):23):24):11):6):19):14):2,47:3):14,(19:7,(((20:1,22:0.0):5,21:7):19,(((23:4,(24:6,((25:10,(((((((((26:0.0,28:0.0):3,(32:0.0,33:0.0):4):4,((30:0.0,36:0.0):0.0,35:1):1):0.0,29:2):2,27:2):0.0,31:2):14,(39:2,(((((40:0.0,44:0.0):0.0,41:2):4,43:1):2,(42:0.0,86:3):4):2,88:1):2):26):2,34:4):12,38:12):7):8,37:9):12):13):1,87:3):26,45:8):24):30):19):11):10):25):3):3,3:1):8):0.0;
	TREE Imported_tree_216 = (1:9,((2:12,(4:7,(5:9,(((6:8,(9:3,((10:1,14:5):11,((11:12,((12:0.0,13:5):17,((16:1,17:0.0):5,18:5):4):6):9,15:6):15):6):13):16,7:16):17,(((8:12,(46:11,(48:3,(49:6,((50:6,(51:10,(52:10,53:2):8):10):25,(54:4,((((55:14,(58:3,61:0.0):14):14,(56:7,(57:11,60:7):10):10):4,((59:1,62:3):4,((63:2,66:2):3,(64:1,65:3):1):8):8):25,((((((67:6,(69:1,70:2):9):8,68:12):15,(83:15,(84:1,85:5):17):30):2,71:0.0):19,72:11):29,(73:2,((74:1,((75:5,77:3):8,((76:5,(79:1,80:0.0):13):13,(81:3,82:8):11):20):11):5,78:2):8):17):37):23):24):11):6):19):14):2,47:3):14,(19:7,(((20:1,22:0.0):5,21:7):19,(((23:4,(24:6,((25:10,(((((((((26:0.0,28:0.0):3,(32:0.0,33:0.0):4):1,(30:0.0,35:1):1):1,29:2):2,27:2):0.0,31:2):15,(36:0.0,(39:2,(((((40:0.0,44:0.0):0.0,41:2):4,43:1):2,(42:0.0,86:3):4):2,88:1):2):7):20):2,34:4):12,38:12):7):8,37:8):13):13):1,87:3):26,45:8):24):30):19):11):10):25):3):3,3:1):8):0.0;
	TREE Imported_tree_217 = (1:9,((2:12,(4:7,(5:9,(((6:8,(9:3,((10:1,14:5):11,((11:12,((12:0.0,13:5):17,((16:1,17:0.0):5,18:5):4):6):9,15:6):15):6):13):16,7:16):17,(((8:12,(46:11,(48:3,(49:6,((50:6,(51:10,(52:10,53:2):8):10):25,(54:4,((((55:14,(58:3,61:0.0):14):14,(56:7,(57:11,60:7):10):10):4,((59:1,62:3):4,((63:2,66:2):3,(64:1,65:3):1):8):8):25,((((((67:6,(69:1,70:2):9):8,68:12):15,(83:15,(84:1,85:5):17):30):2,71:0.0):19,72:11):29,(73:2,((74:1,((75:5,77:3):8,((76:5,(79:1,80:0.0):13):13,(81:3,82:8):11):20):11):5,78:2):8):17):37):23):24):11):6):19):14):2,47:3):14,(19:7,(((20:1,22:0.0):5,21:7):19,(((23:4,(24:6,((25:10,(((((((((26:0.0,28:0.0):3,(32:0.0,33:0.0):4):1,(30:0.0,35:1):1):1,29:2):2,27:2):0.0,31:2):16,(39:2,(((((40:0.0,44:0.0):0.0,43:0.0):1,(42:0.0,86:3):4):2,41:6):3,88:1):2):25):2,(34:0.0,36:0.0):4):12,38:12):7):8,37:9):12):13):1,87:3):26,45:8):24):30):19):11):10):25):3):3,3:1):8):0.0;
	TREE Imported_tree_218 = (1:9,((2:12,(4:7,(5:9,(((6:8,(9:3,((10:1,14:5):11,((11:12,((12:0.0,13:5):17,((16:1,17:0.0):5,18:5):4):6):9,15:6):15):6):13):16,7:16):17,(((8:12,(46:11,(48:3,(49:6,((50:6,(51:10,(52:10,53:2):8):10):25,(54:4,((((55:14,(58:3,61:0.0):14):14,(56:7,(57:11,60:7):10):10):4,((59:1,62:3):4,((63:2,66:2):3,(64:1,65:3):1):8):8):25,((((((67:6,(69:1,70:2):9):8,68:12):15,(83:15,(84:1,85:5):17):30):2,71:0.0):19,72:11):29,(73:2,((74:1,((75:5,77:3):8,((76:5,(79:1,80:0.0):13):13,(81:3,82:8):11):20):11):5,78:2):8):17):37):23):24):11):6):19):14):2,47:3):14,(19:7,(((20:1,22:0.0):5,21:7):19,(((23:4,(24:6,((25:10,(((((((((26:0.0,28:0.0):3,(32:0.0,33:0.0):4):1,(30:0.0,35:1):1):1,29:2):2,27:2):0.0,31:2):16,(39:2,(((((40:0.0,44:0.0):0.0,41:2):4,(42:3,43:1):2):1,86:4):2,88:1):2):25):2,(34:0.0,36:0.0):4):12,38:12):7):8,37:9):12):13):1,87:3):26,45:8):24):30):19):11):10):25):3):3,3:1):8):0.0;
	TREE Imported_tree_219 = (1:9,((2:12,(4:7,(5:9,(((6:8,(9:3,((10:1,14:5):11,((11:12,((12:0.0,13:5):17,((16:1,17:0.0):5,18:5):4):6):9,15:6):15):6):13):16,7:16):17,(((8:12,(46:11,(48:3,(49:6,((50:6,(51:10,(52:10,53:2):8):10):25,(54:4,((((55:14,(58:3,61:0.0):14):14,(56:7,(57:11,60:7):10):10):4,((59:1,62:3):4,((63:2,66:2):3,(64:1,65:3):1):8):8):25,((((((67:6,(69:1,70:2):9):8,68:12):15,(83:15,(84:1,85:5):17):30):2,71:0.0):19,72:11):29,(73:2,((74:1,((75:5,77:3):8,((76:5,(79:1,80:0.0):13):13,(81:3,82:8):11):20):11):5,78:2):8):17):37):23):24):11):6):19):14):2,47:3):14,(19:7,(((20:1,22:0.0):5,21:7):19,(((23:4,(24:6,((25:10,(((((((((26:0.0,28:0.0):3,(32:0.0,33:0.0):4):1,(30:0.0,35:1):1):1,29:2):2,27:2):0.0,31:2):16,((39:2,((((40:0.0,41:0.0):5,43:1):3,(42:0.0,86:3):4):2,88:1):2):0.0,44:0.0):26):2,(34:0.0,36:0.0):4):12,38:12):7):8,37:9):12):13):1,87:3):26,45:8):24):30):19):11):10):25):3):3,3:1):8):0.0;
	TREE Imported_tree_220 = (1:9,((2:12,(4:7,(5:9,(((6:8,(9:3,((10:1,14:5):11,((11:12,((12:0.0,13:5):17,((16:1,17:0.0):5,18:5):4):6):9,15:6):15):6):13):16,7:16):17,(((8:12,(46:11,(48:3,(49:6,((50:6,(51:10,(52:10,53:2):8):10):25,(54:4,((((55:14,(58:3,61:0.0):14):14,(56:7,(57:11,60:7):10):10):4,((59:1,62:3):4,((63:2,66:2):3,(64:1,65:3):1):8):8):25,((((((67:6,(69:1,70:2):9):8,68:12):15,(83:15,(84:1,85:5):17):30):2,71:0.0):19,72:11):29,(73:2,((74:1,((75:5,77:3):8,((76:5,(79:1,80:0.0):13):13,(81:3,82:8):11):20):11):5,78:2):8):17):37):23):24):11):6):19):14):2,47:3):14,(19:7,(((20:1,22:0.0):5,21:7):19,(((23:4,(24:6,((25:10,(((((((((26:0.0,28:0.0):3,(32:0.0,33:0.0):4):1,(30:0.0,35:1):1):1,29:2):2,27:2):0.0,31:2):16,(39:2,(((((40:0.0,41:0.0):5,43:1):3,(42:0.0,86:3):4):0.0,44:0.0):2,88:1):2):26):2,(34:0.0,36:0.0):4):12,38:12):7):8,37:9):12):13):1,87:3):26,45:8):24):30):19):11):10):25):3):3,3:1):8):0.0;
	TREE Imported_tree_221 = (1:9,((2:12,(4:7,(5:9,(((6:8,(9:3,((10:1,14:5):11,((11:12,((12:0.0,13:5):17,((16:1,17:0.0):5,18:5):4):6):9,15:6):15):6):13):16,7:16):17,(((8:12,(46:11,(48:3,(49:6,((50:6,(51:10,(52:10,53:2):8):10):25,(54:4,((((55:14,(58:3,61:0.0):14):14,(56:7,(57:11,60:7):10):10):4,((59:1,62:3):4,((63:2,66:2):3,(64:1,65:3):1):8):8):25,((((((67:6,(69:1,70:2):9):8,68:12):15,(83:15,(84:1,85:5):17):30):2,71:0.0):19,72:11):29,(73:2,((74:1,((75:5,77:3):8,((76:5,(79:1,80:0.0):13):13,(81:3,82:8):11):20):11):5,78:2):8):17):37):23):24):11):6):19):14):2,47:3):14,(19:7,(((20:1,22:0.0):5,21:7):19,(((23:4,(24:6,((25:10,(((((((((26:0.0,28:0.0):3,(32:0.0,33:0.0):4):1,(30:0.0,35:1):1):1,29:2):2,27:2):0.0,31:2):16,(39:2,((((40:0.0,41:0.0):5,43:1):3,((42:0.0,86:3):0.0,44:0.0):4):2,88:1):2):26):2,(34:0.0,36:0.0):4):12,38:12):7):8,37:9):12):13):1,87:3):26,45:8):24):30):19):11):10):25):3):3,3:1):8):0.0;
	TREE Imported_tree_222 = (1:9,((2:12,(4:7,(5:9,(((6:8,(9:3,((10:1,14:5):11,((11:12,((12:0.0,13:5):17,((16:1,17:0.0):5,18:5):4):6):9,15:6):15):6):13):16,7:16):17,(((8:12,(46:11,(48:3,(49:6,((50:6,(51:10,(52:10,53:2):8):10):25,(54:4,((((55:14,(58:3,61:0.0):14):14,(56:7,(57:11,60:7):10):10):4,((59:1,62:3):4,((63:2,66:2):3,(64:1,65:3):1):8):8):25,((((((67:6,(69:1,70:2):9):8,68:12):15,(83:15,(84:1,85:5):17):30):2,71:0.0):19,72:11):29,(73:2,((74:1,((75:5,77:3):8,((76:5,(79:1,80:0.0):13):13,(81:3,82:8):11):20):11):5,78:2):8):17):37):23):24):11):6):19):14):2,47:3):14,(19:7,(((20:1,22:0.0):5,21:7):19,(((23:4,(24:6,((25:10,(((((((((26:0.0,28:0.0):3,(32:0.0,33:0.0):4):1,(30:0.0,35:1):1):1,29:2):2,27:2):0.0,31:2):16,(39:2,(((((40:0.0,41:0.0):5,43:1):1,44:0.0):2,(42:0.0,86:3):4):2,88:1):2):26):2,(34:0.0,36:0.0):4):12,38:12):7):8,37:9):12):13):1,87:3):26,45:8):24):30):19):11):10):25):3):3,3:1):8):0.0;
	TREE Imported_tree_223 = (1:9,((2:12,(4:7,(5:9,(((6:8,(9:3,((10:1,14:5):11,((11:12,((12:0.0,13:5):17,((16:1,17:0.0):5,18:5):4):6):9,15:6):15):6):13):16,7:16):17,(((8:12,(46:11,(48:3,(49:6,((50:6,(51:10,(52:10,53:2):8):10):25,(54:4,((((55:14,(58:3,61:0.0):14):14,(56:7,(57:11,60:7):10):10):4,((59:1,62:3):4,((63:2,66:2):3,(64:1,65:3):1):8):8):25,((((((67:6,(69:1,70:2):9):8,68:12):15,(83:15,(84:1,85:5):17):30):2,71:0.0):19,72:11):29,(73:2,((74:1,((75:5,77:3):8,((76:5,(79:1,80:0.0):13):13,(81:3,82:8):11):20):11):5,78:2):8):17):37):23):24):11):6):19):14):2,47:3):14,(19:7,(((20:1,22:0.0):5,21:7):19,(((23:4,(24:6,((25:10,(((((((((26:0.0,28:0.0):3,(32:0.0,33:0.0):4):1,(30:0.0,35:1):1):1,29:2):2,27:2):0.0,31:2):16,(39:2,((((40:0.0,41:0.0):5,43:1):3,(42:0.0,(44:0.0,86:1):2):4):2,88:1):2):26):2,(34:0.0,36:0.0):4):12,38:12):7):8,37:9):12):13):1,87:3):26,45:8):24):30):19):11):10):25):3):3,3:1):8):0.0;
	TREE Imported_tree_224 = (1:9,((2:12,(4:7,(5:9,(((6:8,(9:3,((10:1,14:5):11,((11:12,((12:0.0,13:5):17,((16:1,17:0.0):5,18:5):4):6):9,15:6):15):6):13):16,7:16):17,(((8:12,(46:11,(48:3,(49:6,((50:6,(51:10,(52:10,53:2):8):10):25,(54:4,((((55:14,(58:3,61:0.0):14):14,(56:7,(57:11,60:7):10):10):4,((59:1,62:3):4,(((63:2,66:2):3,65:2):3,64:0.0):8):8):25,((((((67:6,(69:1,70:2):9):8,68:12):15,(83:15,(84:1,85:5):17):30):2,71:0.0):19,72:11):29,(73:2,((74:1,((75:5,77:3):8,((76:5,(79:1,80:0.0):13):13,(81:3,82:8):11):20):11):5,78:2):8):17):37):23):24):11):6):19):14):2,47:3):14,(19:7,(((20:1,22:0.0):5,21:7):19,(((23:4,(24:6,((25:10,(((((((((26:0.0,28:0.0):3,(32:0.0,33:0.0):4):1,(30:0.0,35:1):1):1,29:2):2,27:2):0.0,31:2):16,(39:2,(((((40:0.0,44:0.0):0.0,41:2):4,43:1):2,(42:0.0,86:3):4):2,88:1):2):26):2,(34:0.0,36:0.0):4):12,38:12):7):8,37:9):12):13):1,87:3):26,45:8):24):30):19):11):10):25):3):3,3:1):8):0.0;
	TREE Imported_tree_225 = (1:9,((2:12,(4:7,(5:9,(((6:8,(9:3,((10:1,14:5):11,((11:12,((12:0.0,13:5):17,((16:1,17:0.0):5,18:5):4):6):9,15:6):15):6):13):16,7:16):17,(((8:12,(46:11,(48:3,(49:6,((50:6,(51:10,(52:10,53:2):8):10):25,(54:4,((((55:14,(58:3,61:0.0):14):14,(56:7,(57:11,60:7):10):10):4,((59:1,62:3):4,((63:2,66:2):3,(64:1,65:3):1):8):8):25,(((((67:5,(69:1,70:2):10):8,68:12):14,(71:1,(83:15,(84:1,85:5):17):4):28):20,72:11):28,(73:2,((74:1,((75:5,77:3):8,((76:5,(79:1,80:0.0):13):13,(81:3,82:8):11):20):11):5,78:2):8):17):37):23):24):11):6):19):14):2,47:3):14,(19:7,(((20:1,22:0.0):5,21:7):19,(((23:4,(24:6,((25:10,(((((((((26:0.0,28:0.0):3,(32:0.0,33:0.0):4):1,(30:0.0,35:1):1):1,29:2):2,27:2):0.0,31:2):16,(39:2,(((((40:0.0,44:0.0):0.0,41:2):4,43:1):2,(42:0.0,86:3):4):2,88:1):2):26):2,(34:0.0,36:0.0):4):12,38:12):7):8,37:9):12):13):1,87:3):26,45:8):24):30):19):11):10):25):3):3,3:1):8):0.0;
	TREE Imported_tree_226 = (1:9,((2:12,(4:7,(5:9,(((6:8,(9:3,((10:1,14:5):11,((11:12,((12:0.0,13:5):17,((16:1,17:0.0):5,18:5):4):6):9,15:6):15):6):13):16,7:16):17,(((8:12,(46:11,(48:3,(49:6,((50:6,(51:10,(52:10,53:2):8):10):25,(54:4,((((55:14,(58:3,61:0.0):14):14,(56:7,(57:11,60:7):10):10):4,((59:1,62:3):4,((63:2,66:2):3,(64:1,65:3):1):8):8):25,((((((67:6,(69:1,70:2):9):8,68:12):15,(83:15,(84:1,85:5):17):30):2,71:0.0):19,72:11):30,((73:3,(74:1,((75:5,77:3):8,((76:5,(79:1,80:0.0):13):13,(81:3,82:8):11):20):11):7):5,78:2):17):36):23):24):11):6):19):14):2,47:3):14,(19:7,(((20:1,22:0.0):5,21:7):19,(((23:4,(24:6,((25:10,(((((((((26:0.0,28:0.0):3,(32:0.0,33:0.0):4):1,(30:0.0,35:1):1):1,29:2):2,27:2):0.0,31:2):16,(39:2,(((((40:0.0,44:0.0):0.0,41:2):4,43:1):2,(42:0.0,86:3):4):2,88:1):2):26):2,(34:0.0,36:0.0):4):12,38:12):7):8,37:9):12):13):1,87:3):26,45:8):24):30):19):11):10):25):3):3,3:1):8):0.0;
	TREE Imported_tree_227 = (1:9,((2:12,(4:7,(5:9,(((6:8,(9:3,((10:1,14:5):11,((11:12,((12:0.0,13:5):17,((16:1,17:0.0):5,18:5):4):6):9,15:6):15):6):13):16,7:16):17,(((8:12,(46:11,(48:3,(49:6,((50:6,(51:10,(52:10,53:2):8):10):25,(54:4,((((55:14,(58:3,61:0.0):14):14,(56:7,(57:11,60:7):10):10):4,((59:1,62:3):4,((63:2,66:2):3,(64:1,65:3):1):8):8):25,((((((67:6,(69:1,70:2):9):8,68:12):15,(83:15,(84:1,85:5):17):30):2,71:0.0):20,72:10):29,(73:2,(74:1,(((75:5,77:3):1,78:3):8,((76:5,(79:1,80:0.0):13):13,(81:3,82:8):11):23):11):8):18):36):23):24):11):6):19):14):2,47:3):14,(19:7,(((20:1,22:0.0):5,21:7):19,(((23:4,(24:6,((25:10,(((((((((26:0.0,28:0.0):3,(32:0.0,33:0.0):4):1,(30:0.0,35:1):1):1,29:2):2,27:2):0.0,31:2):16,(39:2,(((((40:0.0,44:0.0):0.0,41:2):4,43:1):2,(42:0.0,86:3):4):2,88:1):2):26):2,(34:0.0,36:0.0):4):12,38:12):7):8,37:9):12):13):1,87:3):26,45:8):24):30):19):11):10):25):3):3,3:1):8):0.0;
	TREE Imported_tree_228 = (1:9,((2:12,(4:7,(5:9,(((6:8,(9:3,((10:1,14:5):11,((11:12,((12:0.0,13:5):17,((16:1,17:0.0):5,18:5):4):6):9,15:6):15):6):13):16,7:16):17,(((8:12,(46:11,(48:3,(49:6,((50:6,(51:10,(52:10,53:2):8):10):25,(54:4,((((55:14,(58:3,61:0.0):14):14,(56:7,(57:11,60:7):10):10):4,((59:1,62:3):4,((63:2,66:2):3,(64:1,65:3):1):8):8):25,((((((67:6,(69:1,70:2):9):8,68:12):15,(83:15,(84:1,85:5):17):30):2,71:0.0):19,72:11):29,(73:2,((74:1,((75:5,77:3):8,((76:5,(79:1,80:0.0):13):13,(81:3,82:8):11):20):11):5,78:2):8):17):37):23):24):11):6):19):14):2,47:3):14,(19:7,(((20:1,22:0.0):5,21:7):19,(((23:4,(24:6,((25:10,((((((((26:0.0,28:0.0):3,(32:0.0,33:0.0):4):2,(29:0.0,(30:0.0,35:1):0.0):3):2,27:2):0.0,31:2):16,(39:2,(((((40:0.0,44:0.0):0.0,41:2):4,43:1):2,(42:0.0,86:3):4):2,88:1):2):26):2,(34:0.0,36:0.0):4):12,38:12):7):8,37:9):12):13):1,87:3):26,45:8):24):30):19):11):10):25):3):3,3:1):8):0.0;
	TREE Imported_tree_229 = (1:9,((2:12,(4:7,(5:9,(((6:8,(9:3,((10:1,14:5):11,((11:12,((12:0.0,13:5):17,((16:1,17:0.0):5,18:5):4):6):9,15:6):15):6):13):16,7:16):17,(((8:12,(46:11,(48:3,(49:6,((50:6,(51:10,(52:10,53:2):8):10):25,(54:4,((((55:14,(58:3,61:0.0):14):14,(56:7,(57:11,60:7):10):10):4,((59:1,62:3):4,((63:2,66:2):3,(64:1,65:3):1):8):8):25,((((((67:6,(69:1,70:2):9):8,68:12):15,(83:15,(84:1,85:5):17):30):2,71:0.0):19,72:11):29,(73:2,((74:1,((75:5,77:3):8,((76:5,(79:1,80:0.0):13):13,(81:3,82:8):11):20):11):5,78:2):8):17):37):23):24):11):6):19):14):2,47:3):14,(19:7,(((20:1,22:0.0):5,21:7):19,(((23:4,(24:6,((25:10,(((((((((26:0.0,28:0.0):3,(32:0.0,33:0.0):4):1,(30:0.0,35:1):1):1,29:2):2,27:2):0.0,31:2):5,(34:0.0,36:0.0):5):13,(39:2,(((((40:0.0,44:0.0):0.0,41:2):4,43:1):2,(42:0.0,86:3):4):2,88:1):2):25):12,38:11):7):9,37:9):12):13):1,87:3):26,45:8):24):30):19):11):10):25):3):3,3:1):8):0.0;
	TREE Imported_tree_230 = (1:9,((2:12,(4:7,(5:9,(((6:8,(9:3,((10:1,14:5):11,((11:12,((12:0.0,13:5):17,((16:1,17:0.0):5,18:5):4):6):9,15:6):15):6):13):16,7:16):17,(((8:12,(46:11,(48:3,(49:6,((50:6,(51:10,(52:10,53:2):8):10):25,(54:4,((((55:14,(58:3,61:0.0):14):14,(56:7,(57:11,60:7):10):10):4,((59:1,62:3):4,((63:2,66:2):3,(64:1,65:3):1):8):8):25,((((((67:6,(69:1,70:2):9):8,68:12):15,(83:15,(84:1,85:5):17):30):2,71:0.0):19,72:11):29,(73:2,((74:1,((75:5,77:3):8,((76:5,(79:1,80:0.0):13):13,(81:3,82:8):11):20):11):5,78:2):8):17):37):23):24):11):6):19):14):2,47:3):14,(19:7,(((20:1,22:0.0):5,21:7):19,(((23:4,(24:6,((25:10,(((((((((26:0.0,28:0.0):3,(32:0.0,33:0.0):4):1,(30:0.0,35:1):1):1,29:2):2,27:2):0.0,31:2):16,((39:0.0,88:1):2,(((40:0.0,44:0.0):0.0,41:2):4,((42:0.0,86:3):4,43:1):2):5):25):2,(34:0.0,36:0.0):4):12,38:12):7):8,37:9):12):13):1,87:3):26,45:8):24):30):19):11):10):25):3):3,3:1):8):0.0;
	TREE Imported_tree_231 = (1:9,((2:12,(4:7,(5:9,(((6:8,(9:3,((10:1,14:5):11,((11:12,((12:0.0,13:5):17,((16:1,17:0.0):5,18:5):4):6):9,15:6):15):6):13):16,7:16):17,(((8:12,(46:11,(48:3,(49:6,((50:6,(51:10,(52:10,53:2):8):10):25,(54:4,((((55:14,(58:3,61:0.0):14):14,(56:7,(57:11,60:7):10):10):4,((59:1,62:3):4,((63:2,66:2):3,(64:1,65:3):1):8):8):25,((((((67:6,(69:1,70:2):9):8,68:12):15,(83:15,(84:1,85:5):17):30):2,71:0.0):19,72:11):29,(73:2,((74:1,((75:5,77:3):8,((76:5,(79:1,80:0.0):13):13,(81:3,82:8):11):20):11):5,78:2):8):17):37):23):24):11):6):19):14):2,47:3):14,(19:7,(((20:1,22:0.0):5,21:7):19,(((23:4,(24:6,((25:10,(((((((((26:0.0,28:0.0):3,(32:0.0,33:0.0):4):1,(30:0.0,35:1):1):1,29:2):2,27:2):0.0,31:2):16,((39:0.0,88:1):2,((40:0.0,(41:6,((42:0.0,86:3):4,43:1):2):0.0):0.0,44:0.0):5):25):2,(34:0.0,36:0.0):4):12,38:12):7):8,37:9):12):13):1,87:3):26,45:8):24):30):19):11):10):25):3):3,3:1):8):0.0;
	TREE Imported_tree_232 = (1:9,((2:12,(4:7,(5:9,(((6:8,(9:3,((10:1,14:5):11,((11:12,((12:0.0,13:5):17,((16:1,17:0.0):5,18:5):4):6):9,15:6):15):6):13):16,7:16):17,(((8:12,(46:11,(48:3,(49:6,((50:6,(51:10,(52:10,53:2):8):10):25,(54:4,((((55:14,(58:3,61:0.0):14):14,(56:7,(57:11,60:7):10):10):4,((59:1,62:3):4,((63:2,66:2):3,(64:1,65:3):1):8):8):25,((((((67:6,(69:1,70:2):9):8,68:12):15,(83:15,(84:1,85:5):17):30):2,71:0.0):19,72:11):29,(73:2,((74:1,((75:5,77:3):8,((76:5,(79:1,80:0.0):13):13,(81:3,82:8):11):20):11):5,78:2):8):17):37):23):24):11):6):19):14):2,47:3):14,(19:7,(((20:1,22:0.0):5,21:7):19,(((23:4,(24:6,((25:10,((((((((26:0.0,28:0.0):3,(32:0.0,33:0.0):4):1,(30:0.0,35:1):1):1,29:2):2,27:2):5,(31:1,(34:0.0,36:0.0):4):2):13,(39:2,(((((40:0.0,44:0.0):0.0,41:2):4,43:1):2,(42:0.0,86:3):4):2,88:1):2):25):12,38:11):7):9,37:9):12):13):1,87:3):26,45:8):24):30):19):11):10):25):3):3,3:1):8):0.0;
	TREE Imported_tree_233 = (1:9,((2:12,(4:7,(5:9,(((6:8,(9:3,((10:1,14:5):11,((11:12,((12:0.0,13:5):17,((16:1,17:0.0):5,18:5):4):6):9,15:6):15):6):13):16,7:16):17,(((8:12,(46:11,(48:3,(49:6,((50:6,(51:10,(52:10,53:2):8):10):25,(54:4,((((55:14,(58:3,61:0.0):14):14,(56:7,(57:11,60:7):10):10):4,((59:1,62:3):4,((63:2,66:2):3,(64:1,65:3):1):8):8):25,((((((67:6,(69:1,70:2):9):8,68:12):15,(83:15,(84:1,85:5):17):30):2,71:0.0):19,72:11):29,(73:2,((74:1,((75:5,77:3):8,((76:5,(79:1,80:0.0):13):13,(81:3,82:8):11):20):11):5,78:2):8):17):37):23):24):11):6):19):14):2,47:3):14,(19:7,(((20:1,22:0.0):5,21:7):19,(((23:4,(24:6,((25:10,((((((((((26:0.0,28:0.0):3,(32:0.0,33:0.0):4):1,(30:0.0,35:1):1):1,29:2):0.0,31:2):2,27:2):16,(39:2,(((((40:0.0,44:0.0):0.0,41:2):4,43:1):2,(42:0.0,86:3):4):2,88:1):2):26):0.0,36:0.0):2,34:4):12,38:12):7):8,37:9):12):13):1,87:3):26,45:8):24):30):19):11):10):25):3):3,3:1):8):0.0;
	TREE Imported_tree_234 = (1:9,((2:12,(4:7,(5:9,(((6:8,(9:3,((10:1,14:5):11,((11:12,((12:0.0,13:5):17,((16:1,17:0.0):5,18:5):4):6):9,15:6):15):6):13):16,7:16):17,(((8:12,(46:11,(48:3,(49:6,((50:6,(51:10,(52:10,53:2):8):10):25,(54:4,((((55:14,(58:3,61:0.0):14):14,(56:7,(57:11,60:7):10):10):4,((59:1,62:3):4,((63:2,66:2):3,(64:1,65:3):1):8):8):25,((((((67:6,(69:1,70:2):9):8,68:12):15,(83:15,(84:1,85:5):17):30):2,71:0.0):19,72:11):29,(73:2,((74:1,((75:5,77:3):8,((76:5,(79:1,80:0.0):13):13,(81:3,82:8):11):20):11):5,78:2):8):17):37):23):24):11):6):19):14):2,47:3):14,(19:7,(((20:1,22:0.0):5,21:7):19,(((23:4,(24:6,((25:10,((((((((((26:0.0,28:0.0):3,(32:0.0,33:0.0):4):1,30:1):1,29:2):0.0,31:2):2,27:2):1,35:1):15,(39:2,(((((40:0.0,44:0.0):0.0,41:2):4,43:1):2,(42:0.0,86:3):4):2,88:1):2):26):2,(34:0.0,36:0.0):4):12,38:12):7):8,37:9):12):13):1,87:3):26,45:8):24):30):19):11):10):25):3):3,3:1):8):0.0;
	TREE Imported_tree_235 = (1:9,((2:12,(4:7,(5:9,(((6:8,(9:3,((10:1,14:5):11,((11:12,((12:0.0,13:5):17,((16:1,17:0.0):5,18:5):4):6):9,15:6):15):6):13):16,7:16):17,(((8:12,(46:11,(48:3,(49:6,((50:6,(51:10,(52:10,53:2):8):10):25,(54:4,((((55:14,(58:3,61:0.0):14):14,(56:7,(57:11,60:7):10):10):4,((59:1,62:3):4,((63:2,66:2):3,(64:1,65:3):1):8):8):25,((((((67:6,(69:1,70:2):9):8,68:12):15,(83:15,(84:1,85:5):17):30):2,71:0.0):19,72:11):29,(73:2,((74:1,((75:5,77:3):8,((76:5,(79:1,80:0.0):13):13,(81:3,82:8):11):20):11):5,78:2):8):17):37):23):24):11):6):19):14):2,47:3):14,(19:7,(((20:1,22:0.0):5,21:7):19,(((23:4,(24:6,((25:10,((((((((((26:0.0,28:0.0):3,(32:0.0,33:0.0):4):1,(30:0.0,35:1):1):1,29:2):0.0,31:2):2,27:2):2,36:0.0):14,(39:2,(((((40:0.0,44:0.0):0.0,41:2):4,43:1):2,(42:0.0,86:3):4):2,88:1):2):26):2,34:4):12,38:12):7):8,37:9):12):13):1,87:3):26,45:8):24):30):19):11):10):25):3):3,3:1):8):0.0;
	TREE Imported_tree_236 = (1:9,((2:12,(4:7,(5:9,(((6:8,(9:3,((10:1,14:5):11,((11:12,((12:0.0,13:5):17,((16:1,17:0.0):5,18:5):4):6):9,15:6):15):6):13):16,7:16):17,(((8:12,(46:11,(48:3,(49:6,((50:6,(51:10,(52:10,53:2):8):10):25,(54:4,((((55:14,(58:3,61:0.0):14):14,(56:7,(57:11,60:7):10):10):4,((59:1,62:3):4,((63:2,66:2):3,(64:1,65:3):1):8):8):25,((((((67:6,(69:1,70:2):9):8,68:12):15,(83:15,(84:1,85:5):17):30):2,71:0.0):19,72:11):29,(73:2,((74:1,((75:5,77:3):8,((76:5,(79:1,80:0.0):13):13,(81:3,82:8):11):20):11):5,78:2):8):17):37):23):24):11):6):19):14):2,47:3):14,(19:7,(((20:1,22:0.0):5,21:7):19,(((23:4,(24:6,((25:10,(((((((((26:0.0,28:0.0):3,(32:0.0,33:0.0):4):4,((30:0.0,35:1):0.0,36:0.0):1):0.0,29:2):0.0,31:2):2,27:2):14,(39:2,(((((40:0.0,44:0.0):0.0,41:2):4,43:1):2,(42:0.0,86:3):4):2,88:1):2):26):2,34:4):12,38:12):7):8,37:9):12):13):1,87:3):26,45:8):24):30):19):11):10):25):3):3,3:1):8):0.0;
	TREE Imported_tree_237 = (1:9,((2:12,(4:7,(5:9,(((6:8,(9:3,((10:1,14:5):11,((11:12,((12:0.0,13:5):17,((16:1,17:0.0):5,18:5):4):6):9,15:6):15):6):13):16,7:16):17,(((8:12,(46:11,(48:3,(49:6,((50:6,(51:10,(52:10,53:2):8):10):25,(54:4,((((55:14,(58:3,61:0.0):14):14,(56:7,(57:11,60:7):10):10):4,((59:1,62:3):4,((63:2,66:2):3,(64:1,65:3):1):8):8):25,((((((67:6,(69:1,70:2):9):8,68:12):15,(83:15,(84:1,85:5):17):30):2,71:0.0):19,72:11):29,(73:2,((74:1,((75:5,77:3):8,((76:5,(79:1,80:0.0):13):13,(81:3,82:8):11):20):11):5,78:2):8):17):37):23):24):11):6):19):14):2,47:3):14,(19:7,(((20:1,22:0.0):5,21:7):19,(((23:4,(24:6,((25:10,(((((((((26:0.0,28:0.0):3,(32:0.0,33:0.0):4):4,((30:0.0,36:0.0):0.0,35:1):1):0.0,29:2):0.0,31:2):2,27:2):14,(39:2,(((((40:0.0,44:0.0):0.0,41:2):4,43:1):2,(42:0.0,86:3):4):2,88:1):2):26):2,34:4):12,38:12):7):8,37:9):12):13):1,87:3):26,45:8):24):30):19):11):10):25):3):3,3:1):8):0.0;
	TREE Imported_tree_238 = (1:9,((2:12,(4:7,(5:9,(((6:8,(9:3,((10:1,14:5):11,((11:12,((12:0.0,13:5):17,((16:1,17:0.0):5,18:5):4):6):9,15:6):15):6):13):16,7:16):17,(((8:12,(46:11,(48:3,(49:6,((50:6,(51:10,(52:10,53:2):8):10):25,(54:4,((((55:14,(58:3,61:0.0):14):14,(56:7,(57:11,60:7):10):10):4,((59:1,62:3):4,((63:2,66:2):3,(64:1,65:3):1):8):8):25,((((((67:6,(69:1,70:2):9):8,68:12):15,(83:15,(84:1,85:5):17):30):2,71:0.0):19,72:11):29,(73:2,((74:1,((75:5,77:3):8,((76:5,(79:1,80:0.0):13):13,(81:3,82:8):11):20):11):5,78:2):8):17):37):23):24):11):6):19):14):2,47:3):14,(19:7,(((20:1,22:0.0):5,21:7):19,(((23:4,(24:6,((25:10,(((((((((26:0.0,28:0.0):3,(32:0.0,33:0.0):4):1,(30:0.0,35:1):1):1,29:2):0.0,31:2):2,27:2):15,(36:0.0,(39:2,(((((40:0.0,44:0.0):0.0,41:2):4,43:1):2,(42:0.0,86:3):4):2,88:1):2):7):20):2,34:4):12,38:12):7):8,37:8):13):13):1,87:3):26,45:8):24):30):19):11):10):25):3):3,3:1):8):0.0;
	TREE Imported_tree_239 = (1:9,((2:12,(4:7,(5:9,(((6:8,(9:3,((10:1,14:5):11,((11:12,((12:0.0,13:5):17,((16:1,17:0.0):5,18:5):4):6):9,15:6):15):6):13):16,7:16):17,(((8:12,(46:11,(48:3,(49:6,((50:6,(51:10,(52:10,53:2):8):10):25,(54:4,((((55:14,(58:3,61:0.0):14):14,(56:7,(57:11,60:7):10):10):4,((59:1,62:3):4,((63:2,66:2):3,(64:1,65:3):1):8):8):25,((((((67:6,(69:1,70:2):9):8,68:12):15,(83:15,(84:1,85:5):17):30):2,71:0.0):19,72:11):29,(73:2,((74:1,((75:5,77:3):8,((76:5,(79:1,80:0.0):13):13,(81:3,82:8):11):20):11):5,78:2):8):17):37):23):24):11):6):19):14):2,47:3):14,(19:7,(((20:1,22:0.0):5,21:7):19,(((23:4,(24:6,((25:10,(((((((((26:0.0,28:0.0):3,(32:0.0,33:0.0):4):1,(30:0.0,35:1):1):1,29:2):0.0,31:2):2,27:2):16,(39:2,(((((40:0.0,44:0.0):0.0,43:0.0):1,(42:0.0,86:3):4):2,41:6):3,88:1):2):25):2,(34:0.0,36:0.0):4):12,38:12):7):8,37:9):12):13):1,87:3):26,45:8):24):30):19):11):10):25):3):3,3:1):8):0.0;
	TREE Imported_tree_240 = (1:9,((2:12,(4:7,(5:9,(((6:8,(9:3,((10:1,14:5):11,((11:12,((12:0.0,13:5):17,((16:1,17:0.0):5,18:5):4):6):9,15:6):15):6):13):16,7:16):17,(((8:12,(46:11,(48:3,(49:6,((50:6,(51:10,(52:10,53:2):8):10):25,(54:4,((((55:14,(58:3,61:0.0):14):14,(56:7,(57:11,60:7):10):10):4,((59:1,62:3):4,((63:2,66:2):3,(64:1,65:3):1):8):8):25,((((((67:6,(69:1,70:2):9):8,68:12):15,(83:15,(84:1,85:5):17):30):2,71:0.0):19,72:11):29,(73:2,((74:1,((75:5,77:3):8,((76:5,(79:1,80:0.0):13):13,(81:3,82:8):11):20):11):5,78:2):8):17):37):23):24):11):6):19):14):2,47:3):14,(19:7,(((20:1,22:0.0):5,21:7):19,(((23:4,(24:6,((25:10,(((((((((26:0.0,28:0.0):3,(32:0.0,33:0.0):4):1,(30:0.0,35:1):1):1,29:2):0.0,31:2):2,27:2):16,(39:2,(((((40:0.0,44:0.0):0.0,41:2):4,(42:3,43:1):2):1,86:4):2,88:1):2):25):2,(34:0.0,36:0.0):4):12,38:12):7):8,37:9):12):13):1,87:3):26,45:8):24):30):19):11):10):25):3):3,3:1):8):0.0;
	TREE Imported_tree_241 = (1:9,((2:12,(4:7,(5:9,(((6:8,(9:3,((10:1,14:5):11,((11:12,((12:0.0,13:5):17,((16:1,17:0.0):5,18:5):4):6):9,15:6):15):6):13):16,7:16):17,(((8:12,(46:11,(48:3,(49:6,((50:6,(51:10,(52:10,53:2):8):10):25,(54:4,((((55:14,(58:3,61:0.0):14):14,(56:7,(57:11,60:7):10):10):4,((59:1,62:3):4,((63:2,66:2):3,(64:1,65:3):1):8):8):25,((((((67:6,(69:1,70:2):9):8,68:12):15,(83:15,(84:1,85:5):17):30):2,71:0.0):19,72:11):29,(73:2,((74:1,((75:5,77:3):8,((76:5,(79:1,80:0.0):13):13,(81:3,82:8):11):20):11):5,78:2):8):17):37):23):24):11):6):19):14):2,47:3):14,(19:7,(((20:1,22:0.0):5,21:7):19,(((23:4,(24:6,((25:10,(((((((((26:0.0,28:0.0):3,(32:0.0,33:0.0):4):1,(30:0.0,35:1):1):1,29:2):0.0,31:2):2,27:2):16,((39:2,((((40:0.0,41:0.0):5,43:1):3,(42:0.0,86:3):4):2,88:1):2):0.0,44:0.0):26):2,(34:0.0,36:0.0):4):12,38:12):7):8,37:9):12):13):1,87:3):26,45:8):24):30):19):11):10):25):3):3,3:1):8):0.0;
	TREE Imported_tree_242 = (1:9,((2:12,(4:7,(5:9,(((6:8,(9:3,((10:1,14:5):11,((11:12,((12:0.0,13:5):17,((16:1,17:0.0):5,18:5):4):6):9,15:6):15):6):13):16,7:16):17,(((8:12,(46:11,(48:3,(49:6,((50:6,(51:10,(52:10,53:2):8):10):25,(54:4,((((55:14,(58:3,61:0.0):14):14,(56:7,(57:11,60:7):10):10):4,((59:1,62:3):4,((63:2,66:2):3,(64:1,65:3):1):8):8):25,((((((67:6,(69:1,70:2):9):8,68:12):15,(83:15,(84:1,85:5):17):30):2,71:0.0):19,72:11):29,(73:2,((74:1,((75:5,77:3):8,((76:5,(79:1,80:0.0):13):13,(81:3,82:8):11):20):11):5,78:2):8):17):37):23):24):11):6):19):14):2,47:3):14,(19:7,(((20:1,22:0.0):5,21:7):19,(((23:4,(24:6,((25:10,(((((((((26:0.0,28:0.0):3,(32:0.0,33:0.0):4):1,(30:0.0,35:1):1):1,29:2):0.0,31:2):2,27:2):16,(39:2,(((((40:0.0,41:0.0):5,43:1):3,(42:0.0,86:3):4):0.0,44:0.0):2,88:1):2):26):2,(34:0.0,36:0.0):4):12,38:12):7):8,37:9):12):13):1,87:3):26,45:8):24):30):19):11):10):25):3):3,3:1):8):0.0;
	TREE Imported_tree_243 = (1:9,((2:12,(4:7,(5:9,(((6:8,(9:3,((10:1,14:5):11,((11:12,((12:0.0,13:5):17,((16:1,17:0.0):5,18:5):4):6):9,15:6):15):6):13):16,7:16):17,(((8:12,(46:11,(48:3,(49:6,((50:6,(51:10,(52:10,53:2):8):10):25,(54:4,((((55:14,(58:3,61:0.0):14):14,(56:7,(57:11,60:7):10):10):4,((59:1,62:3):4,((63:2,66:2):3,(64:1,65:3):1):8):8):25,((((((67:6,(69:1,70:2):9):8,68:12):15,(83:15,(84:1,85:5):17):30):2,71:0.0):19,72:11):29,(73:2,((74:1,((75:5,77:3):8,((76:5,(79:1,80:0.0):13):13,(81:3,82:8):11):20):11):5,78:2):8):17):37):23):24):11):6):19):14):2,47:3):14,(19:7,(((20:1,22:0.0):5,21:7):19,(((23:4,(24:6,((25:10,(((((((((26:0.0,28:0.0):3,(32:0.0,33:0.0):4):1,(30:0.0,35:1):1):1,29:2):0.0,31:2):2,27:2):16,(39:2,((((40:0.0,41:0.0):5,43:1):3,((42:0.0,86:3):0.0,44:0.0):4):2,88:1):2):26):2,(34:0.0,36:0.0):4):12,38:12):7):8,37:9):12):13):1,87:3):26,45:8):24):30):19):11):10):25):3):3,3:1):8):0.0;
	TREE Imported_tree_244 = (1:9,((2:12,(4:7,(5:9,(((6:8,(9:3,((10:1,14:5):11,((11:12,((12:0.0,13:5):17,((16:1,17:0.0):5,18:5):4):6):9,15:6):15):6):13):16,7:16):17,(((8:12,(46:11,(48:3,(49:6,((50:6,(51:10,(52:10,53:2):8):10):25,(54:4,((((55:14,(58:3,61:0.0):14):14,(56:7,(57:11,60:7):10):10):4,((59:1,62:3):4,((63:2,66:2):3,(64:1,65:3):1):8):8):25,((((((67:6,(69:1,70:2):9):8,68:12):15,(83:15,(84:1,85:5):17):30):2,71:0.0):19,72:11):29,(73:2,((74:1,((75:5,77:3):8,((76:5,(79:1,80:0.0):13):13,(81:3,82:8):11):20):11):5,78:2):8):17):37):23):24):11):6):19):14):2,47:3):14,(19:7,(((20:1,22:0.0):5,21:7):19,(((23:4,(24:6,((25:10,(((((((((26:0.0,28:0.0):3,(32:0.0,33:0.0):4):1,(30:0.0,35:1):1):1,29:2):0.0,31:2):2,27:2):16,(39:2,(((((40:0.0,41:0.0):5,43:1):1,44:0.0):2,(42:0.0,86:3):4):2,88:1):2):26):2,(34:0.0,36:0.0):4):12,38:12):7):8,37:9):12):13):1,87:3):26,45:8):24):30):19):11):10):25):3):3,3:1):8):0.0;
	TREE Imported_tree_245 = (1:9,((2:12,(4:7,(5:9,(((6:8,(9:3,((10:1,14:5):11,((11:12,((12:0.0,13:5):17,((16:1,17:0.0):5,18:5):4):6):9,15:6):15):6):13):16,7:16):17,(((8:12,(46:11,(48:3,(49:6,((50:6,(51:10,(52:10,53:2):8):10):25,(54:4,((((55:14,(58:3,61:0.0):14):14,(56:7,(57:11,60:7):10):10):4,((59:1,62:3):4,((63:2,66:2):3,(64:1,65:3):1):8):8):25,((((((67:6,(69:1,70:2):9):8,68:12):15,(83:15,(84:1,85:5):17):30):2,71:0.0):19,72:11):29,(73:2,((74:1,((75:5,77:3):8,((76:5,(79:1,80:0.0):13):13,(81:3,82:8):11):20):11):5,78:2):8):17):37):23):24):11):6):19):14):2,47:3):14,(19:7,(((20:1,22:0.0):5,21:7):19,(((23:4,(24:6,((25:10,(((((((((26:0.0,28:0.0):3,(32:0.0,33:0.0):4):1,(30:0.0,35:1):1):1,29:2):0.0,31:2):2,27:2):16,(39:2,((((40:0.0,41:0.0):5,43:1):3,(42:0.0,(44:0.0,86:1):2):4):2,88:1):2):26):2,(34:0.0,36:0.0):4):12,38:12):7):8,37:9):12):13):1,87:3):26,45:8):24):30):19):11):10):25):3):3,3:1):8):0.0;
	TREE Imported_tree_246 = (1:9,((2:12,(4:7,(5:9,(((6:8,(9:3,((10:1,14:5):11,((11:12,((12:0.0,13:5):17,((16:1,17:0.0):5,18:5):4):6):9,15:6):15):6):13):16,7:16):17,(((8:12,(46:11,(48:3,(49:6,((50:6,(51:10,(52:10,53:2):8):10):25,(54:4,((((55:14,(58:3,61:0.0):14):14,(56:7,(57:11,60:7):10):10):4,((59:1,62:3):4,(((63:2,66:2):3,65:2):3,64:0.0):8):8):25,((((((67:6,(69:1,70:2):9):8,68:12):15,(83:15,(84:1,85:5):17):30):2,71:0.0):19,72:11):29,(73:2,((74:1,((75:5,77:3):8,((76:5,(79:1,80:0.0):13):13,(81:3,82:8):11):20):11):5,78:2):8):17):37):23):24):11):6):19):14):2,47:3):14,(19:7,(((20:1,22:0.0):5,21:7):19,(((23:4,(24:6,((25:10,(((((((((26:0.0,28:0.0):3,(32:0.0,33:0.0):4):1,(30:0.0,35:1):1):1,29:2):0.0,31:2):2,27:2):16,(39:2,(((((40:0.0,44:0.0):0.0,41:2):4,43:1):2,(42:0.0,86:3):4):2,88:1):2):26):2,(34:0.0,36:0.0):4):12,38:12):7):8,37:9):12):13):1,87:3):26,45:8):24):30):19):11):10):25):3):3,3:1):8):0.0;
	TREE Imported_tree_247 = (1:9,((2:12,(4:7,(5:9,(((6:8,(9:3,((10:1,14:5):11,((11:12,((12:0.0,13:5):17,((16:1,17:0.0):5,18:5):4):6):9,15:6):15):6):13):16,7:16):17,(((8:12,(46:11,(48:3,(49:6,((50:6,(51:10,(52:10,53:2):8):10):25,(54:4,((((55:14,(58:3,61:0.0):14):14,(56:7,(57:11,60:7):10):10):4,((59:1,62:3):4,((63:2,66:2):3,(64:1,65:3):1):8):8):25,(((((67:5,(69:1,70:2):10):8,68:12):14,(71:1,(83:15,(84:1,85:5):17):4):28):20,72:11):28,(73:2,((74:1,((75:5,77:3):8,((76:5,(79:1,80:0.0):13):13,(81:3,82:8):11):20):11):5,78:2):8):17):37):23):24):11):6):19):14):2,47:3):14,(19:7,(((20:1,22:0.0):5,21:7):19,(((23:4,(24:6,((25:10,(((((((((26:0.0,28:0.0):3,(32:0.0,33:0.0):4):1,(30:0.0,35:1):1):1,29:2):0.0,31:2):2,27:2):16,(39:2,(((((40:0.0,44:0.0):0.0,41:2):4,43:1):2,(42:0.0,86:3):4):2,88:1):2):26):2,(34:0.0,36:0.0):4):12,38:12):7):8,37:9):12):13):1,87:3):26,45:8):24):30):19):11):10):25):3):3,3:1):8):0.0;
	TREE Imported_tree_248 = (1:9,((2:12,(4:7,(5:9,(((6:8,(9:3,((10:1,14:5):11,((11:12,((12:0.0,13:5):17,((16:1,17:0.0):5,18:5):4):6):9,15:6):15):6):13):16,7:16):17,(((8:12,(46:11,(48:3,(49:6,((50:6,(51:10,(52:10,53:2):8):10):25,(54:4,((((55:14,(58:3,61:0.0):14):14,(56:7,(57:11,60:7):10):10):4,((59:1,62:3):4,((63:2,66:2):3,(64:1,65:3):1):8):8):25,((((((67:6,(69:1,70:2):9):8,68:12):15,(83:15,(84:1,85:5):17):30):2,71:0.0):19,72:11):30,((73:3,(74:1,((75:5,77:3):8,((76:5,(79:1,80:0.0):13):13,(81:3,82:8):11):20):11):7):5,78:2):17):36):23):24):11):6):19):14):2,47:3):14,(19:7,(((20:1,22:0.0):5,21:7):19,(((23:4,(24:6,((25:10,(((((((((26:0.0,28:0.0):3,(32:0.0,33:0.0):4):1,(30:0.0,35:1):1):1,29:2):0.0,31:2):2,27:2):16,(39:2,(((((40:0.0,44:0.0):0.0,41:2):4,43:1):2,(42:0.0,86:3):4):2,88:1):2):26):2,(34:0.0,36:0.0):4):12,38:12):7):8,37:9):12):13):1,87:3):26,45:8):24):30):19):11):10):25):3):3,3:1):8):0.0;
	TREE Imported_tree_249 = (1:9,((2:12,(4:7,(5:9,(((6:8,(9:3,((10:1,14:5):11,((11:12,((12:0.0,13:5):17,((16:1,17:0.0):5,18:5):4):6):9,15:6):15):6):13):16,7:16):17,(((8:12,(46:11,(48:3,(49:6,((50:6,(51:10,(52:10,53:2):8):10):25,(54:4,((((55:14,(58:3,61:0.0):14):14,(56:7,(57:11,60:7):10):10):4,((59:1,62:3):4,((63:2,66:2):3,(64:1,65:3):1):8):8):25,((((((67:6,(69:1,70:2):9):8,68:12):15,(83:15,(84:1,85:5):17):30):2,71:0.0):20,72:10):29,(73:2,(74:1,(((75:5,77:3):1,78:3):8,((76:5,(79:1,80:0.0):13):13,(81:3,82:8):11):23):11):8):18):36):23):24):11):6):19):14):2,47:3):14,(19:7,(((20:1,22:0.0):5,21:7):19,(((23:4,(24:6,((25:10,(((((((((26:0.0,28:0.0):3,(32:0.0,33:0.0):4):1,(30:0.0,35:1):1):1,29:2):0.0,31:2):2,27:2):16,(39:2,(((((40:0.0,44:0.0):0.0,41:2):4,43:1):2,(42:0.0,86:3):4):2,88:1):2):26):2,(34:0.0,36:0.0):4):12,38:12):7):8,37:9):12):13):1,87:3):26,45:8):24):30):19):11):10):25):3):3,3:1):8):0.0;
	TREE Imported_tree_250 = (1:9,((2:12,(4:7,(5:9,(((6:8,(9:3,((10:1,14:5):11,((11:12,((12:0.0,13:5):17,((16:1,17:0.0):5,18:5):4):6):9,15:6):15):6):13):16,7:16):17,(((8:12,(46:11,(48:3,(49:6,((50:6,(51:10,(52:10,53:2):8):10):25,(54:4,((((55:14,(58:3,61:0.0):14):14,(56:7,(57:11,60:7):10):10):4,((59:1,62:3):4,((63:2,66:2):3,(64:1,65:3):1):8):8):25,((((((67:6,(69:1,70:2):9):8,68:12):15,(83:15,(84:1,85:5):17):30):2,71:0.0):19,72:11):29,(73:2,((74:1,((75:5,77:3):8,((76:5,(79:1,80:0.0):13):13,(81:3,82:8):11):20):11):5,78:2):8):17):37):23):24):11):6):19):14):2,47:3):14,(19:7,(((20:1,22:0.0):5,21:7):19,(((23:4,(24:6,((25:10,(((((((((26:0.0,28:0.0):3,(32:0.0,33:0.0):4):1,(30:0.0,35:1):1):1,29:2):0.0,31:2):2,27:2):5,(34:0.0,36:0.0):5):13,(39:2,(((((40:0.0,44:0.0):0.0,41:2):4,43:1):2,(42:0.0,86:3):4):2,88:1):2):25):12,38:11):7):9,37:9):12):13):1,87:3):26,45:8):24):30):19):11):10):25):3):3,3:1):8):0.0;
	TREE Imported_tree_251 = (1:9,((2:12,(4:7,(5:9,(((6:8,(9:3,((10:1,14:5):11,((11:12,((12:0.0,13:5):17,((16:1,17:0.0):5,18:5):4):6):9,15:6):15):6):13):16,7:16):17,(((8:12,(46:11,(48:3,(49:6,((50:6,(51:10,(52:10,53:2):8):10):25,(54:4,((((55:14,(58:3,61:0.0):14):14,(56:7,(57:11,60:7):10):10):4,((59:1,62:3):4,((63:2,66:2):3,(64:1,65:3):1):8):8):25,((((((67:6,(69:1,70:2):9):8,68:12):15,(83:15,(84:1,85:5):17):30):2,71:0.0):19,72:11):29,(73:2,((74:1,((75:5,77:3):8,((76:5,(79:1,80:0.0):13):13,(81:3,82:8):11):20):11):5,78:2):8):17):37):23):24):11):6):19):14):2,47:3):14,(19:7,(((20:1,22:0.0):5,21:7):19,(((23:4,(24:6,((25:10,(((((((((26:0.0,28:0.0):3,(32:0.0,33:0.0):4):1,(30:0.0,35:1):1):1,29:2):0.0,31:2):2,27:2):16,((39:0.0,88:1):2,(((40:0.0,44:0.0):0.0,41:2):4,((42:0.0,86:3):4,43:1):2):5):25):2,(34:0.0,36:0.0):4):12,38:12):7):8,37:9):12):13):1,87:3):26,45:8):24):30):19):11):10):25):3):3,3:1):8):0.0;
	TREE Imported_tree_252 = (1:9,((2:12,(4:7,(5:9,(((6:8,(9:3,((10:1,14:5):11,((11:12,((12:0.0,13:5):17,((16:1,17:0.0):5,18:5):4):6):9,15:6):15):6):13):16,7:16):17,(((8:12,(46:11,(48:3,(49:6,((50:6,(51:10,(52:10,53:2):8):10):25,(54:4,((((55:14,(58:3,61:0.0):14):14,(56:7,(57:11,60:7):10):10):4,((59:1,62:3):4,((63:2,66:2):3,(64:1,65:3):1):8):8):25,((((((67:6,(69:1,70:2):9):8,68:12):15,(83:15,(84:1,85:5):17):30):2,71:0.0):19,72:11):29,(73:2,((74:1,((75:5,77:3):8,((76:5,(79:1,80:0.0):13):13,(81:3,82:8):11):20):11):5,78:2):8):17):37):23):24):11):6):19):14):2,47:3):14,(19:7,(((20:1,22:0.0):5,21:7):19,(((23:4,(24:6,((25:10,(((((((((26:0.0,28:0.0):3,(32:0.0,33:0.0):4):1,(30:0.0,35:1):1):1,29:2):0.0,31:2):2,27:2):16,((39:0.0,88:1):2,((40:0.0,(41:6,((42:0.0,86:3):4,43:1):2):0.0):0.0,44:0.0):5):25):2,(34:0.0,36:0.0):4):12,38:12):7):8,37:9):12):13):1,87:3):26,45:8):24):30):19):11):10):25):3):3,3:1):8):0.0;
	TREE Imported_tree_253 = (1:9,((2:12,(4:7,(5:9,(((6:8,(9:3,((10:1,14:5):11,((11:12,((12:0.0,13:5):17,((16:1,17:0.0):5,18:5):4):6):9,15:6):15):6):13):16,7:16):17,(((8:12,(46:11,(48:3,(49:6,((50:6,(51:10,(52:10,53:2):8):10):25,(54:4,((((55:14,(58:3,61:0.0):14):14,(56:7,(57:11,60:7):10):10):4,((59:1,62:3):4,((63:2,66:2):3,(64:1,65:3):1):8):8):25,((((((67:6,(69:1,70:2):9):8,68:12):15,(83:15,(84:1,85:5):17):30):2,71:0.0):19,72:11):29,(73:2,((74:1,((75:5,77:3):8,((76:5,(79:1,80:0.0):13):13,(81:3,82:8):11):20):11):5,78:2):8):17):37):23):24):11):6):19):14):2,47:3):14,(19:7,(((20:1,22:0.0):5,21:7):19,(((23:4,(24:6,((25:10,((((((((((26:0.0,28:0.0):3,(32:0.0,33:0.0):4):1,(30:0.0,35:1):1):1,31:2):0.0,29:2):2,27:2):16,(39:2,(((((40:0.0,44:0.0):0.0,41:2):4,43:1):2,(42:0.0,86:3):4):2,88:1):2):26):0.0,36:0.0):2,34:4):12,38:12):7):8,37:9):12):13):1,87:3):26,45:8):24):30):19):11):10):25):3):3,3:1):8):0.0;
	TREE Imported_tree_254 = (1:9,((2:12,(4:7,(5:9,(((6:8,(9:3,((10:1,14:5):11,((11:12,((12:0.0,13:5):17,((16:1,17:0.0):5,18:5):4):6):9,15:6):15):6):13):16,7:16):17,(((8:12,(46:11,(48:3,(49:6,((50:6,(51:10,(52:10,53:2):8):10):25,(54:4,((((55:14,(58:3,61:0.0):14):14,(56:7,(57:11,60:7):10):10):4,((59:1,62:3):4,((63:2,66:2):3,(64:1,65:3):1):8):8):25,((((((67:6,(69:1,70:2):9):8,68:12):15,(83:15,(84:1,85:5):17):30):2,71:0.0):19,72:11):29,(73:2,((74:1,((75:5,77:3):8,((76:5,(79:1,80:0.0):13):13,(81:3,82:8):11):20):11):5,78:2):8):17):37):23):24):11):6):19):14):2,47:3):14,(19:7,(((20:1,22:0.0):5,21:7):19,(((23:4,(24:6,((25:10,((((((((((26:0.0,28:0.0):3,(32:0.0,33:0.0):4):1,(30:0.0,35:1):1):1,31:2):0.0,29:2):2,27:2):2,36:0.0):14,(39:2,(((((40:0.0,44:0.0):0.0,41:2):4,43:1):2,(42:0.0,86:3):4):2,88:1):2):26):2,34:4):12,38:12):7):8,37:9):12):13):1,87:3):26,45:8):24):30):19):11):10):25):3):3,3:1):8):0.0;
	TREE Imported_tree_255 = (1:9,((2:12,(4:7,(5:9,(((6:8,(9:3,((10:1,14:5):11,((11:12,((12:0.0,13:5):17,((16:1,17:0.0):5,18:5):4):6):9,15:6):15):6):13):16,7:16):17,(((8:12,(46:11,(48:3,(49:6,((50:6,(51:10,(52:10,53:2):8):10):25,(54:4,((((55:14,(58:3,61:0.0):14):14,(56:7,(57:11,60:7):10):10):4,((59:1,62:3):4,((63:2,66:2):3,(64:1,65:3):1):8):8):25,((((((67:6,(69:1,70:2):9):8,68:12):15,(83:15,(84:1,85:5):17):30):2,71:0.0):19,72:11):29,(73:2,((74:1,((75:5,77:3):8,((76:5,(79:1,80:0.0):13):13,(81:3,82:8):11):20):11):5,78:2):8):17):37):23):24):11):6):19):14):2,47:3):14,(19:7,(((20:1,22:0.0):5,21:7):19,(((23:4,(24:6,((25:10,(((((((((26:0.0,28:0.0):3,(32:0.0,33:0.0):4):1,(30:0.0,35:1):1):1,31:2):0.0,29:2):4,(27:0.0,36:0.0):2):14,(39:2,(((((40:0.0,44:0.0):0.0,41:2):4,43:1):2,(42:0.0,86:3):4):2,88:1):2):26):2,34:4):12,38:12):7):8,37:9):12):13):1,87:3):26,45:8):24):30):19):11):10):25):3):3,3:1):8):0.0;
	TREE Imported_tree_256 = (1:9,((2:12,(4:7,(5:9,(((6:8,(9:3,((10:1,14:5):11,((11:12,((12:0.0,13:5):17,((16:1,17:0.0):5,18:5):4):6):9,15:6):15):6):13):16,7:16):17,(((8:12,(46:11,(48:3,(49:6,((50:6,(51:10,(52:10,53:2):8):10):25,(54:4,((((55:14,(58:3,61:0.0):14):14,(56:7,(57:11,60:7):10):10):4,((59:1,62:3):4,((63:2,66:2):3,(64:1,65:3):1):8):8):25,((((((67:6,(69:1,70:2):9):8,68:12):15,(83:15,(84:1,85:5):17):30):2,71:0.0):19,72:11):29,(73:2,((74:1,((75:5,77:3):8,((76:5,(79:1,80:0.0):13):13,(81:3,82:8):11):20):11):5,78:2):8):17):37):23):24):11):6):19):14):2,47:3):14,(19:7,(((20:1,22:0.0):5,21:7):19,(((23:4,(24:6,((25:10,(((((((((26:0.0,28:0.0):3,(32:0.0,33:0.0):4):1,(30:0.0,35:1):1):1,31:2):2,(29:0.0,36:0.0):2):2,27:2):14,(39:2,(((((40:0.0,44:0.0):0.0,41:2):4,43:1):2,(42:0.0,86:3):4):2,88:1):2):26):2,34:4):12,38:12):7):8,37:9):12):13):1,87:3):26,45:8):24):30):19):11):10):25):3):3,3:1):8):0.0;
	TREE Imported_tree_257 = (1:9,((2:12,(4:7,(5:9,(((6:8,(9:3,((10:1,14:5):11,((11:12,((12:0.0,13:5):17,((16:1,17:0.0):5,18:5):4):6):9,15:6):15):6):13):16,7:16):17,(((8:12,(46:11,(48:3,(49:6,((50:6,(51:10,(52:10,53:2):8):10):25,(54:4,((((55:14,(58:3,61:0.0):14):14,(56:7,(57:11,60:7):10):10):4,((59:1,62:3):4,((63:2,66:2):3,(64:1,65:3):1):8):8):25,((((((67:6,(69:1,70:2):9):8,68:12):15,(83:15,(84:1,85:5):17):30):2,71:0.0):19,72:11):29,(73:2,((74:1,((75:5,77:3):8,((76:5,(79:1,80:0.0):13):13,(81:3,82:8):11):20):11):5,78:2):8):17):37):23):24):11):6):19):14):2,47:3):14,(19:7,(((20:1,22:0.0):5,21:7):19,(((23:4,(24:6,((25:10,(((((((((26:0.0,28:0.0):3,(32:0.0,33:0.0):4):4,((30:0.0,36:0.0):0.0,35:1):1):0.0,31:2):0.0,29:2):2,27:2):14,(39:2,(((((40:0.0,44:0.0):0.0,41:2):4,43:1):2,(42:0.0,86:3):4):2,88:1):2):26):2,34:4):12,38:12):7):8,37:9):12):13):1,87:3):26,45:8):24):30):19):11):10):25):3):3,3:1):8):0.0;
	TREE Imported_tree_258 = (1:9,((2:12,(4:7,(5:9,(((6:8,(9:3,((10:1,14:5):11,((11:12,((12:0.0,13:5):17,((16:1,17:0.0):5,18:5):4):6):9,15:6):15):6):13):16,7:16):17,(((8:12,(46:11,(48:3,(49:6,((50:6,(51:10,(52:10,53:2):8):10):25,(54:4,((((55:14,(58:3,61:0.0):14):14,(56:7,(57:11,60:7):10):10):4,((59:1,62:3):4,((63:2,66:2):3,(64:1,65:3):1):8):8):25,((((((67:6,(69:1,70:2):9):8,68:12):15,(83:15,(84:1,85:5):17):30):2,71:0.0):19,72:11):29,(73:2,((74:1,((75:5,77:3):8,((76:5,(79:1,80:0.0):13):13,(81:3,82:8):11):20):11):5,78:2):8):17):37):23):24):11):6):19):14):2,47:3):14,(19:7,(((20:1,22:0.0):5,21:7):19,(((23:4,(24:6,((25:10,(((((((((26:0.0,28:0.0):3,(32:0.0,33:0.0):4):1,(30:0.0,35:1):1):1,31:2):0.0,29:2):2,27:2):15,(36:0.0,(39:2,(((((40:0.0,44:0.0):0.0,41:2):4,43:1):2,(42:0.0,86:3):4):2,88:1):2):7):20):2,34:4):12,38:12):7):8,37:8):13):13):1,87:3):26,45:8):24):30):19):11):10):25):3):3,3:1):8):0.0;
	TREE Imported_tree_259 = (1:9,((2:12,(4:7,(5:9,(((6:8,(9:3,((10:1,14:5):11,((11:12,((12:0.0,13:5):17,((16:1,17:0.0):5,18:5):4):6):9,15:6):15):6):13):16,7:16):17,(((8:12,(46:11,(48:3,(49:6,((50:6,(51:10,(52:10,53:2):8):10):25,(54:4,((((55:14,(58:3,61:0.0):14):14,(56:7,(57:11,60:7):10):10):4,((59:1,62:3):4,((63:2,66:2):3,(64:1,65:3):1):8):8):25,((((((67:6,(69:1,70:2):9):8,68:12):15,(83:15,(84:1,85:5):17):30):2,71:0.0):19,72:11):29,(73:2,((74:1,((75:5,77:3):8,((76:5,(79:1,80:0.0):13):13,(81:3,82:8):11):20):11):5,78:2):8):17):37):23):24):11):6):19):14):2,47:3):14,(19:7,(((20:1,22:0.0):5,21:7):19,(((23:4,(24:6,((25:10,(((((((((26:0.0,28:0.0):3,(32:0.0,33:0.0):4):1,(30:0.0,35:1):1):1,31:2):0.0,29:2):2,27:2):16,(39:2,(((((40:0.0,44:0.0):0.0,43:0.0):1,(42:0.0,86:3):4):2,41:6):3,88:1):2):25):2,(34:0.0,36:0.0):4):12,38:12):7):8,37:9):12):13):1,87:3):26,45:8):24):30):19):11):10):25):3):3,3:1):8):0.0;
	TREE Imported_tree_260 = (1:9,((2:12,(4:7,(5:9,(((6:8,(9:3,((10:1,14:5):11,((11:12,((12:0.0,13:5):17,((16:1,17:0.0):5,18:5):4):6):9,15:6):15):6):13):16,7:16):17,(((8:12,(46:11,(48:3,(49:6,((50:6,(51:10,(52:10,53:2):8):10):25,(54:4,((((55:14,(58:3,61:0.0):14):14,(56:7,(57:11,60:7):10):10):4,((59:1,62:3):4,((63:2,66:2):3,(64:1,65:3):1):8):8):25,((((((67:6,(69:1,70:2):9):8,68:12):15,(83:15,(84:1,85:5):17):30):2,71:0.0):19,72:11):29,(73:2,((74:1,((75:5,77:3):8,((76:5,(79:1,80:0.0):13):13,(81:3,82:8):11):20):11):5,78:2):8):17):37):23):24):11):6):19):14):2,47:3):14,(19:7,(((20:1,22:0.0):5,21:7):19,(((23:4,(24:6,((25:10,(((((((((26:0.0,28:0.0):3,(32:0.0,33:0.0):4):1,(30:0.0,35:1):1):1,31:2):0.0,29:2):2,27:2):16,(39:2,(((((40:0.0,44:0.0):0.0,41:2):4,(42:3,43:1):2):1,86:4):2,88:1):2):25):2,(34:0.0,36:0.0):4):12,38:12):7):8,37:9):12):13):1,87:3):26,45:8):24):30):19):11):10):25):3):3,3:1):8):0.0;
	TREE Imported_tree_261 = (1:9,((2:12,(4:7,(5:9,(((6:8,(9:3,((10:1,14:5):11,((11:12,((12:0.0,13:5):17,((16:1,17:0.0):5,18:5):4):6):9,15:6):15):6):13):16,7:16):17,(((8:12,(46:11,(48:3,(49:6,((50:6,(51:10,(52:10,53:2):8):10):25,(54:4,((((55:14,(58:3,61:0.0):14):14,(56:7,(57:11,60:7):10):10):4,((59:1,62:3):4,((63:2,66:2):3,(64:1,65:3):1):8):8):25,((((((67:6,(69:1,70:2):9):8,68:12):15,(83:15,(84:1,85:5):17):30):2,71:0.0):19,72:11):29,(73:2,((74:1,((75:5,77:3):8,((76:5,(79:1,80:0.0):13):13,(81:3,82:8):11):20):11):5,78:2):8):17):37):23):24):11):6):19):14):2,47:3):14,(19:7,(((20:1,22:0.0):5,21:7):19,(((23:4,(24:6,((25:10,(((((((((26:0.0,28:0.0):3,(32:0.0,33:0.0):4):1,(30:0.0,35:1):1):1,31:2):0.0,29:2):2,27:2):16,((39:2,((((40:0.0,41:0.0):5,43:1):3,(42:0.0,86:3):4):2,88:1):2):0.0,44:0.0):26):2,(34:0.0,36:0.0):4):12,38:12):7):8,37:9):12):13):1,87:3):26,45:8):24):30):19):11):10):25):3):3,3:1):8):0.0;
	TREE Imported_tree_262 = (1:9,((2:12,(4:7,(5:9,(((6:8,(9:3,((10:1,14:5):11,((11:12,((12:0.0,13:5):17,((16:1,17:0.0):5,18:5):4):6):9,15:6):15):6):13):16,7:16):17,(((8:12,(46:11,(48:3,(49:6,((50:6,(51:10,(52:10,53:2):8):10):25,(54:4,((((55:14,(58:3,61:0.0):14):14,(56:7,(57:11,60:7):10):10):4,((59:1,62:3):4,((63:2,66:2):3,(64:1,65:3):1):8):8):25,((((((67:6,(69:1,70:2):9):8,68:12):15,(83:15,(84:1,85:5):17):30):2,71:0.0):19,72:11):29,(73:2,((74:1,((75:5,77:3):8,((76:5,(79:1,80:0.0):13):13,(81:3,82:8):11):20):11):5,78:2):8):17):37):23):24):11):6):19):14):2,47:3):14,(19:7,(((20:1,22:0.0):5,21:7):19,(((23:4,(24:6,((25:10,(((((((((26:0.0,28:0.0):3,(32:0.0,33:0.0):4):1,(30:0.0,35:1):1):1,31:2):0.0,29:2):2,27:2):16,(39:2,(((((40:0.0,41:0.0):5,43:1):3,(42:0.0,86:3):4):0.0,44:0.0):2,88:1):2):26):2,(34:0.0,36:0.0):4):12,38:12):7):8,37:9):12):13):1,87:3):26,45:8):24):30):19):11):10):25):3):3,3:1):8):0.0;
	TREE Imported_tree_263 = (1:9,((2:12,(4:7,(5:9,(((6:8,(9:3,((10:1,14:5):11,((11:12,((12:0.0,13:5):17,((16:1,17:0.0):5,18:5):4):6):9,15:6):15):6):13):16,7:16):17,(((8:12,(46:11,(48:3,(49:6,((50:6,(51:10,(52:10,53:2):8):10):25,(54:4,((((55:14,(58:3,61:0.0):14):14,(56:7,(57:11,60:7):10):10):4,((59:1,62:3):4,((63:2,66:2):3,(64:1,65:3):1):8):8):25,((((((67:6,(69:1,70:2):9):8,68:12):15,(83:15,(84:1,85:5):17):30):2,71:0.0):19,72:11):29,(73:2,((74:1,((75:5,77:3):8,((76:5,(79:1,80:0.0):13):13,(81:3,82:8):11):20):11):5,78:2):8):17):37):23):24):11):6):19):14):2,47:3):14,(19:7,(((20:1,22:0.0):5,21:7):19,(((23:4,(24:6,((25:10,(((((((((26:0.0,28:0.0):3,(32:0.0,33:0.0):4):1,(30:0.0,35:1):1):1,31:2):0.0,29:2):2,27:2):16,(39:2,((((40:0.0,41:0.0):5,43:1):3,((42:0.0,86:3):0.0,44:0.0):4):2,88:1):2):26):2,(34:0.0,36:0.0):4):12,38:12):7):8,37:9):12):13):1,87:3):26,45:8):24):30):19):11):10):25):3):3,3:1):8):0.0;
	TREE Imported_tree_264 = (1:9,((2:12,(4:7,(5:9,(((6:8,(9:3,((10:1,14:5):11,((11:12,((12:0.0,13:5):17,((16:1,17:0.0):5,18:5):4):6):9,15:6):15):6):13):16,7:16):17,(((8:12,(46:11,(48:3,(49:6,((50:6,(51:10,(52:10,53:2):8):10):25,(54:4,((((55:14,(58:3,61:0.0):14):14,(56:7,(57:11,60:7):10):10):4,((59:1,62:3):4,((63:2,66:2):3,(64:1,65:3):1):8):8):25,((((((67:6,(69:1,70:2):9):8,68:12):15,(83:15,(84:1,85:5):17):30):2,71:0.0):19,72:11):29,(73:2,((74:1,((75:5,77:3):8,((76:5,(79:1,80:0.0):13):13,(81:3,82:8):11):20):11):5,78:2):8):17):37):23):24):11):6):19):14):2,47:3):14,(19:7,(((20:1,22:0.0):5,21:7):19,(((23:4,(24:6,((25:10,(((((((((26:0.0,28:0.0):3,(32:0.0,33:0.0):4):1,(30:0.0,35:1):1):1,31:2):0.0,29:2):2,27:2):16,(39:2,(((((40:0.0,41:0.0):5,43:1):1,44:0.0):2,(42:0.0,86:3):4):2,88:1):2):26):2,(34:0.0,36:0.0):4):12,38:12):7):8,37:9):12):13):1,87:3):26,45:8):24):30):19):11):10):25):3):3,3:1):8):0.0;
	TREE Imported_tree_265 = (1:9,((2:12,(4:7,(5:9,(((6:8,(9:3,((10:1,14:5):11,((11:12,((12:0.0,13:5):17,((16:1,17:0.0):5,18:5):4):6):9,15:6):15):6):13):16,7:16):17,(((8:12,(46:11,(48:3,(49:6,((50:6,(51:10,(52:10,53:2):8):10):25,(54:4,((((55:14,(58:3,61:0.0):14):14,(56:7,(57:11,60:7):10):10):4,((59:1,62:3):4,((63:2,66:2):3,(64:1,65:3):1):8):8):25,((((((67:6,(69:1,70:2):9):8,68:12):15,(83:15,(84:1,85:5):17):30):2,71:0.0):19,72:11):29,(73:2,((74:1,((75:5,77:3):8,((76:5,(79:1,80:0.0):13):13,(81:3,82:8):11):20):11):5,78:2):8):17):37):23):24):11):6):19):14):2,47:3):14,(19:7,(((20:1,22:0.0):5,21:7):19,(((23:4,(24:6,((25:10,(((((((((26:0.0,28:0.0):3,(32:0.0,33:0.0):4):1,(30:0.0,35:1):1):1,31:2):0.0,29:2):2,27:2):16,(39:2,((((40:0.0,41:0.0):5,43:1):3,(42:0.0,(44:0.0,86:1):2):4):2,88:1):2):26):2,(34:0.0,36:0.0):4):12,38:12):7):8,37:9):12):13):1,87:3):26,45:8):24):30):19):11):10):25):3):3,3:1):8):0.0;
	TREE Imported_tree_266 = (1:9,((2:12,(4:7,(5:9,(((6:8,(9:3,((10:1,14:5):11,((11:12,((12:0.0,13:5):17,((16:1,17:0.0):5,18:5):4):6):9,15:6):15):6):13):16,7:16):17,(((8:12,(46:11,(48:3,(49:6,((50:6,(51:10,(52:10,53:2):8):10):25,(54:4,((((55:14,(58:3,61:0.0):14):14,(56:7,(57:11,60:7):10):10):4,((59:1,62:3):4,(((63:2,66:2):3,65:2):3,64:0.0):8):8):25,((((((67:6,(69:1,70:2):9):8,68:12):15,(83:15,(84:1,85:5):17):30):2,71:0.0):19,72:11):29,(73:2,((74:1,((75:5,77:3):8,((76:5,(79:1,80:0.0):13):13,(81:3,82:8):11):20):11):5,78:2):8):17):37):23):24):11):6):19):14):2,47:3):14,(19:7,(((20:1,22:0.0):5,21:7):19,(((23:4,(24:6,((25:10,(((((((((26:0.0,28:0.0):3,(32:0.0,33:0.0):4):1,(30:0.0,35:1):1):1,31:2):0.0,29:2):2,27:2):16,(39:2,(((((40:0.0,44:0.0):0.0,41:2):4,43:1):2,(42:0.0,86:3):4):2,88:1):2):26):2,(34:0.0,36:0.0):4):12,38:12):7):8,37:9):12):13):1,87:3):26,45:8):24):30):19):11):10):25):3):3,3:1):8):0.0;
	TREE Imported_tree_267 = (1:9,((2:12,(4:7,(5:9,(((6:8,(9:3,((10:1,14:5):11,((11:12,((12:0.0,13:5):17,((16:1,17:0.0):5,18:5):4):6):9,15:6):15):6):13):16,7:16):17,(((8:12,(46:11,(48:3,(49:6,((50:6,(51:10,(52:10,53:2):8):10):25,(54:4,((((55:14,(58:3,61:0.0):14):14,(56:7,(57:11,60:7):10):10):4,((59:1,62:3):4,((63:2,66:2):3,(64:1,65:3):1):8):8):25,(((((67:5,(69:1,70:2):10):8,68:12):14,(71:1,(83:15,(84:1,85:5):17):4):28):20,72:11):28,(73:2,((74:1,((75:5,77:3):8,((76:5,(79:1,80:0.0):13):13,(81:3,82:8):11):20):11):5,78:2):8):17):37):23):24):11):6):19):14):2,47:3):14,(19:7,(((20:1,22:0.0):5,21:7):19,(((23:4,(24:6,((25:10,(((((((((26:0.0,28:0.0):3,(32:0.0,33:0.0):4):1,(30:0.0,35:1):1):1,31:2):0.0,29:2):2,27:2):16,(39:2,(((((40:0.0,44:0.0):0.0,41:2):4,43:1):2,(42:0.0,86:3):4):2,88:1):2):26):2,(34:0.0,36:0.0):4):12,38:12):7):8,37:9):12):13):1,87:3):26,45:8):24):30):19):11):10):25):3):3,3:1):8):0.0;
	TREE Imported_tree_268 = (1:9,((2:12,(4:7,(5:9,(((6:8,(9:3,((10:1,14:5):11,((11:12,((12:0.0,13:5):17,((16:1,17:0.0):5,18:5):4):6):9,15:6):15):6):13):16,7:16):17,(((8:12,(46:11,(48:3,(49:6,((50:6,(51:10,(52:10,53:2):8):10):25,(54:4,((((55:14,(58:3,61:0.0):14):14,(56:7,(57:11,60:7):10):10):4,((59:1,62:3):4,((63:2,66:2):3,(64:1,65:3):1):8):8):25,((((((67:6,(69:1,70:2):9):8,68:12):15,(83:15,(84:1,85:5):17):30):2,71:0.0):19,72:11):30,((73:3,(74:1,((75:5,77:3):8,((76:5,(79:1,80:0.0):13):13,(81:3,82:8):11):20):11):7):5,78:2):17):36):23):24):11):6):19):14):2,47:3):14,(19:7,(((20:1,22:0.0):5,21:7):19,(((23:4,(24:6,((25:10,(((((((((26:0.0,28:0.0):3,(32:0.0,33:0.0):4):1,(30:0.0,35:1):1):1,31:2):0.0,29:2):2,27:2):16,(39:2,(((((40:0.0,44:0.0):0.0,41:2):4,43:1):2,(42:0.0,86:3):4):2,88:1):2):26):2,(34:0.0,36:0.0):4):12,38:12):7):8,37:9):12):13):1,87:3):26,45:8):24):30):19):11):10):25):3):3,3:1):8):0.0;
	TREE Imported_tree_269 = (1:9,((2:12,(4:7,(5:9,(((6:8,(9:3,((10:1,14:5):11,((11:12,((12:0.0,13:5):17,((16:1,17:0.0):5,18:5):4):6):9,15:6):15):6):13):16,7:16):17,(((8:12,(46:11,(48:3,(49:6,((50:6,(51:10,(52:10,53:2):8):10):25,(54:4,((((55:14,(58:3,61:0.0):14):14,(56:7,(57:11,60:7):10):10):4,((59:1,62:3):4,((63:2,66:2):3,(64:1,65:3):1):8):8):25,((((((67:6,(69:1,70:2):9):8,68:12):15,(83:15,(84:1,85:5):17):30):2,71:0.0):20,72:10):29,(73:2,(74:1,(((75:5,77:3):1,78:3):8,((76:5,(79:1,80:0.0):13):13,(81:3,82:8):11):23):11):8):18):36):23):24):11):6):19):14):2,47:3):14,(19:7,(((20:1,22:0.0):5,21:7):19,(((23:4,(24:6,((25:10,(((((((((26:0.0,28:0.0):3,(32:0.0,33:0.0):4):1,(30:0.0,35:1):1):1,31:2):0.0,29:2):2,27:2):16,(39:2,(((((40:0.0,44:0.0):0.0,41:2):4,43:1):2,(42:0.0,86:3):4):2,88:1):2):26):2,(34:0.0,36:0.0):4):12,38:12):7):8,37:9):12):13):1,87:3):26,45:8):24):30):19):11):10):25):3):3,3:1):8):0.0;
	TREE Imported_tree_270 = (1:9,((2:12,(4:7,(5:9,(((6:8,(9:3,((10:1,14:5):11,((11:12,((12:0.0,13:5):17,((16:1,17:0.0):5,18:5):4):6):9,15:6):15):6):13):16,7:16):17,(((8:12,(46:11,(48:3,(49:6,((50:6,(51:10,(52:10,53:2):8):10):25,(54:4,((((55:14,(58:3,61:0.0):14):14,(56:7,(57:11,60:7):10):10):4,((59:1,62:3):4,((63:2,66:2):3,(64:1,65:3):1):8):8):25,((((((67:6,(69:1,70:2):9):8,68:12):15,(83:15,(84:1,85:5):17):30):2,71:0.0):19,72:11):29,(73:2,((74:1,((75:5,77:3):8,((76:5,(79:1,80:0.0):13):13,(81:3,82:8):11):20):11):5,78:2):8):17):37):23):24):11):6):19):14):2,47:3):14,(19:7,(((20:1,22:0.0):5,21:7):19,(((23:4,(24:6,((25:10,(((((((((26:0.0,28:0.0):3,(32:0.0,33:0.0):4):1,(30:0.0,35:1):1):1,31:2):0.0,29:2):2,27:2):5,(34:0.0,36:0.0):5):13,(39:2,(((((40:0.0,44:0.0):0.0,41:2):4,43:1):2,(42:0.0,86:3):4):2,88:1):2):25):12,38:11):7):9,37:9):12):13):1,87:3):26,45:8):24):30):19):11):10):25):3):3,3:1):8):0.0;
	TREE Imported_tree_271 = (1:9,((2:12,(4:7,(5:9,(((6:8,(9:3,((10:1,14:5):11,((11:12,((12:0.0,13:5):17,((16:1,17:0.0):5,18:5):4):6):9,15:6):15):6):13):16,7:16):17,(((8:12,(46:11,(48:3,(49:6,((50:6,(51:10,(52:10,53:2):8):10):25,(54:4,((((55:14,(58:3,61:0.0):14):14,(56:7,(57:11,60:7):10):10):4,((59:1,62:3):4,((63:2,66:2):3,(64:1,65:3):1):8):8):25,((((((67:6,(69:1,70:2):9):8,68:12):15,(83:15,(84:1,85:5):17):30):2,71:0.0):19,72:11):29,(73:2,((74:1,((75:5,77:3):8,((76:5,(79:1,80:0.0):13):13,(81:3,82:8):11):20):11):5,78:2):8):17):37):23):24):11):6):19):14):2,47:3):14,(19:7,(((20:1,22:0.0):5,21:7):19,(((23:4,(24:6,((25:10,(((((((((26:0.0,28:0.0):3,(32:0.0,33:0.0):4):1,(30:0.0,35:1):1):1,31:2):0.0,29:2):2,27:2):16,((39:0.0,88:1):2,(((40:0.0,44:0.0):0.0,41:2):4,((42:0.0,86:3):4,43:1):2):5):25):2,(34:0.0,36:0.0):4):12,38:12):7):8,37:9):12):13):1,87:3):26,45:8):24):30):19):11):10):25):3):3,3:1):8):0.0;
	TREE Imported_tree_272 = (1:9,((2:12,(4:7,(5:9,(((6:8,(9:3,((10:1,14:5):11,((11:12,((12:0.0,13:5):17,((16:1,17:0.0):5,18:5):4):6):9,15:6):15):6):13):16,7:16):17,(((8:12,(46:11,(48:3,(49:6,((50:6,(51:10,(52:10,53:2):8):10):25,(54:4,((((55:14,(58:3,61:0.0):14):14,(56:7,(57:11,60:7):10):10):4,((59:1,62:3):4,((63:2,66:2):3,(64:1,65:3):1):8):8):25,((((((67:6,(69:1,70:2):9):8,68:12):15,(83:15,(84:1,85:5):17):30):2,71:0.0):19,72:11):29,(73:2,((74:1,((75:5,77:3):8,((76:5,(79:1,80:0.0):13):13,(81:3,82:8):11):20):11):5,78:2):8):17):37):23):24):11):6):19):14):2,47:3):14,(19:7,(((20:1,22:0.0):5,21:7):19,(((23:4,(24:6,((25:10,(((((((((26:0.0,28:0.0):3,(32:0.0,33:0.0):4):1,(30:0.0,35:1):1):1,31:2):0.0,29:2):2,27:2):16,((39:0.0,88:1):2,((40:0.0,(41:6,((42:0.0,86:3):4,43:1):2):0.0):0.0,44:0.0):5):25):2,(34:0.0,36:0.0):4):12,38:12):7):8,37:9):12):13):1,87:3):26,45:8):24):30):19):11):10):25):3):3,3:1):8):0.0;
	TREE Imported_tree_273 = (1:9,((2:12,(4:7,(5:9,(((6:8,(9:3,((10:1,14:5):11,((11:12,((12:0.0,13:5):17,((16:1,17:0.0):5,18:5):4):6):9,15:6):15):6):13):16,7:16):17,(((8:12,(46:11,(48:3,(49:6,((50:6,(51:10,(52:10,53:2):8):10):25,(54:4,((((55:14,(58:3,61:0.0):14):14,(56:7,(57:11,60:7):10):10):4,((59:1,62:3):4,((63:2,66:2):3,(64:1,65:3):1):8):8):25,((((((67:6,(69:1,70:2):9):8,68:12):15,(83:15,(84:1,85:5):17):30):2,71:0.0):19,72:11):29,(73:2,((74:1,((75:5,77:3):8,((76:5,(79:1,80:0.0):13):13,(81:3,82:8):11):20):11):5,78:2):8):17):37):23):24):11):6):19):14):2,47:3):14,(19:7,(((20:1,22:0.0):5,21:7):19,(((23:4,(24:6,((25:10,(((((((((26:0.0,28:0.0):3,(32:0.0,33:0.0):4):2,((30:0.0,35:1):0.0,31:0.0):3):0.0,29:2):2,27:2):16,(39:2,(((((40:0.0,44:0.0):0.0,41:2):4,43:1):2,(42:0.0,86:3):4):2,88:1):2):26):0.0,36:0.0):2,34:4):12,38:12):7):8,37:9):12):13):1,87:3):26,45:8):24):30):19):11):10):25):3):3,3:1):8):0.0;
	TREE Imported_tree_274 = (1:9,((2:12,(4:7,(5:9,(((6:8,(9:3,((10:1,14:5):11,((11:12,((12:0.0,13:5):17,((16:1,17:0.0):5,18:5):4):6):9,15:6):15):6):13):16,7:16):17,(((8:12,(46:11,(48:3,(49:6,((50:6,(51:10,(52:10,53:2):8):10):25,(54:4,((((55:14,(58:3,61:0.0):14):14,(56:7,(57:11,60:7):10):10):4,((59:1,62:3):4,((63:2,66:2):3,(64:1,65:3):1):8):8):25,((((((67:6,(69:1,70:2):9):8,68:12):15,(83:15,(84:1,85:5):17):30):2,71:0.0):19,72:11):29,(73:2,((74:1,((75:5,77:3):8,((76:5,(79:1,80:0.0):13):13,(81:3,82:8):11):20):11):5,78:2):8):17):37):23):24):11):6):19):14):2,47:3):14,(19:7,(((20:1,22:0.0):5,21:7):19,(((23:4,(24:6,((25:10,(((((((((26:0.0,28:0.0):3,(32:0.0,33:0.0):4):2,((30:0.0,35:1):0.0,31:0.0):3):0.0,29:2):2,27:2):2,36:0.0):14,(39:2,(((((40:0.0,44:0.0):0.0,41:2):4,43:1):2,(42:0.0,86:3):4):2,88:1):2):26):2,34:4):12,38:12):7):8,37:9):12):13):1,87:3):26,45:8):24):30):19):11):10):25):3):3,3:1):8):0.0;
	TREE Imported_tree_275 = (1:9,((2:12,(4:7,(5:9,(((6:8,(9:3,((10:1,14:5):11,((11:12,((12:0.0,13:5):17,((16:1,17:0.0):5,18:5):4):6):9,15:6):15):6):13):16,7:16):17,(((8:12,(46:11,(48:3,(49:6,((50:6,(51:10,(52:10,53:2):8):10):25,(54:4,((((55:14,(58:3,61:0.0):14):14,(56:7,(57:11,60:7):10):10):4,((59:1,62:3):4,((63:2,66:2):3,(64:1,65:3):1):8):8):25,((((((67:6,(69:1,70:2):9):8,68:12):15,(83:15,(84:1,85:5):17):30):2,71:0.0):19,72:11):29,(73:2,((74:1,((75:5,77:3):8,((76:5,(79:1,80:0.0):13):13,(81:3,82:8):11):20):11):5,78:2):8):17):37):23):24):11):6):19):14):2,47:3):14,(19:7,(((20:1,22:0.0):5,21:7):19,(((23:4,(24:6,((25:10,((((((((26:0.0,28:0.0):3,(32:0.0,33:0.0):4):2,((30:0.0,35:1):0.0,31:0.0):3):0.0,29:2):4,(27:0.0,36:0.0):2):14,(39:2,(((((40:0.0,44:0.0):0.0,41:2):4,43:1):2,(42:0.0,86:3):4):2,88:1):2):26):2,34:4):12,38:12):7):8,37:9):12):13):1,87:3):26,45:8):24):30):19):11):10):25):3):3,3:1):8):0.0;
	TREE Imported_tree_276 = (1:9,((2:12,(4:7,(5:9,(((6:8,(9:3,((10:1,14:5):11,((11:12,((12:0.0,13:5):17,((16:1,17:0.0):5,18:5):4):6):9,15:6):15):6):13):16,7:16):17,(((8:12,(46:11,(48:3,(49:6,((50:6,(51:10,(52:10,53:2):8):10):25,(54:4,((((55:14,(58:3,61:0.0):14):14,(56:7,(57:11,60:7):10):10):4,((59:1,62:3):4,((63:2,66:2):3,(64:1,65:3):1):8):8):25,((((((67:6,(69:1,70:2):9):8,68:12):15,(83:15,(84:1,85:5):17):30):2,71:0.0):19,72:11):29,(73:2,((74:1,((75:5,77:3):8,((76:5,(79:1,80:0.0):13):13,(81:3,82:8):11):20):11):5,78:2):8):17):37):23):24):11):6):19):14):2,47:3):14,(19:7,(((20:1,22:0.0):5,21:7):19,(((23:4,(24:6,((25:10,((((((((26:0.0,28:0.0):3,(32:0.0,33:0.0):4):2,((30:0.0,35:1):0.0,31:0.0):3):0.0,29:2):2,27:2):15,(36:0.0,(39:2,(((((40:0.0,44:0.0):0.0,41:2):4,43:1):2,(42:0.0,86:3):4):2,88:1):2):7):20):2,34:4):12,38:12):7):8,37:8):13):13):1,87:3):26,45:8):24):30):19):11):10):25):3):3,3:1):8):0.0;
	TREE Imported_tree_277 = (1:9,((2:12,(4:7,(5:9,(((6:8,(9:3,((10:1,14:5):11,((11:12,((12:0.0,13:5):17,((16:1,17:0.0):5,18:5):4):6):9,15:6):15):6):13):16,7:16):17,(((8:12,(46:11,(48:3,(49:6,((50:6,(51:10,(52:10,53:2):8):10):25,(54:4,((((55:14,(58:3,61:0.0):14):14,(56:7,(57:11,60:7):10):10):4,((59:1,62:3):4,((63:2,66:2):3,(64:1,65:3):1):8):8):25,((((((67:6,(69:1,70:2):9):8,68:12):15,(83:15,(84:1,85:5):17):30):2,71:0.0):19,72:11):29,(73:2,((74:1,((75:5,77:3):8,((76:5,(79:1,80:0.0):13):13,(81:3,82:8):11):20):11):5,78:2):8):17):37):23):24):11):6):19):14):2,47:3):14,(19:7,(((20:1,22:0.0):5,21:7):19,(((23:4,(24:6,((25:10,((((((((26:0.0,28:0.0):3,(32:0.0,33:0.0):4):2,((30:0.0,35:1):0.0,31:0.0):3):0.0,29:2):2,27:2):16,(39:2,(((((40:0.0,44:0.0):0.0,43:0.0):1,(42:0.0,86:3):4):2,41:6):3,88:1):2):25):2,(34:0.0,36:0.0):4):12,38:12):7):8,37:9):12):13):1,87:3):26,45:8):24):30):19):11):10):25):3):3,3:1):8):0.0;
	TREE Imported_tree_278 = (1:9,((2:12,(4:7,(5:9,(((6:8,(9:3,((10:1,14:5):11,((11:12,((12:0.0,13:5):17,((16:1,17:0.0):5,18:5):4):6):9,15:6):15):6):13):16,7:16):17,(((8:12,(46:11,(48:3,(49:6,((50:6,(51:10,(52:10,53:2):8):10):25,(54:4,((((55:14,(58:3,61:0.0):14):14,(56:7,(57:11,60:7):10):10):4,((59:1,62:3):4,((63:2,66:2):3,(64:1,65:3):1):8):8):25,((((((67:6,(69:1,70:2):9):8,68:12):15,(83:15,(84:1,85:5):17):30):2,71:0.0):19,72:11):29,(73:2,((74:1,((75:5,77:3):8,((76:5,(79:1,80:0.0):13):13,(81:3,82:8):11):20):11):5,78:2):8):17):37):23):24):11):6):19):14):2,47:3):14,(19:7,(((20:1,22:0.0):5,21:7):19,(((23:4,(24:6,((25:10,((((((((26:0.0,28:0.0):3,(32:0.0,33:0.0):4):2,((30:0.0,35:1):0.0,31:0.0):3):0.0,29:2):2,27:2):16,(39:2,(((((40:0.0,44:0.0):0.0,41:2):4,(42:3,43:1):2):1,86:4):2,88:1):2):25):2,(34:0.0,36:0.0):4):12,38:12):7):8,37:9):12):13):1,87:3):26,45:8):24):30):19):11):10):25):3):3,3:1):8):0.0;
	TREE Imported_tree_279 = (1:9,((2:12,(4:7,(5:9,(((6:8,(9:3,((10:1,14:5):11,((11:12,((12:0.0,13:5):17,((16:1,17:0.0):5,18:5):4):6):9,15:6):15):6):13):16,7:16):17,(((8:12,(46:11,(48:3,(49:6,((50:6,(51:10,(52:10,53:2):8):10):25,(54:4,((((55:14,(58:3,61:0.0):14):14,(56:7,(57:11,60:7):10):10):4,((59:1,62:3):4,((63:2,66:2):3,(64:1,65:3):1):8):8):25,((((((67:6,(69:1,70:2):9):8,68:12):15,(83:15,(84:1,85:5):17):30):2,71:0.0):19,72:11):29,(73:2,((74:1,((75:5,77:3):8,((76:5,(79:1,80:0.0):13):13,(81:3,82:8):11):20):11):5,78:2):8):17):37):23):24):11):6):19):14):2,47:3):14,(19:7,(((20:1,22:0.0):5,21:7):19,(((23:4,(24:6,((25:10,((((((((26:0.0,28:0.0):3,(32:0.0,33:0.0):4):2,((30:0.0,35:1):0.0,31:0.0):3):0.0,29:2):2,27:2):16,((39:2,((((40:0.0,41:0.0):5,43:1):3,(42:0.0,86:3):4):2,88:1):2):0.0,44:0.0):26):2,(34:0.0,36:0.0):4):12,38:12):7):8,37:9):12):13):1,87:3):26,45:8):24):30):19):11):10):25):3):3,3:1):8):0.0;
	TREE Imported_tree_280 = (1:9,((2:12,(4:7,(5:9,(((6:8,(9:3,((10:1,14:5):11,((11:12,((12:0.0,13:5):17,((16:1,17:0.0):5,18:5):4):6):9,15:6):15):6):13):16,7:16):17,(((8:12,(46:11,(48:3,(49:6,((50:6,(51:10,(52:10,53:2):8):10):25,(54:4,((((55:14,(58:3,61:0.0):14):14,(56:7,(57:11,60:7):10):10):4,((59:1,62:3):4,((63:2,66:2):3,(64:1,65:3):1):8):8):25,((((((67:6,(69:1,70:2):9):8,68:12):15,(83:15,(84:1,85:5):17):30):2,71:0.0):19,72:11):29,(73:2,((74:1,((75:5,77:3):8,((76:5,(79:1,80:0.0):13):13,(81:3,82:8):11):20):11):5,78:2):8):17):37):23):24):11):6):19):14):2,47:3):14,(19:7,(((20:1,22:0.0):5,21:7):19,(((23:4,(24:6,((25:10,((((((((26:0.0,28:0.0):3,(32:0.0,33:0.0):4):2,((30:0.0,35:1):0.0,31:0.0):3):0.0,29:2):2,27:2):16,(39:2,(((((40:0.0,41:0.0):5,43:1):3,(42:0.0,86:3):4):0.0,44:0.0):2,88:1):2):26):2,(34:0.0,36:0.0):4):12,38:12):7):8,37:9):12):13):1,87:3):26,45:8):24):30):19):11):10):25):3):3,3:1):8):0.0;
	TREE Imported_tree_281 = (1:9,((2:12,(4:7,(5:9,(((6:8,(9:3,((10:1,14:5):11,((11:12,((12:0.0,13:5):17,((16:1,17:0.0):5,18:5):4):6):9,15:6):15):6):13):16,7:16):17,(((8:12,(46:11,(48:3,(49:6,((50:6,(51:10,(52:10,53:2):8):10):25,(54:4,((((55:14,(58:3,61:0.0):14):14,(56:7,(57:11,60:7):10):10):4,((59:1,62:3):4,((63:2,66:2):3,(64:1,65:3):1):8):8):25,((((((67:6,(69:1,70:2):9):8,68:12):15,(83:15,(84:1,85:5):17):30):2,71:0.0):19,72:11):29,(73:2,((74:1,((75:5,77:3):8,((76:5,(79:1,80:0.0):13):13,(81:3,82:8):11):20):11):5,78:2):8):17):37):23):24):11):6):19):14):2,47:3):14,(19:7,(((20:1,22:0.0):5,21:7):19,(((23:4,(24:6,((25:10,((((((((26:0.0,28:0.0):3,(32:0.0,33:0.0):4):2,((30:0.0,35:1):0.0,31:0.0):3):0.0,29:2):2,27:2):16,(39:2,((((40:0.0,41:0.0):5,43:1):3,((42:0.0,86:3):0.0,44:0.0):4):2,88:1):2):26):2,(34:0.0,36:0.0):4):12,38:12):7):8,37:9):12):13):1,87:3):26,45:8):24):30):19):11):10):25):3):3,3:1):8):0.0;
	TREE Imported_tree_282 = (1:9,((2:12,(4:7,(5:9,(((6:8,(9:3,((10:1,14:5):11,((11:12,((12:0.0,13:5):17,((16:1,17:0.0):5,18:5):4):6):9,15:6):15):6):13):16,7:16):17,(((8:12,(46:11,(48:3,(49:6,((50:6,(51:10,(52:10,53:2):8):10):25,(54:4,((((55:14,(58:3,61:0.0):14):14,(56:7,(57:11,60:7):10):10):4,((59:1,62:3):4,((63:2,66:2):3,(64:1,65:3):1):8):8):25,((((((67:6,(69:1,70:2):9):8,68:12):15,(83:15,(84:1,85:5):17):30):2,71:0.0):19,72:11):29,(73:2,((74:1,((75:5,77:3):8,((76:5,(79:1,80:0.0):13):13,(81:3,82:8):11):20):11):5,78:2):8):17):37):23):24):11):6):19):14):2,47:3):14,(19:7,(((20:1,22:0.0):5,21:7):19,(((23:4,(24:6,((25:10,((((((((26:0.0,28:0.0):3,(32:0.0,33:0.0):4):2,((30:0.0,35:1):0.0,31:0.0):3):0.0,29:2):2,27:2):16,(39:2,(((((40:0.0,41:0.0):5,43:1):1,44:0.0):2,(42:0.0,86:3):4):2,88:1):2):26):2,(34:0.0,36:0.0):4):12,38:12):7):8,37:9):12):13):1,87:3):26,45:8):24):30):19):11):10):25):3):3,3:1):8):0.0;
	TREE Imported_tree_283 = (1:9,((2:12,(4:7,(5:9,(((6:8,(9:3,((10:1,14:5):11,((11:12,((12:0.0,13:5):17,((16:1,17:0.0):5,18:5):4):6):9,15:6):15):6):13):16,7:16):17,(((8:12,(46:11,(48:3,(49:6,((50:6,(51:10,(52:10,53:2):8):10):25,(54:4,((((55:14,(58:3,61:0.0):14):14,(56:7,(57:11,60:7):10):10):4,((59:1,62:3):4,((63:2,66:2):3,(64:1,65:3):1):8):8):25,((((((67:6,(69:1,70:2):9):8,68:12):15,(83:15,(84:1,85:5):17):30):2,71:0.0):19,72:11):29,(73:2,((74:1,((75:5,77:3):8,((76:5,(79:1,80:0.0):13):13,(81:3,82:8):11):20):11):5,78:2):8):17):37):23):24):11):6):19):14):2,47:3):14,(19:7,(((20:1,22:0.0):5,21:7):19,(((23:4,(24:6,((25:10,((((((((26:0.0,28:0.0):3,(32:0.0,33:0.0):4):2,((30:0.0,35:1):0.0,31:0.0):3):0.0,29:2):2,27:2):16,(39:2,((((40:0.0,41:0.0):5,43:1):3,(42:0.0,(44:0.0,86:1):2):4):2,88:1):2):26):2,(34:0.0,36:0.0):4):12,38:12):7):8,37:9):12):13):1,87:3):26,45:8):24):30):19):11):10):25):3):3,3:1):8):0.0;
	TREE Imported_tree_284 = (1:9,((2:12,(4:7,(5:9,(((6:8,(9:3,((10:1,14:5):11,((11:12,((12:0.0,13:5):17,((16:1,17:0.0):5,18:5):4):6):9,15:6):15):6):13):16,7:16):17,(((8:12,(46:11,(48:3,(49:6,((50:6,(51:10,(52:10,53:2):8):10):25,(54:4,((((55:14,(58:3,61:0.0):14):14,(56:7,(57:11,60:7):10):10):4,((59:1,62:3):4,(((63:2,66:2):3,65:2):3,64:0.0):8):8):25,((((((67:6,(69:1,70:2):9):8,68:12):15,(83:15,(84:1,85:5):17):30):2,71:0.0):19,72:11):29,(73:2,((74:1,((75:5,77:3):8,((76:5,(79:1,80:0.0):13):13,(81:3,82:8):11):20):11):5,78:2):8):17):37):23):24):11):6):19):14):2,47:3):14,(19:7,(((20:1,22:0.0):5,21:7):19,(((23:4,(24:6,((25:10,((((((((26:0.0,28:0.0):3,(32:0.0,33:0.0):4):2,((30:0.0,35:1):0.0,31:0.0):3):0.0,29:2):2,27:2):16,(39:2,(((((40:0.0,44:0.0):0.0,41:2):4,43:1):2,(42:0.0,86:3):4):2,88:1):2):26):2,(34:0.0,36:0.0):4):12,38:12):7):8,37:9):12):13):1,87:3):26,45:8):24):30):19):11):10):25):3):3,3:1):8):0.0;
	TREE Imported_tree_285 = (1:9,((2:12,(4:7,(5:9,(((6:8,(9:3,((10:1,14:5):11,((11:12,((12:0.0,13:5):17,((16:1,17:0.0):5,18:5):4):6):9,15:6):15):6):13):16,7:16):17,(((8:12,(46:11,(48:3,(49:6,((50:6,(51:10,(52:10,53:2):8):10):25,(54:4,((((55:14,(58:3,61:0.0):14):14,(56:7,(57:11,60:7):10):10):4,((59:1,62:3):4,((63:2,66:2):3,(64:1,65:3):1):8):8):25,(((((67:5,(69:1,70:2):10):8,68:12):14,(71:1,(83:15,(84:1,85:5):17):4):28):20,72:11):28,(73:2,((74:1,((75:5,77:3):8,((76:5,(79:1,80:0.0):13):13,(81:3,82:8):11):20):11):5,78:2):8):17):37):23):24):11):6):19):14):2,47:3):14,(19:7,(((20:1,22:0.0):5,21:7):19,(((23:4,(24:6,((25:10,((((((((26:0.0,28:0.0):3,(32:0.0,33:0.0):4):2,((30:0.0,35:1):0.0,31:0.0):3):0.0,29:2):2,27:2):16,(39:2,(((((40:0.0,44:0.0):0.0,41:2):4,43:1):2,(42:0.0,86:3):4):2,88:1):2):26):2,(34:0.0,36:0.0):4):12,38:12):7):8,37:9):12):13):1,87:3):26,45:8):24):30):19):11):10):25):3):3,3:1):8):0.0;
	TREE Imported_tree_286 = (1:9,((2:12,(4:7,(5:9,(((6:8,(9:3,((10:1,14:5):11,((11:12,((12:0.0,13:5):17,((16:1,17:0.0):5,18:5):4):6):9,15:6):15):6):13):16,7:16):17,(((8:12,(46:11,(48:3,(49:6,((50:6,(51:10,(52:10,53:2):8):10):25,(54:4,((((55:14,(58:3,61:0.0):14):14,(56:7,(57:11,60:7):10):10):4,((59:1,62:3):4,((63:2,66:2):3,(64:1,65:3):1):8):8):25,((((((67:6,(69:1,70:2):9):8,68:12):15,(83:15,(84:1,85:5):17):30):2,71:0.0):19,72:11):30,((73:3,(74:1,((75:5,77:3):8,((76:5,(79:1,80:0.0):13):13,(81:3,82:8):11):20):11):7):5,78:2):17):36):23):24):11):6):19):14):2,47:3):14,(19:7,(((20:1,22:0.0):5,21:7):19,(((23:4,(24:6,((25:10,((((((((26:0.0,28:0.0):3,(32:0.0,33:0.0):4):2,((30:0.0,35:1):0.0,31:0.0):3):0.0,29:2):2,27:2):16,(39:2,(((((40:0.0,44:0.0):0.0,41:2):4,43:1):2,(42:0.0,86:3):4):2,88:1):2):26):2,(34:0.0,36:0.0):4):12,38:12):7):8,37:9):12):13):1,87:3):26,45:8):24):30):19):11):10):25):3):3,3:1):8):0.0;
	TREE Imported_tree_287 = (1:9,((2:12,(4:7,(5:9,(((6:8,(9:3,((10:1,14:5):11,((11:12,((12:0.0,13:5):17,((16:1,17:0.0):5,18:5):4):6):9,15:6):15):6):13):16,7:16):17,(((8:12,(46:11,(48:3,(49:6,((50:6,(51:10,(52:10,53:2):8):10):25,(54:4,((((55:14,(58:3,61:0.0):14):14,(56:7,(57:11,60:7):10):10):4,((59:1,62:3):4,((63:2,66:2):3,(64:1,65:3):1):8):8):25,((((((67:6,(69:1,70:2):9):8,68:12):15,(83:15,(84:1,85:5):17):30):2,71:0.0):20,72:10):29,(73:2,(74:1,(((75:5,77:3):1,78:3):8,((76:5,(79:1,80:0.0):13):13,(81:3,82:8):11):23):11):8):18):36):23):24):11):6):19):14):2,47:3):14,(19:7,(((20:1,22:0.0):5,21:7):19,(((23:4,(24:6,((25:10,((((((((26:0.0,28:0.0):3,(32:0.0,33:0.0):4):2,((30:0.0,35:1):0.0,31:0.0):3):0.0,29:2):2,27:2):16,(39:2,(((((40:0.0,44:0.0):0.0,41:2):4,43:1):2,(42:0.0,86:3):4):2,88:1):2):26):2,(34:0.0,36:0.0):4):12,38:12):7):8,37:9):12):13):1,87:3):26,45:8):24):30):19):11):10):25):3):3,3:1):8):0.0;
	TREE Imported_tree_288 = (1:9,((2:12,(4:7,(5:9,(((6:8,(9:3,((10:1,14:5):11,((11:12,((12:0.0,13:5):17,((16:1,17:0.0):5,18:5):4):6):9,15:6):15):6):13):16,7:16):17,(((8:12,(46:11,(48:3,(49:6,((50:6,(51:10,(52:10,53:2):8):10):25,(54:4,((((55:14,(58:3,61:0.0):14):14,(56:7,(57:11,60:7):10):10):4,((59:1,62:3):4,((63:2,66:2):3,(64:1,65:3):1):8):8):25,((((((67:6,(69:1,70:2):9):8,68:12):15,(83:15,(84:1,85:5):17):30):2,71:0.0):19,72:11):29,(73:2,((74:1,((75:5,77:3):8,((76:5,(79:1,80:0.0):13):13,(81:3,82:8):11):20):11):5,78:2):8):17):37):23):24):11):6):19):14):2,47:3):14,(19:7,(((20:1,22:0.0):5,21:7):19,(((23:4,(24:6,((25:10,((((((((26:0.0,28:0.0):3,(32:0.0,33:0.0):4):2,((30:0.0,35:1):0.0,31:0.0):3):0.0,29:2):2,27:2):5,(34:0.0,36:0.0):5):13,(39:2,(((((40:0.0,44:0.0):0.0,41:2):4,43:1):2,(42:0.0,86:3):4):2,88:1):2):25):12,38:11):7):9,37:9):12):13):1,87:3):26,45:8):24):30):19):11):10):25):3):3,3:1):8):0.0;
	TREE Imported_tree_289 = (1:9,((2:12,(4:7,(5:9,(((6:8,(9:3,((10:1,14:5):11,((11:12,((12:0.0,13:5):17,((16:1,17:0.0):5,18:5):4):6):9,15:6):15):6):13):16,7:16):17,(((8:12,(46:11,(48:3,(49:6,((50:6,(51:10,(52:10,53:2):8):10):25,(54:4,((((55:14,(58:3,61:0.0):14):14,(56:7,(57:11,60:7):10):10):4,((59:1,62:3):4,((63:2,66:2):3,(64:1,65:3):1):8):8):25,((((((67:6,(69:1,70:2):9):8,68:12):15,(83:15,(84:1,85:5):17):30):2,71:0.0):19,72:11):29,(73:2,((74:1,((75:5,77:3):8,((76:5,(79:1,80:0.0):13):13,(81:3,82:8):11):20):11):5,78:2):8):17):37):23):24):11):6):19):14):2,47:3):14,(19:7,(((20:1,22:0.0):5,21:7):19,(((23:4,(24:6,((25:10,((((((((26:0.0,28:0.0):3,(32:0.0,33:0.0):4):2,((30:0.0,35:1):0.0,31:0.0):3):0.0,29:2):2,27:2):16,((39:0.0,88:1):2,(((40:0.0,44:0.0):0.0,41:2):4,((42:0.0,86:3):4,43:1):2):5):25):2,(34:0.0,36:0.0):4):12,38:12):7):8,37:9):12):13):1,87:3):26,45:8):24):30):19):11):10):25):3):3,3:1):8):0.0;
	TREE Imported_tree_290 = (1:9,((2:12,(4:7,(5:9,(((6:8,(9:3,((10:1,14:5):11,((11:12,((12:0.0,13:5):17,((16:1,17:0.0):5,18:5):4):6):9,15:6):15):6):13):16,7:16):17,(((8:12,(46:11,(48:3,(49:6,((50:6,(51:10,(52:10,53:2):8):10):25,(54:4,((((55:14,(58:3,61:0.0):14):14,(56:7,(57:11,60:7):10):10):4,((59:1,62:3):4,((63:2,66:2):3,(64:1,65:3):1):8):8):25,((((((67:6,(69:1,70:2):9):8,68:12):15,(83:15,(84:1,85:5):17):30):2,71:0.0):19,72:11):29,(73:2,((74:1,((75:5,77:3):8,((76:5,(79:1,80:0.0):13):13,(81:3,82:8):11):20):11):5,78:2):8):17):37):23):24):11):6):19):14):2,47:3):14,(19:7,(((20:1,22:0.0):5,21:7):19,(((23:4,(24:6,((25:10,((((((((26:0.0,28:0.0):3,(32:0.0,33:0.0):4):2,((30:0.0,35:1):0.0,31:0.0):3):0.0,29:2):2,27:2):16,((39:0.0,88:1):2,((40:0.0,(41:6,((42:0.0,86:3):4,43:1):2):0.0):0.0,44:0.0):5):25):2,(34:0.0,36:0.0):4):12,38:12):7):8,37:9):12):13):1,87:3):26,45:8):24):30):19):11):10):25):3):3,3:1):8):0.0;
	TREE Imported_tree_291 = (1:9,((2:12,(4:7,(5:9,(((6:8,(9:3,((10:1,14:5):11,((11:12,((12:0.0,13:5):17,((16:1,17:0.0):5,18:5):4):6):9,15:6):15):6):13):16,7:16):17,(((8:12,(46:11,(48:3,(49:6,((50:6,(51:10,(52:10,53:2):8):10):25,(54:4,((((55:14,(58:3,61:0.0):14):14,(56:7,(57:11,60:7):10):10):4,((59:1,62:3):4,((63:2,66:2):3,(64:1,65:3):1):8):8):25,((((((67:6,(69:1,70:2):9):8,68:12):15,(83:15,(84:1,85:5):17):30):2,71:0.0):19,72:11):29,(73:2,((74:1,((75:5,77:3):8,((76:5,(79:1,80:0.0):13):13,(81:3,82:8):11):20):11):5,78:2):8):17):37):23):24):11):6):19):14):2,47:3):14,(19:7,(((20:1,22:0.0):5,21:7):19,(((23:4,(24:6,((25:10,((((((((((26:0.0,28:0.0):3,(32:0.0,33:0.0):4):2,(30:0.0,31:0.0):3):0.0,29:2):2,27:2):1,35:1):15,(39:2,(((((40:0.0,44:0.0):0.0,41:2):4,43:1):2,(42:0.0,86:3):4):2,88:1):2):26):0.0,36:0.0):2,34:4):12,38:12):7):8,37:9):12):13):1,87:3):26,45:8):24):30):19):11):10):25):3):3,3:1):8):0.0;
	TREE Imported_tree_292 = (1:9,((2:12,(4:7,(5:9,(((6:8,(9:3,((10:1,14:5):11,((11:12,((12:0.0,13:5):17,((16:1,17:0.0):5,18:5):4):6):9,15:6):15):6):13):16,7:16):17,(((8:12,(46:11,(48:3,(49:6,((50:6,(51:10,(52:10,53:2):8):10):25,(54:4,((((55:14,(58:3,61:0.0):14):14,(56:7,(57:11,60:7):10):10):4,((59:1,62:3):4,((63:2,66:2):3,(64:1,65:3):1):8):8):25,((((((67:6,(69:1,70:2):9):8,68:12):15,(83:15,(84:1,85:5):17):30):2,71:0.0):19,72:11):29,(73:2,((74:1,((75:5,77:3):8,((76:5,(79:1,80:0.0):13):13,(81:3,82:8):11):20):11):5,78:2):8):17):37):23):24):11):6):19):14):2,47:3):14,(19:7,(((20:1,22:0.0):5,21:7):19,(((23:4,(24:6,((25:10,(((((((((26:0.0,28:0.0):3,(32:0.0,33:0.0):4):2,((30:0.0,31:0.0):0.0,35:1):3):0.0,29:2):2,27:2):16,(39:2,(((((40:0.0,44:0.0):0.0,43:0.0):1,(42:0.0,86:3):4):2,41:6):3,88:1):2):25):0.0,36:0.0):2,34:4):12,38:12):7):8,37:9):12):13):1,87:3):26,45:8):24):30):19):11):10):25):3):3,3:1):8):0.0;
	TREE Imported_tree_293 = (1:9,((2:12,(4:7,(5:9,(((6:8,(9:3,((10:1,14:5):11,((11:12,((12:0.0,13:5):17,((16:1,17:0.0):5,18:5):4):6):9,15:6):15):6):13):16,7:16):17,(((8:12,(46:11,(48:3,(49:6,((50:6,(51:10,(52:10,53:2):8):10):25,(54:4,((((55:14,(58:3,61:0.0):14):14,(56:7,(57:11,60:7):10):10):4,((59:1,62:3):4,((63:2,66:2):3,(64:1,65:3):1):8):8):25,((((((67:6,(69:1,70:2):9):8,68:12):15,(83:15,(84:1,85:5):17):30):2,71:0.0):19,72:11):29,(73:2,((74:1,((75:5,77:3):8,((76:5,(79:1,80:0.0):13):13,(81:3,82:8):11):20):11):5,78:2):8):17):37):23):24):11):6):19):14):2,47:3):14,(19:7,(((20:1,22:0.0):5,21:7):19,(((23:4,(24:6,((25:10,(((((((((26:0.0,28:0.0):3,(32:0.0,33:0.0):4):2,((30:0.0,31:0.0):0.0,35:1):3):0.0,29:2):2,27:2):16,(39:2,(((((40:0.0,44:0.0):0.0,41:2):4,(42:3,43:1):2):1,86:4):2,88:1):2):25):0.0,36:0.0):2,34:4):12,38:12):7):8,37:9):12):13):1,87:3):26,45:8):24):30):19):11):10):25):3):3,3:1):8):0.0;
	TREE Imported_tree_294 = (1:9,((2:12,(4:7,(5:9,(((6:8,(9:3,((10:1,14:5):11,((11:12,((12:0.0,13:5):17,((16:1,17:0.0):5,18:5):4):6):9,15:6):15):6):13):16,7:16):17,(((8:12,(46:11,(48:3,(49:6,((50:6,(51:10,(52:10,53:2):8):10):25,(54:4,((((55:14,(58:3,61:0.0):14):14,(56:7,(57:11,60:7):10):10):4,((59:1,62:3):4,((63:2,66:2):3,(64:1,65:3):1):8):8):25,((((((67:6,(69:1,70:2):9):8,68:12):15,(83:15,(84:1,85:5):17):30):2,71:0.0):19,72:11):29,(73:2,((74:1,((75:5,77:3):8,((76:5,(79:1,80:0.0):13):13,(81:3,82:8):11):20):11):5,78:2):8):17):37):23):24):11):6):19):14):2,47:3):14,(19:7,(((20:1,22:0.0):5,21:7):19,(((23:4,(24:6,((25:10,(((((((((26:0.0,28:0.0):3,(32:0.0,33:0.0):4):2,((30:0.0,31:0.0):0.0,35:1):3):0.0,29:2):2,27:2):16,((39:2,((((40:0.0,41:0.0):5,43:1):3,(42:0.0,86:3):4):2,88:1):2):0.0,44:0.0):26):0.0,36:0.0):2,34:4):12,38:12):7):8,37:9):12):13):1,87:3):26,45:8):24):30):19):11):10):25):3):3,3:1):8):0.0;
	TREE Imported_tree_295 = (1:9,((2:12,(4:7,(5:9,(((6:8,(9:3,((10:1,14:5):11,((11:12,((12:0.0,13:5):17,((16:1,17:0.0):5,18:5):4):6):9,15:6):15):6):13):16,7:16):17,(((8:12,(46:11,(48:3,(49:6,((50:6,(51:10,(52:10,53:2):8):10):25,(54:4,((((55:14,(58:3,61:0.0):14):14,(56:7,(57:11,60:7):10):10):4,((59:1,62:3):4,((63:2,66:2):3,(64:1,65:3):1):8):8):25,((((((67:6,(69:1,70:2):9):8,68:12):15,(83:15,(84:1,85:5):17):30):2,71:0.0):19,72:11):29,(73:2,((74:1,((75:5,77:3):8,((76:5,(79:1,80:0.0):13):13,(81:3,82:8):11):20):11):5,78:2):8):17):37):23):24):11):6):19):14):2,47:3):14,(19:7,(((20:1,22:0.0):5,21:7):19,(((23:4,(24:6,((25:10,(((((((((26:0.0,28:0.0):3,(32:0.0,33:0.0):4):2,((30:0.0,31:0.0):0.0,35:1):3):0.0,29:2):2,27:2):16,(39:2,(((((40:0.0,41:0.0):5,43:1):3,(42:0.0,86:3):4):0.0,44:0.0):2,88:1):2):26):0.0,36:0.0):2,34:4):12,38:12):7):8,37:9):12):13):1,87:3):26,45:8):24):30):19):11):10):25):3):3,3:1):8):0.0;
	TREE Imported_tree_296 = (1:9,((2:12,(4:7,(5:9,(((6:8,(9:3,((10:1,14:5):11,((11:12,((12:0.0,13:5):17,((16:1,17:0.0):5,18:5):4):6):9,15:6):15):6):13):16,7:16):17,(((8:12,(46:11,(48:3,(49:6,((50:6,(51:10,(52:10,53:2):8):10):25,(54:4,((((55:14,(58:3,61:0.0):14):14,(56:7,(57:11,60:7):10):10):4,((59:1,62:3):4,((63:2,66:2):3,(64:1,65:3):1):8):8):25,((((((67:6,(69:1,70:2):9):8,68:12):15,(83:15,(84:1,85:5):17):30):2,71:0.0):19,72:11):29,(73:2,((74:1,((75:5,77:3):8,((76:5,(79:1,80:0.0):13):13,(81:3,82:8):11):20):11):5,78:2):8):17):37):23):24):11):6):19):14):2,47:3):14,(19:7,(((20:1,22:0.0):5,21:7):19,(((23:4,(24:6,((25:10,(((((((((26:0.0,28:0.0):3,(32:0.0,33:0.0):4):2,((30:0.0,31:0.0):0.0,35:1):3):0.0,29:2):2,27:2):16,(39:2,((((40:0.0,41:0.0):5,43:1):3,((42:0.0,86:3):0.0,44:0.0):4):2,88:1):2):26):0.0,36:0.0):2,34:4):12,38:12):7):8,37:9):12):13):1,87:3):26,45:8):24):30):19):11):10):25):3):3,3:1):8):0.0;
	TREE Imported_tree_297 = (1:9,((2:12,(4:7,(5:9,(((6:8,(9:3,((10:1,14:5):11,((11:12,((12:0.0,13:5):17,((16:1,17:0.0):5,18:5):4):6):9,15:6):15):6):13):16,7:16):17,(((8:12,(46:11,(48:3,(49:6,((50:6,(51:10,(52:10,53:2):8):10):25,(54:4,((((55:14,(58:3,61:0.0):14):14,(56:7,(57:11,60:7):10):10):4,((59:1,62:3):4,((63:2,66:2):3,(64:1,65:3):1):8):8):25,((((((67:6,(69:1,70:2):9):8,68:12):15,(83:15,(84:1,85:5):17):30):2,71:0.0):19,72:11):29,(73:2,((74:1,((75:5,77:3):8,((76:5,(79:1,80:0.0):13):13,(81:3,82:8):11):20):11):5,78:2):8):17):37):23):24):11):6):19):14):2,47:3):14,(19:7,(((20:1,22:0.0):5,21:7):19,(((23:4,(24:6,((25:10,(((((((((26:0.0,28:0.0):3,(32:0.0,33:0.0):4):2,((30:0.0,31:0.0):0.0,35:1):3):0.0,29:2):2,27:2):16,(39:2,(((((40:0.0,41:0.0):5,43:1):1,44:0.0):2,(42:0.0,86:3):4):2,88:1):2):26):0.0,36:0.0):2,34:4):12,38:12):7):8,37:9):12):13):1,87:3):26,45:8):24):30):19):11):10):25):3):3,3:1):8):0.0;
	TREE Imported_tree_298 = (1:9,((2:12,(4:7,(5:9,(((6:8,(9:3,((10:1,14:5):11,((11:12,((12:0.0,13:5):17,((16:1,17:0.0):5,18:5):4):6):9,15:6):15):6):13):16,7:16):17,(((8:12,(46:11,(48:3,(49:6,((50:6,(51:10,(52:10,53:2):8):10):25,(54:4,((((55:14,(58:3,61:0.0):14):14,(56:7,(57:11,60:7):10):10):4,((59:1,62:3):4,((63:2,66:2):3,(64:1,65:3):1):8):8):25,((((((67:6,(69:1,70:2):9):8,68:12):15,(83:15,(84:1,85:5):17):30):2,71:0.0):19,72:11):29,(73:2,((74:1,((75:5,77:3):8,((76:5,(79:1,80:0.0):13):13,(81:3,82:8):11):20):11):5,78:2):8):17):37):23):24):11):6):19):14):2,47:3):14,(19:7,(((20:1,22:0.0):5,21:7):19,(((23:4,(24:6,((25:10,(((((((((26:0.0,28:0.0):3,(32:0.0,33:0.0):4):2,((30:0.0,31:0.0):0.0,35:1):3):0.0,29:2):2,27:2):16,(39:2,((((40:0.0,41:0.0):5,43:1):3,(42:0.0,(44:0.0,86:1):2):4):2,88:1):2):26):0.0,36:0.0):2,34:4):12,38:12):7):8,37:9):12):13):1,87:3):26,45:8):24):30):19):11):10):25):3):3,3:1):8):0.0;
	TREE Imported_tree_299 = (1:9,((2:12,(4:7,(5:9,(((6:8,(9:3,((10:1,14:5):11,((11:12,((12:0.0,13:5):17,((16:1,17:0.0):5,18:5):4):6):9,15:6):15):6):13):16,7:16):17,(((8:12,(46:11,(48:3,(49:6,((50:6,(51:10,(52:10,53:2):8):10):25,(54:4,((((55:14,(58:3,61:0.0):14):14,(56:7,(57:11,60:7):10):10):4,((59:1,62:3):4,(((63:2,66:2):3,65:2):3,64:0.0):8):8):25,((((((67:6,(69:1,70:2):9):8,68:12):15,(83:15,(84:1,85:5):17):30):2,71:0.0):19,72:11):29,(73:2,((74:1,((75:5,77:3):8,((76:5,(79:1,80:0.0):13):13,(81:3,82:8):11):20):11):5,78:2):8):17):37):23):24):11):6):19):14):2,47:3):14,(19:7,(((20:1,22:0.0):5,21:7):19,(((23:4,(24:6,((25:10,(((((((((26:0.0,28:0.0):3,(32:0.0,33:0.0):4):2,((30:0.0,31:0.0):0.0,35:1):3):0.0,29:2):2,27:2):16,(39:2,(((((40:0.0,44:0.0):0.0,41:2):4,43:1):2,(42:0.0,86:3):4):2,88:1):2):26):0.0,36:0.0):2,34:4):12,38:12):7):8,37:9):12):13):1,87:3):26,45:8):24):30):19):11):10):25):3):3,3:1):8):0.0;
	TREE Imported_tree_300 = (1:9,((2:12,(4:7,(5:9,(((6:8,(9:3,((10:1,14:5):11,((11:12,((12:0.0,13:5):17,((16:1,17:0.0):5,18:5):4):6):9,15:6):15):6):13):16,7:16):17,(((8:12,(46:11,(48:3,(49:6,((50:6,(51:10,(52:10,53:2):8):10):25,(54:4,((((55:14,(58:3,61:0.0):14):14,(56:7,(57:11,60:7):10):10):4,((59:1,62:3):4,((63:2,66:2):3,(64:1,65:3):1):8):8):25,(((((67:5,(69:1,70:2):10):8,68:12):14,(71:1,(83:15,(84:1,85:5):17):4):28):20,72:11):28,(73:2,((74:1,((75:5,77:3):8,((76:5,(79:1,80:0.0):13):13,(81:3,82:8):11):20):11):5,78:2):8):17):37):23):24):11):6):19):14):2,47:3):14,(19:7,(((20:1,22:0.0):5,21:7):19,(((23:4,(24:6,((25:10,(((((((((26:0.0,28:0.0):3,(32:0.0,33:0.0):4):2,((30:0.0,31:0.0):0.0,35:1):3):0.0,29:2):2,27:2):16,(39:2,(((((40:0.0,44:0.0):0.0,41:2):4,43:1):2,(42:0.0,86:3):4):2,88:1):2):26):0.0,36:0.0):2,34:4):12,38:12):7):8,37:9):12):13):1,87:3):26,45:8):24):30):19):11):10):25):3):3,3:1):8):0.0;
	TREE Imported_tree_301 = (1:9,((2:12,(4:7,(5:9,(((6:8,(9:3,((10:1,14:5):11,((11:12,((12:0.0,13:5):17,((16:1,17:0.0):5,18:5):4):6):9,15:6):15):6):13):16,7:16):17,(((8:12,(46:11,(48:3,(49:6,((50:6,(51:10,(52:10,53:2):8):10):25,(54:4,((((55:14,(58:3,61:0.0):14):14,(56:7,(57:11,60:7):10):10):4,((59:1,62:3):4,((63:2,66:2):3,(64:1,65:3):1):8):8):25,((((((67:6,(69:1,70:2):9):8,68:12):15,(83:15,(84:1,85:5):17):30):2,71:0.0):19,72:11):30,((73:3,(74:1,((75:5,77:3):8,((76:5,(79:1,80:0.0):13):13,(81:3,82:8):11):20):11):7):5,78:2):17):36):23):24):11):6):19):14):2,47:3):14,(19:7,(((20:1,22:0.0):5,21:7):19,(((23:4,(24:6,((25:10,(((((((((26:0.0,28:0.0):3,(32:0.0,33:0.0):4):2,((30:0.0,31:0.0):0.0,35:1):3):0.0,29:2):2,27:2):16,(39:2,(((((40:0.0,44:0.0):0.0,41:2):4,43:1):2,(42:0.0,86:3):4):2,88:1):2):26):0.0,36:0.0):2,34:4):12,38:12):7):8,37:9):12):13):1,87:3):26,45:8):24):30):19):11):10):25):3):3,3:1):8):0.0;
	TREE Imported_tree_302 = (1:9,((2:12,(4:7,(5:9,(((6:8,(9:3,((10:1,14:5):11,((11:12,((12:0.0,13:5):17,((16:1,17:0.0):5,18:5):4):6):9,15:6):15):6):13):16,7:16):17,(((8:12,(46:11,(48:3,(49:6,((50:6,(51:10,(52:10,53:2):8):10):25,(54:4,((((55:14,(58:3,61:0.0):14):14,(56:7,(57:11,60:7):10):10):4,((59:1,62:3):4,((63:2,66:2):3,(64:1,65:3):1):8):8):25,((((((67:6,(69:1,70:2):9):8,68:12):15,(83:15,(84:1,85:5):17):30):2,71:0.0):20,72:10):29,(73:2,(74:1,(((75:5,77:3):1,78:3):8,((76:5,(79:1,80:0.0):13):13,(81:3,82:8):11):23):11):8):18):36):23):24):11):6):19):14):2,47:3):14,(19:7,(((20:1,22:0.0):5,21:7):19,(((23:4,(24:6,((25:10,(((((((((26:0.0,28:0.0):3,(32:0.0,33:0.0):4):2,((30:0.0,31:0.0):0.0,35:1):3):0.0,29:2):2,27:2):16,(39:2,(((((40:0.0,44:0.0):0.0,41:2):4,43:1):2,(42:0.0,86:3):4):2,88:1):2):26):0.0,36:0.0):2,34:4):12,38:12):7):8,37:9):12):13):1,87:3):26,45:8):24):30):19):11):10):25):3):3,3:1):8):0.0;
	TREE Imported_tree_303 = (1:9,((2:12,(4:7,(5:9,(((6:8,(9:3,((10:1,14:5):11,((11:12,((12:0.0,13:5):17,((16:1,17:0.0):5,18:5):4):6):9,15:6):15):6):13):16,7:16):17,(((8:12,(46:11,(48:3,(49:6,((50:6,(51:10,(52:10,53:2):8):10):25,(54:4,((((55:14,(58:3,61:0.0):14):14,(56:7,(57:11,60:7):10):10):4,((59:1,62:3):4,((63:2,66:2):3,(64:1,65:3):1):8):8):25,((((((67:6,(69:1,70:2):9):8,68:12):15,(83:15,(84:1,85:5):17):30):2,71:0.0):19,72:11):29,(73:2,((74:1,((75:5,77:3):8,((76:5,(79:1,80:0.0):13):13,(81:3,82:8):11):20):11):5,78:2):8):17):37):23):24):11):6):19):14):2,47:3):14,(19:7,(((20:1,22:0.0):5,21:7):19,(((23:4,(24:6,((25:10,(((((((((26:0.0,28:0.0):3,(32:0.0,33:0.0):4):2,((30:0.0,31:0.0):0.0,35:1):3):0.0,29:2):2,27:2):2,36:0.0):3,34:5):13,(39:2,(((((40:0.0,44:0.0):0.0,41:2):4,43:1):2,(42:0.0,86:3):4):2,88:1):2):25):12,38:11):7):9,37:9):12):13):1,87:3):26,45:8):24):30):19):11):10):25):3):3,3:1):8):0.0;
	TREE Imported_tree_304 = (1:9,((2:12,(4:7,(5:9,(((6:8,(9:3,((10:1,14:5):11,((11:12,((12:0.0,13:5):17,((16:1,17:0.0):5,18:5):4):6):9,15:6):15):6):13):16,7:16):17,(((8:12,(46:11,(48:3,(49:6,((50:6,(51:10,(52:10,53:2):8):10):25,(54:4,((((55:14,(58:3,61:0.0):14):14,(56:7,(57:11,60:7):10):10):4,((59:1,62:3):4,((63:2,66:2):3,(64:1,65:3):1):8):8):25,((((((67:6,(69:1,70:2):9):8,68:12):15,(83:15,(84:1,85:5):17):30):2,71:0.0):19,72:11):29,(73:2,((74:1,((75:5,77:3):8,((76:5,(79:1,80:0.0):13):13,(81:3,82:8):11):20):11):5,78:2):8):17):37):23):24):11):6):19):14):2,47:3):14,(19:7,(((20:1,22:0.0):5,21:7):19,(((23:4,(24:6,((25:10,(((((((((26:0.0,28:0.0):3,(32:0.0,33:0.0):4):2,((30:0.0,31:0.0):0.0,35:1):3):0.0,29:2):2,27:2):16,((39:0.0,88:1):2,(((40:0.0,44:0.0):0.0,41:2):4,((42:0.0,86:3):4,43:1):2):5):25):0.0,36:0.0):2,34:4):12,38:12):7):8,37:9):12):13):1,87:3):26,45:8):24):30):19):11):10):25):3):3,3:1):8):0.0;
	TREE Imported_tree_305 = (1:9,((2:12,(4:7,(5:9,(((6:8,(9:3,((10:1,14:5):11,((11:12,((12:0.0,13:5):17,((16:1,17:0.0):5,18:5):4):6):9,15:6):15):6):13):16,7:16):17,(((8:12,(46:11,(48:3,(49:6,((50:6,(51:10,(52:10,53:2):8):10):25,(54:4,((((55:14,(58:3,61:0.0):14):14,(56:7,(57:11,60:7):10):10):4,((59:1,62:3):4,((63:2,66:2):3,(64:1,65:3):1):8):8):25,((((((67:6,(69:1,70:2):9):8,68:12):15,(83:15,(84:1,85:5):17):30):2,71:0.0):19,72:11):29,(73:2,((74:1,((75:5,77:3):8,((76:5,(79:1,80:0.0):13):13,(81:3,82:8):11):20):11):5,78:2):8):17):37):23):24):11):6):19):14):2,47:3):14,(19:7,(((20:1,22:0.0):5,21:7):19,(((23:4,(24:6,((25:10,(((((((((26:0.0,28:0.0):3,(32:0.0,33:0.0):4):2,((30:0.0,31:0.0):0.0,35:1):3):0.0,29:2):2,27:2):16,((39:0.0,88:1):2,((40:0.0,(41:6,((42:0.0,86:3):4,43:1):2):0.0):0.0,44:0.0):5):25):0.0,36:0.0):2,34:4):12,38:12):7):8,37:9):12):13):1,87:3):26,45:8):24):30):19):11):10):25):3):3,3:1):8):0.0;
	TREE Imported_tree_306 = (1:9,((2:12,(4:7,(5:9,(((6:8,(9:3,((10:1,14:5):11,((11:12,((12:0.0,13:5):17,((16:1,17:0.0):5,18:5):4):6):9,15:6):15):6):13):16,7:16):17,(((8:12,(46:11,(48:3,(49:6,((50:6,(51:10,(52:10,53:2):8):10):25,(54:4,((((55:14,(58:3,61:0.0):14):14,(56:7,(57:11,60:7):10):10):4,((59:1,62:3):4,((63:2,66:2):3,(64:1,65:3):1):8):8):25,((((((67:6,(69:1,70:2):9):8,68:12):15,(83:15,(84:1,85:5):17):30):2,71:0.0):19,72:11):29,(73:2,((74:1,((75:5,77:3):8,((76:5,(79:1,80:0.0):13):13,(81:3,82:8):11):20):11):5,78:2):8):17):37):23):24):11):6):19):14):2,47:3):14,(19:7,(((20:1,22:0.0):5,21:7):19,(((23:4,(24:6,((25:10,(((((((((26:0.0,28:0.0):3,(32:0.0,33:0.0):4):2,(30:0.0,31:0.0):3):0.0,29:2):2,27:2):1,35:1):14,(36:0.0,(39:2,(((((40:0.0,44:0.0):0.0,41:2):4,43:1):2,(42:0.0,86:3):4):2,88:1):2):7):20):2,34:4):12,38:12):7):8,37:8):13):13):1,87:3):26,45:8):24):30):19):11):10):25):3):3,3:1):8):0.0;
	TREE Imported_tree_307 = (1:9,((2:12,(4:7,(5:9,(((6:8,(9:3,((10:1,14:5):11,((11:12,((12:0.0,13:5):17,((16:1,17:0.0):5,18:5):4):6):9,15:6):15):6):13):16,7:16):17,(((8:12,(46:11,(48:3,(49:6,((50:6,(51:10,(52:10,53:2):8):10):25,(54:4,((((55:14,(58:3,61:0.0):14):14,(56:7,(57:11,60:7):10):10):4,((59:1,62:3):4,((63:2,66:2):3,(64:1,65:3):1):8):8):25,((((((67:6,(69:1,70:2):9):8,68:12):15,(83:15,(84:1,85:5):17):30):2,71:0.0):19,72:11):29,(73:2,((74:1,((75:5,77:3):8,((76:5,(79:1,80:0.0):13):13,(81:3,82:8):11):20):11):5,78:2):8):17):37):23):24):11):6):19):14):2,47:3):14,(19:7,(((20:1,22:0.0):5,21:7):19,(((23:4,(24:6,((25:10,((((((((((26:0.0,28:0.0):3,(32:0.0,33:0.0):4):2,(30:0.0,31:0.0):3):0.0,29:2):2,27:2):1,35:1):2,36:0.0):13,(39:2,(((((40:0.0,44:0.0):0.0,41:2):4,43:1):2,(42:0.0,86:3):4):2,88:1):2):26):2,34:4):12,38:12):7):8,37:9):12):13):1,87:3):26,45:8):24):30):19):11):10):25):3):3,3:1):8):0.0;
	TREE Imported_tree_308 = (1:9,((2:12,(4:7,(5:9,(((6:8,(9:3,((10:1,14:5):11,((11:12,((12:0.0,13:5):17,((16:1,17:0.0):5,18:5):4):6):9,15:6):15):6):13):16,7:16):17,(((8:12,(46:11,(48:3,(49:6,((50:6,(51:10,(52:10,53:2):8):10):25,(54:4,((((55:14,(58:3,61:0.0):14):14,(56:7,(57:11,60:7):10):10):4,((59:1,62:3):4,((63:2,66:2):3,(64:1,65:3):1):8):8):25,((((((67:6,(69:1,70:2):9):8,68:12):15,(83:15,(84:1,85:5):17):30):2,71:0.0):19,72:11):29,(73:2,((74:1,((75:5,77:3):8,((76:5,(79:1,80:0.0):13):13,(81:3,82:8):11):20):11):5,78:2):8):17):37):23):24):11):6):19):14):2,47:3):14,(19:7,(((20:1,22:0.0):5,21:7):19,(((23:4,(24:6,((25:10,((((((((((26:0.0,28:0.0):3,(32:0.0,33:0.0):4):2,(30:0.0,31:0.0):3):0.0,29:2):2,27:2):2,36:0.0):1,35:1):13,(39:2,(((((40:0.0,44:0.0):0.0,41:2):4,43:1):2,(42:0.0,86:3):4):2,88:1):2):26):2,34:4):12,38:12):7):8,37:9):12):13):1,87:3):26,45:8):24):30):19):11):10):25):3):3,3:1):8):0.0;
	TREE Imported_tree_309 = (1:9,((2:12,(4:7,(5:9,(((6:8,(9:3,((10:1,14:5):11,((11:12,((12:0.0,13:5):17,((16:1,17:0.0):5,18:5):4):6):9,15:6):15):6):13):16,7:16):17,(((8:12,(46:11,(48:3,(49:6,((50:6,(51:10,(52:10,53:2):8):10):25,(54:4,((((55:14,(58:3,61:0.0):14):14,(56:7,(57:11,60:7):10):10):4,((59:1,62:3):4,((63:2,66:2):3,(64:1,65:3):1):8):8):25,((((((67:6,(69:1,70:2):9):8,68:12):15,(83:15,(84:1,85:5):17):30):2,71:0.0):19,72:11):29,(73:2,((74:1,((75:5,77:3):8,((76:5,(79:1,80:0.0):13):13,(81:3,82:8):11):20):11):5,78:2):8):17):37):23):24):11):6):19):14):2,47:3):14,(19:7,(((20:1,22:0.0):5,21:7):19,(((23:4,(24:6,((25:10,(((((((((26:0.0,28:0.0):3,(32:0.0,33:0.0):4):2,(30:0.0,31:0.0):3):0.0,29:2):2,27:2):3,(35:0.0,36:0.0):1):13,(39:2,(((((40:0.0,44:0.0):0.0,41:2):4,43:1):2,(42:0.0,86:3):4):2,88:1):2):26):2,34:4):12,38:12):7):8,37:9):12):13):1,87:3):26,45:8):24):30):19):11):10):25):3):3,3:1):8):0.0;
	TREE Imported_tree_310 = (1:9,((2:12,(4:7,(5:9,(((6:8,(9:3,((10:1,14:5):11,((11:12,((12:0.0,13:5):17,((16:1,17:0.0):5,18:5):4):6):9,15:6):15):6):13):16,7:16):17,(((8:12,(46:11,(48:3,(49:6,((50:6,(51:10,(52:10,53:2):8):10):25,(54:4,((((55:14,(58:3,61:0.0):14):14,(56:7,(57:11,60:7):10):10):4,((59:1,62:3):4,((63:2,66:2):3,(64:1,65:3):1):8):8):25,((((((67:6,(69:1,70:2):9):8,68:12):15,(83:15,(84:1,85:5):17):30):2,71:0.0):19,72:11):29,(73:2,((74:1,((75:5,77:3):8,((76:5,(79:1,80:0.0):13):13,(81:3,82:8):11):20):11):5,78:2):8):17):37):23):24):11):6):19):14):2,47:3):14,(19:7,(((20:1,22:0.0):5,21:7):19,(((23:4,(24:6,((25:10,(((((((((26:0.0,28:0.0):3,(32:0.0,33:0.0):4):2,(30:0.0,31:0.0):3):0.0,29:2):4,(27:0.0,36:0.0):2):1,35:1):13,(39:2,(((((40:0.0,44:0.0):0.0,41:2):4,43:1):2,(42:0.0,86:3):4):2,88:1):2):26):2,34:4):12,38:12):7):8,37:9):12):13):1,87:3):26,45:8):24):30):19):11):10):25):3):3,3:1):8):0.0;
	TREE Imported_tree_311 = (1:9,((2:12,(4:7,(5:9,(((6:8,(9:3,((10:1,14:5):11,((11:12,((12:0.0,13:5):17,((16:1,17:0.0):5,18:5):4):6):9,15:6):15):6):13):16,7:16):17,(((8:12,(46:11,(48:3,(49:6,((50:6,(51:10,(52:10,53:2):8):10):25,(54:4,((((55:14,(58:3,61:0.0):14):14,(56:7,(57:11,60:7):10):10):4,((59:1,62:3):4,((63:2,66:2):3,(64:1,65:3):1):8):8):25,((((((67:6,(69:1,70:2):9):8,68:12):15,(83:15,(84:1,85:5):17):30):2,71:0.0):19,72:11):29,(73:2,((74:1,((75:5,77:3):8,((76:5,(79:1,80:0.0):13):13,(81:3,82:8):11):20):11):5,78:2):8):17):37):23):24):11):6):19):14):2,47:3):14,(19:7,(((20:1,22:0.0):5,21:7):19,(((23:4,(24:6,((25:10,((((((((((26:0.0,28:0.0):3,(32:0.0,33:0.0):4):2,(30:0.0,31:0.0):3):0.0,29:2):2,36:0.0):2,27:2):1,35:1):13,(39:2,(((((40:0.0,44:0.0):0.0,41:2):4,43:1):2,(42:0.0,86:3):4):2,88:1):2):26):2,34:4):12,38:12):7):8,37:9):12):13):1,87:3):26,45:8):24):30):19):11):10):25):3):3,3:1):8):0.0;
	TREE Imported_tree_312 = (1:9,((2:12,(4:7,(5:9,(((6:8,(9:3,((10:1,14:5):11,((11:12,((12:0.0,13:5):17,((16:1,17:0.0):5,18:5):4):6):9,15:6):15):6):13):16,7:16):17,(((8:12,(46:11,(48:3,(49:6,((50:6,(51:10,(52:10,53:2):8):10):25,(54:4,((((55:14,(58:3,61:0.0):14):14,(56:7,(57:11,60:7):10):10):4,((59:1,62:3):4,((63:2,66:2):3,(64:1,65:3):1):8):8):25,((((((67:6,(69:1,70:2):9):8,68:12):15,(83:15,(84:1,85:5):17):30):2,71:0.0):19,72:11):29,(73:2,((74:1,((75:5,77:3):8,((76:5,(79:1,80:0.0):13):13,(81:3,82:8):11):20):11):5,78:2):8):17):37):23):24):11):6):19):14):2,47:3):14,(19:7,(((20:1,22:0.0):5,21:7):19,(((23:4,(24:6,((25:10,((((((((((26:0.0,28:0.0):3,(32:0.0,33:0.0):4):2,(30:0.0,31:0.0):3):2,36:0.0):0.0,29:2):2,27:2):1,35:1):13,(39:2,(((((40:0.0,44:0.0):0.0,41:2):4,43:1):2,(42:0.0,86:3):4):2,88:1):2):26):2,34:4):12,38:12):7):8,37:9):12):13):1,87:3):26,45:8):24):30):19):11):10):25):3):3,3:1):8):0.0;
	TREE Imported_tree_313 = (1:9,((2:12,(4:7,(5:9,(((6:8,(9:3,((10:1,14:5):11,((11:12,((12:0.0,13:5):17,((16:1,17:0.0):5,18:5):4):6):9,15:6):15):6):13):16,7:16):17,(((8:12,(46:11,(48:3,(49:6,((50:6,(51:10,(52:10,53:2):8):10):25,(54:4,((((55:14,(58:3,61:0.0):14):14,(56:7,(57:11,60:7):10):10):4,((59:1,62:3):4,((63:2,66:2):3,(64:1,65:3):1):8):8):25,((((((67:6,(69:1,70:2):9):8,68:12):15,(83:15,(84:1,85:5):17):30):2,71:0.0):19,72:11):29,(73:2,((74:1,((75:5,77:3):8,((76:5,(79:1,80:0.0):13):13,(81:3,82:8):11):20):11):5,78:2):8):17):37):23):24):11):6):19):14):2,47:3):14,(19:7,(((20:1,22:0.0):5,21:7):19,(((23:4,(24:6,((25:10,(((((((((26:0.0,28:0.0):3,(32:0.0,33:0.0):4):2,(30:0.0,31:0.0):3):0.0,29:2):2,27:2):1,35:1):15,(39:2,(((((40:0.0,44:0.0):0.0,43:0.0):1,(42:0.0,86:3):4):2,41:6):3,88:1):2):25):2,(34:0.0,36:0.0):4):12,38:12):7):8,37:9):12):13):1,87:3):26,45:8):24):30):19):11):10):25):3):3,3:1):8):0.0;
	TREE Imported_tree_314 = (1:9,((2:12,(4:7,(5:9,(((6:8,(9:3,((10:1,14:5):11,((11:12,((12:0.0,13:5):17,((16:1,17:0.0):5,18:5):4):6):9,15:6):15):6):13):16,7:16):17,(((8:12,(46:11,(48:3,(49:6,((50:6,(51:10,(52:10,53:2):8):10):25,(54:4,((((55:14,(58:3,61:0.0):14):14,(56:7,(57:11,60:7):10):10):4,((59:1,62:3):4,((63:2,66:2):3,(64:1,65:3):1):8):8):25,((((((67:6,(69:1,70:2):9):8,68:12):15,(83:15,(84:1,85:5):17):30):2,71:0.0):19,72:11):29,(73:2,((74:1,((75:5,77:3):8,((76:5,(79:1,80:0.0):13):13,(81:3,82:8):11):20):11):5,78:2):8):17):37):23):24):11):6):19):14):2,47:3):14,(19:7,(((20:1,22:0.0):5,21:7):19,(((23:4,(24:6,((25:10,(((((((((26:0.0,28:0.0):3,(32:0.0,33:0.0):4):2,(30:0.0,31:0.0):3):0.0,29:2):2,27:2):1,35:1):15,(39:2,(((((40:0.0,44:0.0):0.0,41:2):4,(42:3,43:1):2):1,86:4):2,88:1):2):25):2,(34:0.0,36:0.0):4):12,38:12):7):8,37:9):12):13):1,87:3):26,45:8):24):30):19):11):10):25):3):3,3:1):8):0.0;
	TREE Imported_tree_315 = (1:9,((2:12,(4:7,(5:9,(((6:8,(9:3,((10:1,14:5):11,((11:12,((12:0.0,13:5):17,((16:1,17:0.0):5,18:5):4):6):9,15:6):15):6):13):16,7:16):17,(((8:12,(46:11,(48:3,(49:6,((50:6,(51:10,(52:10,53:2):8):10):25,(54:4,((((55:14,(58:3,61:0.0):14):14,(56:7,(57:11,60:7):10):10):4,((59:1,62:3):4,((63:2,66:2):3,(64:1,65:3):1):8):8):25,((((((67:6,(69:1,70:2):9):8,68:12):15,(83:15,(84:1,85:5):17):30):2,71:0.0):19,72:11):29,(73:2,((74:1,((75:5,77:3):8,((76:5,(79:1,80:0.0):13):13,(81:3,82:8):11):20):11):5,78:2):8):17):37):23):24):11):6):19):14):2,47:3):14,(19:7,(((20:1,22:0.0):5,21:7):19,(((23:4,(24:6,((25:10,(((((((((26:0.0,28:0.0):3,(32:0.0,33:0.0):4):2,(30:0.0,31:0.0):3):0.0,29:2):2,27:2):1,35:1):15,((39:2,((((40:0.0,41:0.0):5,43:1):3,(42:0.0,86:3):4):2,88:1):2):0.0,44:0.0):26):2,(34:0.0,36:0.0):4):12,38:12):7):8,37:9):12):13):1,87:3):26,45:8):24):30):19):11):10):25):3):3,3:1):8):0.0;
	TREE Imported_tree_316 = (1:9,((2:12,(4:7,(5:9,(((6:8,(9:3,((10:1,14:5):11,((11:12,((12:0.0,13:5):17,((16:1,17:0.0):5,18:5):4):6):9,15:6):15):6):13):16,7:16):17,(((8:12,(46:11,(48:3,(49:6,((50:6,(51:10,(52:10,53:2):8):10):25,(54:4,((((55:14,(58:3,61:0.0):14):14,(56:7,(57:11,60:7):10):10):4,((59:1,62:3):4,((63:2,66:2):3,(64:1,65:3):1):8):8):25,((((((67:6,(69:1,70:2):9):8,68:12):15,(83:15,(84:1,85:5):17):30):2,71:0.0):19,72:11):29,(73:2,((74:1,((75:5,77:3):8,((76:5,(79:1,80:0.0):13):13,(81:3,82:8):11):20):11):5,78:2):8):17):37):23):24):11):6):19):14):2,47:3):14,(19:7,(((20:1,22:0.0):5,21:7):19,(((23:4,(24:6,((25:10,(((((((((26:0.0,28:0.0):3,(32:0.0,33:0.0):4):2,(30:0.0,31:0.0):3):0.0,29:2):2,27:2):1,35:1):15,(39:2,(((((40:0.0,41:0.0):5,43:1):3,(42:0.0,86:3):4):0.0,44:0.0):2,88:1):2):26):2,(34:0.0,36:0.0):4):12,38:12):7):8,37:9):12):13):1,87:3):26,45:8):24):30):19):11):10):25):3):3,3:1):8):0.0;
	TREE Imported_tree_317 = (1:9,((2:12,(4:7,(5:9,(((6:8,(9:3,((10:1,14:5):11,((11:12,((12:0.0,13:5):17,((16:1,17:0.0):5,18:5):4):6):9,15:6):15):6):13):16,7:16):17,(((8:12,(46:11,(48:3,(49:6,((50:6,(51:10,(52:10,53:2):8):10):25,(54:4,((((55:14,(58:3,61:0.0):14):14,(56:7,(57:11,60:7):10):10):4,((59:1,62:3):4,((63:2,66:2):3,(64:1,65:3):1):8):8):25,((((((67:6,(69:1,70:2):9):8,68:12):15,(83:15,(84:1,85:5):17):30):2,71:0.0):19,72:11):29,(73:2,((74:1,((75:5,77:3):8,((76:5,(79:1,80:0.0):13):13,(81:3,82:8):11):20):11):5,78:2):8):17):37):23):24):11):6):19):14):2,47:3):14,(19:7,(((20:1,22:0.0):5,21:7):19,(((23:4,(24:6,((25:10,(((((((((26:0.0,28:0.0):3,(32:0.0,33:0.0):4):2,(30:0.0,31:0.0):3):0.0,29:2):2,27:2):1,35:1):15,(39:2,((((40:0.0,41:0.0):5,43:1):3,((42:0.0,86:3):0.0,44:0.0):4):2,88:1):2):26):2,(34:0.0,36:0.0):4):12,38:12):7):8,37:9):12):13):1,87:3):26,45:8):24):30):19):11):10):25):3):3,3:1):8):0.0;
	TREE Imported_tree_318 = (1:9,((2:12,(4:7,(5:9,(((6:8,(9:3,((10:1,14:5):11,((11:12,((12:0.0,13:5):17,((16:1,17:0.0):5,18:5):4):6):9,15:6):15):6):13):16,7:16):17,(((8:12,(46:11,(48:3,(49:6,((50:6,(51:10,(52:10,53:2):8):10):25,(54:4,((((55:14,(58:3,61:0.0):14):14,(56:7,(57:11,60:7):10):10):4,((59:1,62:3):4,((63:2,66:2):3,(64:1,65:3):1):8):8):25,((((((67:6,(69:1,70:2):9):8,68:12):15,(83:15,(84:1,85:5):17):30):2,71:0.0):19,72:11):29,(73:2,((74:1,((75:5,77:3):8,((76:5,(79:1,80:0.0):13):13,(81:3,82:8):11):20):11):5,78:2):8):17):37):23):24):11):6):19):14):2,47:3):14,(19:7,(((20:1,22:0.0):5,21:7):19,(((23:4,(24:6,((25:10,(((((((((26:0.0,28:0.0):3,(32:0.0,33:0.0):4):2,(30:0.0,31:0.0):3):0.0,29:2):2,27:2):1,35:1):15,(39:2,(((((40:0.0,41:0.0):5,43:1):1,44:0.0):2,(42:0.0,86:3):4):2,88:1):2):26):2,(34:0.0,36:0.0):4):12,38:12):7):8,37:9):12):13):1,87:3):26,45:8):24):30):19):11):10):25):3):3,3:1):8):0.0;
	TREE Imported_tree_319 = (1:9,((2:12,(4:7,(5:9,(((6:8,(9:3,((10:1,14:5):11,((11:12,((12:0.0,13:5):17,((16:1,17:0.0):5,18:5):4):6):9,15:6):15):6):13):16,7:16):17,(((8:12,(46:11,(48:3,(49:6,((50:6,(51:10,(52:10,53:2):8):10):25,(54:4,((((55:14,(58:3,61:0.0):14):14,(56:7,(57:11,60:7):10):10):4,((59:1,62:3):4,((63:2,66:2):3,(64:1,65:3):1):8):8):25,((((((67:6,(69:1,70:2):9):8,68:12):15,(83:15,(84:1,85:5):17):30):2,71:0.0):19,72:11):29,(73:2,((74:1,((75:5,77:3):8,((76:5,(79:1,80:0.0):13):13,(81:3,82:8):11):20):11):5,78:2):8):17):37):23):24):11):6):19):14):2,47:3):14,(19:7,(((20:1,22:0.0):5,21:7):19,(((23:4,(24:6,((25:10,(((((((((26:0.0,28:0.0):3,(32:0.0,33:0.0):4):2,(30:0.0,31:0.0):3):0.0,29:2):2,27:2):1,35:1):15,(39:2,((((40:0.0,41:0.0):5,43:1):3,(42:0.0,(44:0.0,86:1):2):4):2,88:1):2):26):2,(34:0.0,36:0.0):4):12,38:12):7):8,37:9):12):13):1,87:3):26,45:8):24):30):19):11):10):25):3):3,3:1):8):0.0;
	TREE Imported_tree_320 = (1:9,((2:12,(4:7,(5:9,(((6:8,(9:3,((10:1,14:5):11,((11:12,((12:0.0,13:5):17,((16:1,17:0.0):5,18:5):4):6):9,15:6):15):6):13):16,7:16):17,(((8:12,(46:11,(48:3,(49:6,((50:6,(51:10,(52:10,53:2):8):10):25,(54:4,((((55:14,(58:3,61:0.0):14):14,(56:7,(57:11,60:7):10):10):4,((59:1,62:3):4,(((63:2,66:2):3,65:2):3,64:0.0):8):8):25,((((((67:6,(69:1,70:2):9):8,68:12):15,(83:15,(84:1,85:5):17):30):2,71:0.0):19,72:11):29,(73:2,((74:1,((75:5,77:3):8,((76:5,(79:1,80:0.0):13):13,(81:3,82:8):11):20):11):5,78:2):8):17):37):23):24):11):6):19):14):2,47:3):14,(19:7,(((20:1,22:0.0):5,21:7):19,(((23:4,(24:6,((25:10,(((((((((26:0.0,28:0.0):3,(32:0.0,33:0.0):4):2,(30:0.0,31:0.0):3):0.0,29:2):2,27:2):1,35:1):15,(39:2,(((((40:0.0,44:0.0):0.0,41:2):4,43:1):2,(42:0.0,86:3):4):2,88:1):2):26):2,(34:0.0,36:0.0):4):12,38:12):7):8,37:9):12):13):1,87:3):26,45:8):24):30):19):11):10):25):3):3,3:1):8):0.0;
	TREE Imported_tree_321 = (1:9,((2:12,(4:7,(5:9,(((6:8,(9:3,((10:1,14:5):11,((11:12,((12:0.0,13:5):17,((16:1,17:0.0):5,18:5):4):6):9,15:6):15):6):13):16,7:16):17,(((8:12,(46:11,(48:3,(49:6,((50:6,(51:10,(52:10,53:2):8):10):25,(54:4,((((55:14,(58:3,61:0.0):14):14,(56:7,(57:11,60:7):10):10):4,((59:1,62:3):4,((63:2,66:2):3,(64:1,65:3):1):8):8):25,(((((67:5,(69:1,70:2):10):8,68:12):14,(71:1,(83:15,(84:1,85:5):17):4):28):20,72:11):28,(73:2,((74:1,((75:5,77:3):8,((76:5,(79:1,80:0.0):13):13,(81:3,82:8):11):20):11):5,78:2):8):17):37):23):24):11):6):19):14):2,47:3):14,(19:7,(((20:1,22:0.0):5,21:7):19,(((23:4,(24:6,((25:10,(((((((((26:0.0,28:0.0):3,(32:0.0,33:0.0):4):2,(30:0.0,31:0.0):3):0.0,29:2):2,27:2):1,35:1):15,(39:2,(((((40:0.0,44:0.0):0.0,41:2):4,43:1):2,(42:0.0,86:3):4):2,88:1):2):26):2,(34:0.0,36:0.0):4):12,38:12):7):8,37:9):12):13):1,87:3):26,45:8):24):30):19):11):10):25):3):3,3:1):8):0.0;
	TREE Imported_tree_322 = (1:9,((2:12,(4:7,(5:9,(((6:8,(9:3,((10:1,14:5):11,((11:12,((12:0.0,13:5):17,((16:1,17:0.0):5,18:5):4):6):9,15:6):15):6):13):16,7:16):17,(((8:12,(46:11,(48:3,(49:6,((50:6,(51:10,(52:10,53:2):8):10):25,(54:4,((((55:14,(58:3,61:0.0):14):14,(56:7,(57:11,60:7):10):10):4,((59:1,62:3):4,((63:2,66:2):3,(64:1,65:3):1):8):8):25,((((((67:6,(69:1,70:2):9):8,68:12):15,(83:15,(84:1,85:5):17):30):2,71:0.0):19,72:11):30,((73:3,(74:1,((75:5,77:3):8,((76:5,(79:1,80:0.0):13):13,(81:3,82:8):11):20):11):7):5,78:2):17):36):23):24):11):6):19):14):2,47:3):14,(19:7,(((20:1,22:0.0):5,21:7):19,(((23:4,(24:6,((25:10,(((((((((26:0.0,28:0.0):3,(32:0.0,33:0.0):4):2,(30:0.0,31:0.0):3):0.0,29:2):2,27:2):1,35:1):15,(39:2,(((((40:0.0,44:0.0):0.0,41:2):4,43:1):2,(42:0.0,86:3):4):2,88:1):2):26):2,(34:0.0,36:0.0):4):12,38:12):7):8,37:9):12):13):1,87:3):26,45:8):24):30):19):11):10):25):3):3,3:1):8):0.0;
	TREE Imported_tree_323 = (1:9,((2:12,(4:7,(5:9,(((6:8,(9:3,((10:1,14:5):11,((11:12,((12:0.0,13:5):17,((16:1,17:0.0):5,18:5):4):6):9,15:6):15):6):13):16,7:16):17,(((8:12,(46:11,(48:3,(49:6,((50:6,(51:10,(52:10,53:2):8):10):25,(54:4,((((55:14,(58:3,61:0.0):14):14,(56:7,(57:11,60:7):10):10):4,((59:1,62:3):4,((63:2,66:2):3,(64:1,65:3):1):8):8):25,((((((67:6,(69:1,70:2):9):8,68:12):15,(83:15,(84:1,85:5):17):30):2,71:0.0):20,72:10):29,(73:2,(74:1,(((75:5,77:3):1,78:3):8,((76:5,(79:1,80:0.0):13):13,(81:3,82:8):11):23):11):8):18):36):23):24):11):6):19):14):2,47:3):14,(19:7,(((20:1,22:0.0):5,21:7):19,(((23:4,(24:6,((25:10,(((((((((26:0.0,28:0.0):3,(32:0.0,33:0.0):4):2,(30:0.0,31:0.0):3):0.0,29:2):2,27:2):1,35:1):15,(39:2,(((((40:0.0,44:0.0):0.0,41:2):4,43:1):2,(42:0.0,86:3):4):2,88:1):2):26):2,(34:0.0,36:0.0):4):12,38:12):7):8,37:9):12):13):1,87:3):26,45:8):24):30):19):11):10):25):3):3,3:1):8):0.0;
	TREE Imported_tree_324 = (1:9,((2:12,(4:7,(5:9,(((6:8,(9:3,((10:1,14:5):11,((11:12,((12:0.0,13:5):17,((16:1,17:0.0):5,18:5):4):6):9,15:6):15):6):13):16,7:16):17,(((8:12,(46:11,(48:3,(49:6,((50:6,(51:10,(52:10,53:2):8):10):25,(54:4,((((55:14,(58:3,61:0.0):14):14,(56:7,(57:11,60:7):10):10):4,((59:1,62:3):4,((63:2,66:2):3,(64:1,65:3):1):8):8):25,((((((67:6,(69:1,70:2):9):8,68:12):15,(83:15,(84:1,85:5):17):30):2,71:0.0):19,72:11):29,(73:2,((74:1,((75:5,77:3):8,((76:5,(79:1,80:0.0):13):13,(81:3,82:8):11):20):11):5,78:2):8):17):37):23):24):11):6):19):14):2,47:3):14,(19:7,(((20:1,22:0.0):5,21:7):19,(((23:4,(24:6,((25:10,(((((((((26:0.0,28:0.0):3,(32:0.0,33:0.0):4):2,(30:0.0,31:0.0):3):0.0,29:2):2,27:2):1,35:1):5,(34:0.0,36:0.0):5):12,(39:2,(((((40:0.0,44:0.0):0.0,41:2):4,43:1):2,(42:0.0,86:3):4):2,88:1):2):25):12,38:11):7):9,37:9):12):13):1,87:3):26,45:8):24):30):19):11):10):25):3):3,3:1):8):0.0;
	TREE Imported_tree_325 = (1:9,((2:12,(4:7,(5:9,(((6:8,(9:3,((10:1,14:5):11,((11:12,((12:0.0,13:5):17,((16:1,17:0.0):5,18:5):4):6):9,15:6):15):6):13):16,7:16):17,(((8:12,(46:11,(48:3,(49:6,((50:6,(51:10,(52:10,53:2):8):10):25,(54:4,((((55:14,(58:3,61:0.0):14):14,(56:7,(57:11,60:7):10):10):4,((59:1,62:3):4,((63:2,66:2):3,(64:1,65:3):1):8):8):25,((((((67:6,(69:1,70:2):9):8,68:12):15,(83:15,(84:1,85:5):17):30):2,71:0.0):19,72:11):29,(73:2,((74:1,((75:5,77:3):8,((76:5,(79:1,80:0.0):13):13,(81:3,82:8):11):20):11):5,78:2):8):17):37):23):24):11):6):19):14):2,47:3):14,(19:7,(((20:1,22:0.0):5,21:7):19,(((23:4,(24:6,((25:10,(((((((((26:0.0,28:0.0):3,(32:0.0,33:0.0):4):2,(30:0.0,31:0.0):3):0.0,29:2):2,27:2):1,35:1):15,((39:0.0,88:1):2,(((40:0.0,44:0.0):0.0,41:2):4,((42:0.0,86:3):4,43:1):2):5):25):2,(34:0.0,36:0.0):4):12,38:12):7):8,37:9):12):13):1,87:3):26,45:8):24):30):19):11):10):25):3):3,3:1):8):0.0;
	TREE Imported_tree_326 = (1:9,((2:12,(4:7,(5:9,(((6:8,(9:3,((10:1,14:5):11,((11:12,((12:0.0,13:5):17,((16:1,17:0.0):5,18:5):4):6):9,15:6):15):6):13):16,7:16):17,(((8:12,(46:11,(48:3,(49:6,((50:6,(51:10,(52:10,53:2):8):10):25,(54:4,((((55:14,(58:3,61:0.0):14):14,(56:7,(57:11,60:7):10):10):4,((59:1,62:3):4,((63:2,66:2):3,(64:1,65:3):1):8):8):25,((((((67:6,(69:1,70:2):9):8,68:12):15,(83:15,(84:1,85:5):17):30):2,71:0.0):19,72:11):29,(73:2,((74:1,((75:5,77:3):8,((76:5,(79:1,80:0.0):13):13,(81:3,82:8):11):20):11):5,78:2):8):17):37):23):24):11):6):19):14):2,47:3):14,(19:7,(((20:1,22:0.0):5,21:7):19,(((23:4,(24:6,((25:10,(((((((((26:0.0,28:0.0):3,(32:0.0,33:0.0):4):2,(30:0.0,31:0.0):3):0.0,29:2):2,27:2):1,35:1):15,((39:0.0,88:1):2,((40:0.0,(41:6,((42:0.0,86:3):4,43:1):2):0.0):0.0,44:0.0):5):25):2,(34:0.0,36:0.0):4):12,38:12):7):8,37:9):12):13):1,87:3):26,45:8):24):30):19):11):10):25):3):3,3:1):8):0.0;
	TREE Imported_tree_327 = (1:9,((2:12,(4:7,(5:9,(((6:8,(9:3,((10:1,14:5):11,((11:12,((12:0.0,13:5):17,((16:1,17:0.0):5,18:5):4):6):9,15:6):15):6):13):16,7:16):17,(((8:12,(46:11,(48:3,(49:6,((50:6,(51:10,(52:10,53:2):8):10):25,(54:4,((((55:14,(58:3,61:0.0):14):14,(56:7,(57:11,60:7):10):10):4,((59:1,62:3):4,((63:2,66:2):3,(64:1,65:3):1):8):8):25,((((((67:6,(69:1,70:2):9):8,68:12):15,(83:15,(84:1,85:5):17):30):2,71:0.0):19,72:11):29,(73:2,((74:1,((75:5,77:3):8,((76:5,(79:1,80:0.0):13):13,(81:3,82:8):11):20):11):5,78:2):8):17):37):23):24):11):6):19):14):2,47:3):14,(19:7,(((20:1,22:0.0):5,21:7):19,(((23:4,(24:6,((25:10,(((((((((26:0.0,28:0.0):3,(32:0.0,33:0.0):4):2,((30:0.0,31:0.0):0.0,35:1):3):0.0,29:2):2,27:2):2,36:0.0):14,(39:2,(((((40:0.0,44:0.0):0.0,43:0.0):1,(42:0.0,86:3):4):2,41:6):3,88:1):2):25):2,34:4):12,38:12):7):8,37:9):12):13):1,87:3):26,45:8):24):30):19):11):10):25):3):3,3:1):8):0.0;
	TREE Imported_tree_328 = (1:9,((2:12,(4:7,(5:9,(((6:8,(9:3,((10:1,14:5):11,((11:12,((12:0.0,13:5):17,((16:1,17:0.0):5,18:5):4):6):9,15:6):15):6):13):16,7:16):17,(((8:12,(46:11,(48:3,(49:6,((50:6,(51:10,(52:10,53:2):8):10):25,(54:4,((((55:14,(58:3,61:0.0):14):14,(56:7,(57:11,60:7):10):10):4,((59:1,62:3):4,((63:2,66:2):3,(64:1,65:3):1):8):8):25,((((((67:6,(69:1,70:2):9):8,68:12):15,(83:15,(84:1,85:5):17):30):2,71:0.0):19,72:11):29,(73:2,((74:1,((75:5,77:3):8,((76:5,(79:1,80:0.0):13):13,(81:3,82:8):11):20):11):5,78:2):8):17):37):23):24):11):6):19):14):2,47:3):14,(19:7,(((20:1,22:0.0):5,21:7):19,(((23:4,(24:6,((25:10,(((((((((26:0.0,28:0.0):3,(32:0.0,33:0.0):4):2,((30:0.0,31:0.0):0.0,35:1):3):0.0,29:2):2,27:2):2,36:0.0):14,(39:2,(((((40:0.0,44:0.0):0.0,41:2):4,(42:3,43:1):2):1,86:4):2,88:1):2):25):2,34:4):12,38:12):7):8,37:9):12):13):1,87:3):26,45:8):24):30):19):11):10):25):3):3,3:1):8):0.0;
	TREE Imported_tree_329 = (1:9,((2:12,(4:7,(5:9,(((6:8,(9:3,((10:1,14:5):11,((11:12,((12:0.0,13:5):17,((16:1,17:0.0):5,18:5):4):6):9,15:6):15):6):13):16,7:16):17,(((8:12,(46:11,(48:3,(49:6,((50:6,(51:10,(52:10,53:2):8):10):25,(54:4,((((55:14,(58:3,61:0.0):14):14,(56:7,(57:11,60:7):10):10):4,((59:1,62:3):4,((63:2,66:2):3,(64:1,65:3):1):8):8):25,((((((67:6,(69:1,70:2):9):8,68:12):15,(83:15,(84:1,85:5):17):30):2,71:0.0):19,72:11):29,(73:2,((74:1,((75:5,77:3):8,((76:5,(79:1,80:0.0):13):13,(81:3,82:8):11):20):11):5,78:2):8):17):37):23):24):11):6):19):14):2,47:3):14,(19:7,(((20:1,22:0.0):5,21:7):19,(((23:4,(24:6,((25:10,(((((((((26:0.0,28:0.0):3,(32:0.0,33:0.0):4):2,((30:0.0,31:0.0):0.0,35:1):3):0.0,29:2):2,27:2):2,36:0.0):14,((39:2,((((40:0.0,41:0.0):5,43:1):3,(42:0.0,86:3):4):2,88:1):2):0.0,44:0.0):26):2,34:4):12,38:12):7):8,37:9):12):13):1,87:3):26,45:8):24):30):19):11):10):25):3):3,3:1):8):0.0;
	TREE Imported_tree_330 = (1:9,((2:12,(4:7,(5:9,(((6:8,(9:3,((10:1,14:5):11,((11:12,((12:0.0,13:5):17,((16:1,17:0.0):5,18:5):4):6):9,15:6):15):6):13):16,7:16):17,(((8:12,(46:11,(48:3,(49:6,((50:6,(51:10,(52:10,53:2):8):10):25,(54:4,((((55:14,(58:3,61:0.0):14):14,(56:7,(57:11,60:7):10):10):4,((59:1,62:3):4,((63:2,66:2):3,(64:1,65:3):1):8):8):25,((((((67:6,(69:1,70:2):9):8,68:12):15,(83:15,(84:1,85:5):17):30):2,71:0.0):19,72:11):29,(73:2,((74:1,((75:5,77:3):8,((76:5,(79:1,80:0.0):13):13,(81:3,82:8):11):20):11):5,78:2):8):17):37):23):24):11):6):19):14):2,47:3):14,(19:7,(((20:1,22:0.0):5,21:7):19,(((23:4,(24:6,((25:10,(((((((((26:0.0,28:0.0):3,(32:0.0,33:0.0):4):2,((30:0.0,31:0.0):0.0,35:1):3):0.0,29:2):2,27:2):2,36:0.0):14,(39:2,(((((40:0.0,41:0.0):5,43:1):3,(42:0.0,86:3):4):0.0,44:0.0):2,88:1):2):26):2,34:4):12,38:12):7):8,37:9):12):13):1,87:3):26,45:8):24):30):19):11):10):25):3):3,3:1):8):0.0;
	TREE Imported_tree_331 = (1:9,((2:12,(4:7,(5:9,(((6:8,(9:3,((10:1,14:5):11,((11:12,((12:0.0,13:5):17,((16:1,17:0.0):5,18:5):4):6):9,15:6):15):6):13):16,7:16):17,(((8:12,(46:11,(48:3,(49:6,((50:6,(51:10,(52:10,53:2):8):10):25,(54:4,((((55:14,(58:3,61:0.0):14):14,(56:7,(57:11,60:7):10):10):4,((59:1,62:3):4,((63:2,66:2):3,(64:1,65:3):1):8):8):25,((((((67:6,(69:1,70:2):9):8,68:12):15,(83:15,(84:1,85:5):17):30):2,71:0.0):19,72:11):29,(73:2,((74:1,((75:5,77:3):8,((76:5,(79:1,80:0.0):13):13,(81:3,82:8):11):20):11):5,78:2):8):17):37):23):24):11):6):19):14):2,47:3):14,(19:7,(((20:1,22:0.0):5,21:7):19,(((23:4,(24:6,((25:10,(((((((((26:0.0,28:0.0):3,(32:0.0,33:0.0):4):2,((30:0.0,31:0.0):0.0,35:1):3):0.0,29:2):2,27:2):2,36:0.0):14,(39:2,((((40:0.0,41:0.0):5,43:1):3,((42:0.0,86:3):0.0,44:0.0):4):2,88:1):2):26):2,34:4):12,38:12):7):8,37:9):12):13):1,87:3):26,45:8):24):30):19):11):10):25):3):3,3:1):8):0.0;
	TREE Imported_tree_332 = (1:9,((2:12,(4:7,(5:9,(((6:8,(9:3,((10:1,14:5):11,((11:12,((12:0.0,13:5):17,((16:1,17:0.0):5,18:5):4):6):9,15:6):15):6):13):16,7:16):17,(((8:12,(46:11,(48:3,(49:6,((50:6,(51:10,(52:10,53:2):8):10):25,(54:4,((((55:14,(58:3,61:0.0):14):14,(56:7,(57:11,60:7):10):10):4,((59:1,62:3):4,((63:2,66:2):3,(64:1,65:3):1):8):8):25,((((((67:6,(69:1,70:2):9):8,68:12):15,(83:15,(84:1,85:5):17):30):2,71:0.0):19,72:11):29,(73:2,((74:1,((75:5,77:3):8,((76:5,(79:1,80:0.0):13):13,(81:3,82:8):11):20):11):5,78:2):8):17):37):23):24):11):6):19):14):2,47:3):14,(19:7,(((20:1,22:0.0):5,21:7):19,(((23:4,(24:6,((25:10,(((((((((26:0.0,28:0.0):3,(32:0.0,33:0.0):4):2,((30:0.0,31:0.0):0.0,35:1):3):0.0,29:2):2,27:2):2,36:0.0):14,(39:2,(((((40:0.0,41:0.0):5,43:1):1,44:0.0):2,(42:0.0,86:3):4):2,88:1):2):26):2,34:4):12,38:12):7):8,37:9):12):13):1,87:3):26,45:8):24):30):19):11):10):25):3):3,3:1):8):0.0;
	TREE Imported_tree_333 = (1:9,((2:12,(4:7,(5:9,(((6:8,(9:3,((10:1,14:5):11,((11:12,((12:0.0,13:5):17,((16:1,17:0.0):5,18:5):4):6):9,15:6):15):6):13):16,7:16):17,(((8:12,(46:11,(48:3,(49:6,((50:6,(51:10,(52:10,53:2):8):10):25,(54:4,((((55:14,(58:3,61:0.0):14):14,(56:7,(57:11,60:7):10):10):4,((59:1,62:3):4,((63:2,66:2):3,(64:1,65:3):1):8):8):25,((((((67:6,(69:1,70:2):9):8,68:12):15,(83:15,(84:1,85:5):17):30):2,71:0.0):19,72:11):29,(73:2,((74:1,((75:5,77:3):8,((76:5,(79:1,80:0.0):13):13,(81:3,82:8):11):20):11):5,78:2):8):17):37):23):24):11):6):19):14):2,47:3):14,(19:7,(((20:1,22:0.0):5,21:7):19,(((23:4,(24:6,((25:10,(((((((((26:0.0,28:0.0):3,(32:0.0,33:0.0):4):2,((30:0.0,31:0.0):0.0,35:1):3):0.0,29:2):2,27:2):2,36:0.0):14,(39:2,((((40:0.0,41:0.0):5,43:1):3,(42:0.0,(44:0.0,86:1):2):4):2,88:1):2):26):2,34:4):12,38:12):7):8,37:9):12):13):1,87:3):26,45:8):24):30):19):11):10):25):3):3,3:1):8):0.0;
	TREE Imported_tree_334 = (1:9,((2:12,(4:7,(5:9,(((6:8,(9:3,((10:1,14:5):11,((11:12,((12:0.0,13:5):17,((16:1,17:0.0):5,18:5):4):6):9,15:6):15):6):13):16,7:16):17,(((8:12,(46:11,(48:3,(49:6,((50:6,(51:10,(52:10,53:2):8):10):25,(54:4,((((55:14,(58:3,61:0.0):14):14,(56:7,(57:11,60:7):10):10):4,((59:1,62:3):4,(((63:2,66:2):3,65:2):3,64:0.0):8):8):25,((((((67:6,(69:1,70:2):9):8,68:12):15,(83:15,(84:1,85:5):17):30):2,71:0.0):19,72:11):29,(73:2,((74:1,((75:5,77:3):8,((76:5,(79:1,80:0.0):13):13,(81:3,82:8):11):20):11):5,78:2):8):17):37):23):24):11):6):19):14):2,47:3):14,(19:7,(((20:1,22:0.0):5,21:7):19,(((23:4,(24:6,((25:10,(((((((((26:0.0,28:0.0):3,(32:0.0,33:0.0):4):2,((30:0.0,31:0.0):0.0,35:1):3):0.0,29:2):2,27:2):2,36:0.0):14,(39:2,(((((40:0.0,44:0.0):0.0,41:2):4,43:1):2,(42:0.0,86:3):4):2,88:1):2):26):2,34:4):12,38:12):7):8,37:9):12):13):1,87:3):26,45:8):24):30):19):11):10):25):3):3,3:1):8):0.0;
	TREE Imported_tree_335 = (1:9,((2:12,(4:7,(5:9,(((6:8,(9:3,((10:1,14:5):11,((11:12,((12:0.0,13:5):17,((16:1,17:0.0):5,18:5):4):6):9,15:6):15):6):13):16,7:16):17,(((8:12,(46:11,(48:3,(49:6,((50:6,(51:10,(52:10,53:2):8):10):25,(54:4,((((55:14,(58:3,61:0.0):14):14,(56:7,(57:11,60:7):10):10):4,((59:1,62:3):4,((63:2,66:2):3,(64:1,65:3):1):8):8):25,(((((67:5,(69:1,70:2):10):8,68:12):14,(71:1,(83:15,(84:1,85:5):17):4):28):20,72:11):28,(73:2,((74:1,((75:5,77:3):8,((76:5,(79:1,80:0.0):13):13,(81:3,82:8):11):20):11):5,78:2):8):17):37):23):24):11):6):19):14):2,47:3):14,(19:7,(((20:1,22:0.0):5,21:7):19,(((23:4,(24:6,((25:10,(((((((((26:0.0,28:0.0):3,(32:0.0,33:0.0):4):2,((30:0.0,31:0.0):0.0,35:1):3):0.0,29:2):2,27:2):2,36:0.0):14,(39:2,(((((40:0.0,44:0.0):0.0,41:2):4,43:1):2,(42:0.0,86:3):4):2,88:1):2):26):2,34:4):12,38:12):7):8,37:9):12):13):1,87:3):26,45:8):24):30):19):11):10):25):3):3,3:1):8):0.0;
	TREE Imported_tree_336 = (1:9,((2:12,(4:7,(5:9,(((6:8,(9:3,((10:1,14:5):11,((11:12,((12:0.0,13:5):17,((16:1,17:0.0):5,18:5):4):6):9,15:6):15):6):13):16,7:16):17,(((8:12,(46:11,(48:3,(49:6,((50:6,(51:10,(52:10,53:2):8):10):25,(54:4,((((55:14,(58:3,61:0.0):14):14,(56:7,(57:11,60:7):10):10):4,((59:1,62:3):4,((63:2,66:2):3,(64:1,65:3):1):8):8):25,((((((67:6,(69:1,70:2):9):8,68:12):15,(83:15,(84:1,85:5):17):30):2,71:0.0):19,72:11):30,((73:3,(74:1,((75:5,77:3):8,((76:5,(79:1,80:0.0):13):13,(81:3,82:8):11):20):11):7):5,78:2):17):36):23):24):11):6):19):14):2,47:3):14,(19:7,(((20:1,22:0.0):5,21:7):19,(((23:4,(24:6,((25:10,(((((((((26:0.0,28:0.0):3,(32:0.0,33:0.0):4):2,((30:0.0,31:0.0):0.0,35:1):3):0.0,29:2):2,27:2):2,36:0.0):14,(39:2,(((((40:0.0,44:0.0):0.0,41:2):4,43:1):2,(42:0.0,86:3):4):2,88:1):2):26):2,34:4):12,38:12):7):8,37:9):12):13):1,87:3):26,45:8):24):30):19):11):10):25):3):3,3:1):8):0.0;
	TREE Imported_tree_337 = (1:9,((2:12,(4:7,(5:9,(((6:8,(9:3,((10:1,14:5):11,((11:12,((12:0.0,13:5):17,((16:1,17:0.0):5,18:5):4):6):9,15:6):15):6):13):16,7:16):17,(((8:12,(46:11,(48:3,(49:6,((50:6,(51:10,(52:10,53:2):8):10):25,(54:4,((((55:14,(58:3,61:0.0):14):14,(56:7,(57:11,60:7):10):10):4,((59:1,62:3):4,((63:2,66:2):3,(64:1,65:3):1):8):8):25,((((((67:6,(69:1,70:2):9):8,68:12):15,(83:15,(84:1,85:5):17):30):2,71:0.0):20,72:10):29,(73:2,(74:1,(((75:5,77:3):1,78:3):8,((76:5,(79:1,80:0.0):13):13,(81:3,82:8):11):23):11):8):18):36):23):24):11):6):19):14):2,47:3):14,(19:7,(((20:1,22:0.0):5,21:7):19,(((23:4,(24:6,((25:10,(((((((((26:0.0,28:0.0):3,(32:0.0,33:0.0):4):2,((30:0.0,31:0.0):0.0,35:1):3):0.0,29:2):2,27:2):2,36:0.0):14,(39:2,(((((40:0.0,44:0.0):0.0,41:2):4,43:1):2,(42:0.0,86:3):4):2,88:1):2):26):2,34:4):12,38:12):7):8,37:9):12):13):1,87:3):26,45:8):24):30):19):11):10):25):3):3,3:1):8):0.0;
	TREE Imported_tree_338 = (1:9,((2:12,(4:7,(5:9,(((6:8,(9:3,((10:1,14:5):11,((11:12,((12:0.0,13:5):17,((16:1,17:0.0):5,18:5):4):6):9,15:6):15):6):13):16,7:16):17,(((8:12,(46:11,(48:3,(49:6,((50:6,(51:10,(52:10,53:2):8):10):25,(54:4,((((55:14,(58:3,61:0.0):14):14,(56:7,(57:11,60:7):10):10):4,((59:1,62:3):4,((63:2,66:2):3,(64:1,65:3):1):8):8):25,((((((67:6,(69:1,70:2):9):8,68:12):15,(83:15,(84:1,85:5):17):30):2,71:0.0):19,72:11):29,(73:2,((74:1,((75:5,77:3):8,((76:5,(79:1,80:0.0):13):13,(81:3,82:8):11):20):11):5,78:2):8):17):37):23):24):11):6):19):14):2,47:3):14,(19:7,(((20:1,22:0.0):5,21:7):19,(((23:4,(24:6,((25:10,(((((((((26:0.0,28:0.0):3,(32:0.0,33:0.0):4):2,((30:0.0,31:0.0):0.0,35:1):3):0.0,29:2):2,27:2):2,36:0.0):14,((39:0.0,88:1):2,(((40:0.0,44:0.0):0.0,41:2):4,((42:0.0,86:3):4,43:1):2):5):25):2,34:4):12,38:12):7):8,37:9):12):13):1,87:3):26,45:8):24):30):19):11):10):25):3):3,3:1):8):0.0;
	TREE Imported_tree_339 = (1:9,((2:12,(4:7,(5:9,(((6:8,(9:3,((10:1,14:5):11,((11:12,((12:0.0,13:5):17,((16:1,17:0.0):5,18:5):4):6):9,15:6):15):6):13):16,7:16):17,(((8:12,(46:11,(48:3,(49:6,((50:6,(51:10,(52:10,53:2):8):10):25,(54:4,((((55:14,(58:3,61:0.0):14):14,(56:7,(57:11,60:7):10):10):4,((59:1,62:3):4,((63:2,66:2):3,(64:1,65:3):1):8):8):25,((((((67:6,(69:1,70:2):9):8,68:12):15,(83:15,(84:1,85:5):17):30):2,71:0.0):19,72:11):29,(73:2,((74:1,((75:5,77:3):8,((76:5,(79:1,80:0.0):13):13,(81:3,82:8):11):20):11):5,78:2):8):17):37):23):24):11):6):19):14):2,47:3):14,(19:7,(((20:1,22:0.0):5,21:7):19,(((23:4,(24:6,((25:10,(((((((((26:0.0,28:0.0):3,(32:0.0,33:0.0):4):2,((30:0.0,31:0.0):0.0,35:1):3):0.0,29:2):2,27:2):2,36:0.0):14,((39:0.0,88:1):2,((40:0.0,(41:6,((42:0.0,86:3):4,43:1):2):0.0):0.0,44:0.0):5):25):2,34:4):12,38:12):7):8,37:9):12):13):1,87:3):26,45:8):24):30):19):11):10):25):3):3,3:1):8):0.0;
	TREE Imported_tree_340 = (1:9,((2:12,(4:7,(5:9,(((6:8,(9:3,((10:1,14:5):11,((11:12,((12:0.0,13:5):17,((16:1,17:0.0):5,18:5):4):6):9,15:6):15):6):13):16,7:16):17,(((8:12,(46:11,(48:3,(49:6,((50:6,(51:10,(52:10,53:2):8):10):25,(54:4,((((55:14,(58:3,61:0.0):14):14,(56:7,(57:11,60:7):10):10):4,((59:1,62:3):4,((63:2,66:2):3,(64:1,65:3):1):8):8):25,((((((67:6,(69:1,70:2):9):8,68:12):15,(83:15,(84:1,85:5):17):30):2,71:0.0):19,72:11):29,(73:2,((74:1,((75:5,77:3):8,((76:5,(79:1,80:0.0):13):13,(81:3,82:8):11):20):11):5,78:2):8):17):37):23):24):11):6):19):14):2,47:3):14,(19:7,(((20:1,22:0.0):5,21:7):19,(((23:4,(24:6,((25:10,(((((((((26:0.0,28:0.0):3,(32:0.0,33:0.0):4):2,((30:0.0,31:0.0):0.0,35:1):3):0.0,29:2):2,36:0.0):2,27:2):3,34:5):13,(39:2,(((((40:0.0,44:0.0):0.0,41:2):4,43:1):2,(42:0.0,86:3):4):2,88:1):2):25):12,38:11):7):9,37:9):12):13):1,87:3):26,45:8):24):30):19):11):10):25):3):3,3:1):8):0.0;
	TREE Imported_tree_341 = (1:9,((2:12,(4:7,(5:9,(((6:8,(9:3,((10:1,14:5):11,((11:12,((12:0.0,13:5):17,((16:1,17:0.0):5,18:5):4):6):9,15:6):15):6):13):16,7:16):17,(((8:12,(46:11,(48:3,(49:6,((50:6,(51:10,(52:10,53:2):8):10):25,(54:4,((((55:14,(58:3,61:0.0):14):14,(56:7,(57:11,60:7):10):10):4,((59:1,62:3):4,((63:2,66:2):3,(64:1,65:3):1):8):8):25,((((((67:6,(69:1,70:2):9):8,68:12):15,(83:15,(84:1,85:5):17):30):2,71:0.0):19,72:11):29,(73:2,((74:1,((75:5,77:3):8,((76:5,(79:1,80:0.0):13):13,(81:3,82:8):11):20):11):5,78:2):8):17):37):23):24):11):6):19):14):2,47:3):14,(19:7,(((20:1,22:0.0):5,21:7):19,(((23:4,(24:6,((25:10,(((((((((26:0.0,28:0.0):3,(32:0.0,33:0.0):4):2,((30:0.0,31:0.0):0.0,35:1):3):0.0,29:2):2,36:0.0):2,27:2):14,(39:2,(((((40:0.0,44:0.0):0.0,43:0.0):1,(42:0.0,86:3):4):2,41:6):3,88:1):2):25):2,34:4):12,38:12):7):8,37:9):12):13):1,87:3):26,45:8):24):30):19):11):10):25):3):3,3:1):8):0.0;
	TREE Imported_tree_342 = (1:9,((2:12,(4:7,(5:9,(((6:8,(9:3,((10:1,14:5):11,((11:12,((12:0.0,13:5):17,((16:1,17:0.0):5,18:5):4):6):9,15:6):15):6):13):16,7:16):17,(((8:12,(46:11,(48:3,(49:6,((50:6,(51:10,(52:10,53:2):8):10):25,(54:4,((((55:14,(58:3,61:0.0):14):14,(56:7,(57:11,60:7):10):10):4,((59:1,62:3):4,((63:2,66:2):3,(64:1,65:3):1):8):8):25,((((((67:6,(69:1,70:2):9):8,68:12):15,(83:15,(84:1,85:5):17):30):2,71:0.0):19,72:11):29,(73:2,((74:1,((75:5,77:3):8,((76:5,(79:1,80:0.0):13):13,(81:3,82:8):11):20):11):5,78:2):8):17):37):23):24):11):6):19):14):2,47:3):14,(19:7,(((20:1,22:0.0):5,21:7):19,(((23:4,(24:6,((25:10,(((((((((26:0.0,28:0.0):3,(32:0.0,33:0.0):4):2,((30:0.0,31:0.0):0.0,35:1):3):0.0,29:2):2,36:0.0):2,27:2):14,(39:2,(((((40:0.0,44:0.0):0.0,41:2):4,(42:3,43:1):2):1,86:4):2,88:1):2):25):2,34:4):12,38:12):7):8,37:9):12):13):1,87:3):26,45:8):24):30):19):11):10):25):3):3,3:1):8):0.0;
	TREE Imported_tree_343 = (1:9,((2:12,(4:7,(5:9,(((6:8,(9:3,((10:1,14:5):11,((11:12,((12:0.0,13:5):17,((16:1,17:0.0):5,18:5):4):6):9,15:6):15):6):13):16,7:16):17,(((8:12,(46:11,(48:3,(49:6,((50:6,(51:10,(52:10,53:2):8):10):25,(54:4,((((55:14,(58:3,61:0.0):14):14,(56:7,(57:11,60:7):10):10):4,((59:1,62:3):4,((63:2,66:2):3,(64:1,65:3):1):8):8):25,((((((67:6,(69:1,70:2):9):8,68:12):15,(83:15,(84:1,85:5):17):30):2,71:0.0):19,72:11):29,(73:2,((74:1,((75:5,77:3):8,((76:5,(79:1,80:0.0):13):13,(81:3,82:8):11):20):11):5,78:2):8):17):37):23):24):11):6):19):14):2,47:3):14,(19:7,(((20:1,22:0.0):5,21:7):19,(((23:4,(24:6,((25:10,(((((((((26:0.0,28:0.0):3,(32:0.0,33:0.0):4):2,((30:0.0,31:0.0):0.0,35:1):3):0.0,29:2):2,36:0.0):2,27:2):14,((39:2,((((40:0.0,41:0.0):5,43:1):3,(42:0.0,86:3):4):2,88:1):2):0.0,44:0.0):26):2,34:4):12,38:12):7):8,37:9):12):13):1,87:3):26,45:8):24):30):19):11):10):25):3):3,3:1):8):0.0;
	TREE Imported_tree_344 = (1:9,((2:12,(4:7,(5:9,(((6:8,(9:3,((10:1,14:5):11,((11:12,((12:0.0,13:5):17,((16:1,17:0.0):5,18:5):4):6):9,15:6):15):6):13):16,7:16):17,(((8:12,(46:11,(48:3,(49:6,((50:6,(51:10,(52:10,53:2):8):10):25,(54:4,((((55:14,(58:3,61:0.0):14):14,(56:7,(57:11,60:7):10):10):4,((59:1,62:3):4,((63:2,66:2):3,(64:1,65:3):1):8):8):25,((((((67:6,(69:1,70:2):9):8,68:12):15,(83:15,(84:1,85:5):17):30):2,71:0.0):19,72:11):29,(73:2,((74:1,((75:5,77:3):8,((76:5,(79:1,80:0.0):13):13,(81:3,82:8):11):20):11):5,78:2):8):17):37):23):24):11):6):19):14):2,47:3):14,(19:7,(((20:1,22:0.0):5,21:7):19,(((23:4,(24:6,((25:10,(((((((((26:0.0,28:0.0):3,(32:0.0,33:0.0):4):2,((30:0.0,31:0.0):0.0,35:1):3):0.0,29:2):2,36:0.0):2,27:2):14,(39:2,(((((40:0.0,41:0.0):5,43:1):3,(42:0.0,86:3):4):0.0,44:0.0):2,88:1):2):26):2,34:4):12,38:12):7):8,37:9):12):13):1,87:3):26,45:8):24):30):19):11):10):25):3):3,3:1):8):0.0;
	TREE Imported_tree_345 = (1:9,((2:12,(4:7,(5:9,(((6:8,(9:3,((10:1,14:5):11,((11:12,((12:0.0,13:5):17,((16:1,17:0.0):5,18:5):4):6):9,15:6):15):6):13):16,7:16):17,(((8:12,(46:11,(48:3,(49:6,((50:6,(51:10,(52:10,53:2):8):10):25,(54:4,((((55:14,(58:3,61:0.0):14):14,(56:7,(57:11,60:7):10):10):4,((59:1,62:3):4,((63:2,66:2):3,(64:1,65:3):1):8):8):25,((((((67:6,(69:1,70:2):9):8,68:12):15,(83:15,(84:1,85:5):17):30):2,71:0.0):19,72:11):29,(73:2,((74:1,((75:5,77:3):8,((76:5,(79:1,80:0.0):13):13,(81:3,82:8):11):20):11):5,78:2):8):17):37):23):24):11):6):19):14):2,47:3):14,(19:7,(((20:1,22:0.0):5,21:7):19,(((23:4,(24:6,((25:10,(((((((((26:0.0,28:0.0):3,(32:0.0,33:0.0):4):2,((30:0.0,31:0.0):0.0,35:1):3):0.0,29:2):2,36:0.0):2,27:2):14,(39:2,((((40:0.0,41:0.0):5,43:1):3,((42:0.0,86:3):0.0,44:0.0):4):2,88:1):2):26):2,34:4):12,38:12):7):8,37:9):12):13):1,87:3):26,45:8):24):30):19):11):10):25):3):3,3:1):8):0.0;
	TREE Imported_tree_346 = (1:9,((2:12,(4:7,(5:9,(((6:8,(9:3,((10:1,14:5):11,((11:12,((12:0.0,13:5):17,((16:1,17:0.0):5,18:5):4):6):9,15:6):15):6):13):16,7:16):17,(((8:12,(46:11,(48:3,(49:6,((50:6,(51:10,(52:10,53:2):8):10):25,(54:4,((((55:14,(58:3,61:0.0):14):14,(56:7,(57:11,60:7):10):10):4,((59:1,62:3):4,((63:2,66:2):3,(64:1,65:3):1):8):8):25,((((((67:6,(69:1,70:2):9):8,68:12):15,(83:15,(84:1,85:5):17):30):2,71:0.0):19,72:11):29,(73:2,((74:1,((75:5,77:3):8,((76:5,(79:1,80:0.0):13):13,(81:3,82:8):11):20):11):5,78:2):8):17):37):23):24):11):6):19):14):2,47:3):14,(19:7,(((20:1,22:0.0):5,21:7):19,(((23:4,(24:6,((25:10,(((((((((26:0.0,28:0.0):3,(32:0.0,33:0.0):4):2,((30:0.0,31:0.0):0.0,35:1):3):0.0,29:2):2,36:0.0):2,27:2):14,(39:2,(((((40:0.0,41:0.0):5,43:1):1,44:0.0):2,(42:0.0,86:3):4):2,88:1):2):26):2,34:4):12,38:12):7):8,37:9):12):13):1,87:3):26,45:8):24):30):19):11):10):25):3):3,3:1):8):0.0;
	TREE Imported_tree_347 = (1:9,((2:12,(4:7,(5:9,(((6:8,(9:3,((10:1,14:5):11,((11:12,((12:0.0,13:5):17,((16:1,17:0.0):5,18:5):4):6):9,15:6):15):6):13):16,7:16):17,(((8:12,(46:11,(48:3,(49:6,((50:6,(51:10,(52:10,53:2):8):10):25,(54:4,((((55:14,(58:3,61:0.0):14):14,(56:7,(57:11,60:7):10):10):4,((59:1,62:3):4,((63:2,66:2):3,(64:1,65:3):1):8):8):25,((((((67:6,(69:1,70:2):9):8,68:12):15,(83:15,(84:1,85:5):17):30):2,71:0.0):19,72:11):29,(73:2,((74:1,((75:5,77:3):8,((76:5,(79:1,80:0.0):13):13,(81:3,82:8):11):20):11):5,78:2):8):17):37):23):24):11):6):19):14):2,47:3):14,(19:7,(((20:1,22:0.0):5,21:7):19,(((23:4,(24:6,((25:10,(((((((((26:0.0,28:0.0):3,(32:0.0,33:0.0):4):2,((30:0.0,31:0.0):0.0,35:1):3):0.0,29:2):2,36:0.0):2,27:2):14,(39:2,((((40:0.0,41:0.0):5,43:1):3,(42:0.0,(44:0.0,86:1):2):4):2,88:1):2):26):2,34:4):12,38:12):7):8,37:9):12):13):1,87:3):26,45:8):24):30):19):11):10):25):3):3,3:1):8):0.0;
	TREE Imported_tree_348 = (1:9,((2:12,(4:7,(5:9,(((6:8,(9:3,((10:1,14:5):11,((11:12,((12:0.0,13:5):17,((16:1,17:0.0):5,18:5):4):6):9,15:6):15):6):13):16,7:16):17,(((8:12,(46:11,(48:3,(49:6,((50:6,(51:10,(52:10,53:2):8):10):25,(54:4,((((55:14,(58:3,61:0.0):14):14,(56:7,(57:11,60:7):10):10):4,((59:1,62:3):4,(((63:2,66:2):3,65:2):3,64:0.0):8):8):25,((((((67:6,(69:1,70:2):9):8,68:12):15,(83:15,(84:1,85:5):17):30):2,71:0.0):19,72:11):29,(73:2,((74:1,((75:5,77:3):8,((76:5,(79:1,80:0.0):13):13,(81:3,82:8):11):20):11):5,78:2):8):17):37):23):24):11):6):19):14):2,47:3):14,(19:7,(((20:1,22:0.0):5,21:7):19,(((23:4,(24:6,((25:10,(((((((((26:0.0,28:0.0):3,(32:0.0,33:0.0):4):2,((30:0.0,31:0.0):0.0,35:1):3):0.0,29:2):2,36:0.0):2,27:2):14,(39:2,(((((40:0.0,44:0.0):0.0,41:2):4,43:1):2,(42:0.0,86:3):4):2,88:1):2):26):2,34:4):12,38:12):7):8,37:9):12):13):1,87:3):26,45:8):24):30):19):11):10):25):3):3,3:1):8):0.0;
	TREE Imported_tree_349 = (1:9,((2:12,(4:7,(5:9,(((6:8,(9:3,((10:1,14:5):11,((11:12,((12:0.0,13:5):17,((16:1,17:0.0):5,18:5):4):6):9,15:6):15):6):13):16,7:16):17,(((8:12,(46:11,(48:3,(49:6,((50:6,(51:10,(52:10,53:2):8):10):25,(54:4,((((55:14,(58:3,61:0.0):14):14,(56:7,(57:11,60:7):10):10):4,((59:1,62:3):4,((63:2,66:2):3,(64:1,65:3):1):8):8):25,(((((67:5,(69:1,70:2):10):8,68:12):14,(71:1,(83:15,(84:1,85:5):17):4):28):20,72:11):28,(73:2,((74:1,((75:5,77:3):8,((76:5,(79:1,80:0.0):13):13,(81:3,82:8):11):20):11):5,78:2):8):17):37):23):24):11):6):19):14):2,47:3):14,(19:7,(((20:1,22:0.0):5,21:7):19,(((23:4,(24:6,((25:10,(((((((((26:0.0,28:0.0):3,(32:0.0,33:0.0):4):2,((30:0.0,31:0.0):0.0,35:1):3):0.0,29:2):2,36:0.0):2,27:2):14,(39:2,(((((40:0.0,44:0.0):0.0,41:2):4,43:1):2,(42:0.0,86:3):4):2,88:1):2):26):2,34:4):12,38:12):7):8,37:9):12):13):1,87:3):26,45:8):24):30):19):11):10):25):3):3,3:1):8):0.0;
	TREE Imported_tree_350 = (1:9,((2:12,(4:7,(5:9,(((6:8,(9:3,((10:1,14:5):11,((11:12,((12:0.0,13:5):17,((16:1,17:0.0):5,18:5):4):6):9,15:6):15):6):13):16,7:16):17,(((8:12,(46:11,(48:3,(49:6,((50:6,(51:10,(52:10,53:2):8):10):25,(54:4,((((55:14,(58:3,61:0.0):14):14,(56:7,(57:11,60:7):10):10):4,((59:1,62:3):4,((63:2,66:2):3,(64:1,65:3):1):8):8):25,((((((67:6,(69:1,70:2):9):8,68:12):15,(83:15,(84:1,85:5):17):30):2,71:0.0):19,72:11):30,((73:3,(74:1,((75:5,77:3):8,((76:5,(79:1,80:0.0):13):13,(81:3,82:8):11):20):11):7):5,78:2):17):36):23):24):11):6):19):14):2,47:3):14,(19:7,(((20:1,22:0.0):5,21:7):19,(((23:4,(24:6,((25:10,(((((((((26:0.0,28:0.0):3,(32:0.0,33:0.0):4):2,((30:0.0,31:0.0):0.0,35:1):3):0.0,29:2):2,36:0.0):2,27:2):14,(39:2,(((((40:0.0,44:0.0):0.0,41:2):4,43:1):2,(42:0.0,86:3):4):2,88:1):2):26):2,34:4):12,38:12):7):8,37:9):12):13):1,87:3):26,45:8):24):30):19):11):10):25):3):3,3:1):8):0.0;
[truncated: 17,811,369 more chars]
